# Supplementary material for: The HUSH complex is a gatekeeper of type I interferon through epigenetic regulation of LINE-1s
Source: Nat Commun. 2020 Nov 3;11:5387. doi: 10.1038/s41467-020-19170-5 (PMC7609715; doi:10.1038/s41467-020-19170-5)
Supplement: Supplementary file 4 — Source Data [file 41467_2020_19170_MOESM4_ESM.xlsx]

## Sheet: Figure 1b
	Figure 1b
				anti-MPP8 antibody								anti-TASOR antibody
																							anti-pcna antibody
				Loading Order:	WT Siren	MPP8 KD						Loading Order:	WT Siren	TASOR KD						MPP8 KD membrane				TASOR KD membrane
																				Loading Order:	WT Siren	MPP8 KD		Loading Order:	WT Siren	TASOR KD

## Sheet: Figure 3a
		Figure 3a:
		Left-hand side blots:
		Loading order:
		Hela	Hela	293	293	THP-1	THP-1
		- IFN	+ IFN	- IFN	+ IFN	- IFN	+ IFN
			anti-cGAS antibody					anti-ISG15 antibody						anti-MAVS antibody					anti-MDA5 antibody					anti-RIG-I antibody					anti-STING antibody					anti-TUBULIN antibody
MW marker:
From top to bottom
Band number:
1	250 kDa
2	150 kDa
3	100 kDa
4 (marked with arrow)	75 kDa
5	50 kDa
6	37 kDa
7 (marked with arrow)	25 kDa
8	20 kDa
9	15 kDa
10	10 kDa
		Figure 3a:
		Right-hand side blots:
		Loading order:
		HFF	HFF
		- IFN	+ IFN
			anti-cGAS antibody					anti-ISG15 antibody						anti-MAVS antibody					anti-MDA5 antibody					anti-RIG-I antibody					anti-STING antibody						anti-TUBULIN antibody
MW marker:
From top to bottom
Band number:
1	250 kDa
2	150 kDa
3	100 kDa
4 (marked with arrow)	75 kDa
5	50 kDa
6	37 kDa
7 (marked with arrow)	25 kDa
8	20 kDa
9	15 kDa
10	10 kDa

## Sheet: Figure 3d
		Figure 3d:
		Loading order:
		293 WT	293 WT	RIG-I -/-	RIG-I -/-	MDA5 -/-	MDA5 -/-	RIG-I -/- MDA5 -/-		RIG-I -/- MDA5 -/-
		- IFN	+ IFN	- IFN	+ IFN	- IFN	+ IFN	- IFN		+ IFN
				anti-RIG-I antibody					anti-MDA5 antibody					anti-MAVS antibody					anti-IFIT1 antibody						anti-ISG15 antibody					anti-ACTIN antibody
MW marker:
From top to bottom
Band number:
1	250 kDa
2	150 kDa
3	100 kDa
4 (marked with arrow)	75 kDa
5	50 kDa
6	37 kDa
7 (marked with arrow)	25 kDa
8	20 kDa
9	15 kDa
10	10 kDa

## Sheet: Figure 3e
			Figure 3e:
			Loading order:
			THP-1 WT	cGAS -/-	STING -/-	IFNAR -/-
			- IFN	+ IFN	- IFN	+ IFN
				anti-cGAS antibody					anti-STING antibody					anti-MAVS antibody						anti-TUBULIN antibody
MW marker:
From top to bottom
Band number:
1	250 kDa
2	150 kDa
3	100 kDa
4 (marked with arrow)	75 kDa
5	50 kDa
6	37 kDa
7 (marked with arrow)	25 kDa
8	20 kDa
9	15 kDa
10	10 kDa

## Sheet: Figure 4b
	Figure 4b
										anti-L1ORF1p antibody
										Loading Order:	WT Siren	MPP8 KD
										anti-a-Tub antibody
										Loading Order:	WT Siren	MPP8 KD

## Sheet: Figure 5e
	Figure 5e
				anti-L1ORF1p antibody							anti-pcna antibody
				Loading Order:	Non-treated	pcDNA	L1HS L1.3				Loading Order:	Non-treated	pcDNA	L1HS L1.3

## Sheet: Dataset1
Differential gene expression analysis of shM(n=6)/shCTR(n=6)
	baseMean	log2FoldChange	lfcSE	pvalue	padj	gene_name
ENSG00000173530.6	1641.41	-3.09354	0.0732388	0	0	TNFRSF10D
ENSG00000067066.17	3962.32	2.08804	0.0541155	0	0	SP100
ENSG00000106785.15	1727.8	2.62999	0.0679749	0	0	TRIM14
ENSG00000173193.15	6586.92	3.14736	0.0769437	0	0	PARP14
ENSG00000163840.10	4180.84	3.14888	0.0734852	0	0	DTX3L
ENSG00000059378.12	1104.7	3.32147	0.084615	0	0	PARP12
ENSG00000101347.9	2989.46	3.56658	0.0694489	0	0	SAMHD1
ENSG00000137628.17	1709.62	3.59415	0.0821169	0	0	DDX60
ENSG00000135899.17	1646.64	3.62779	0.0810308	0	0	SP110
ENSG00000138496.16	2576.76	3.70477	0.0903104	0	0	PARP9
ENSG00000132530.17	3157.61	3.96287	0.084682	0	0	XAF1
ENSG00000188313.13	1705.86	4.06062	0.091799	0	0	PLSCR1
ENSG00000107201.10	4640.3	4.47867	0.113856	0	0	DDX58
ENSG00000187608.9	2254.12	5.29536	0.127149	0	0
ENSG00000185885.16	6797.03	5.52365	0.122207	0	0	IFITM1
ENSG00000138642.14	1928.87	5.70513	0.0952923	0	0	HERC6
ENSG00000119917.14	10266.3	5.72417	0.108504	0	0	IFIT3
ENSG00000184979.9	689.378	5.78306	0.14597	0	0
ENSG00000185745.10	9736.43	5.84728	0.120938	0	0	IFIT1
ENSG00000137965.11	1270.93	6.01224	0.14078	0	0	IFI44
ENSG00000183486.13	2564.61	7.49501	0.172992	0	0	MX2
ENSG00000130589.16	2920.44	3.86125	0.103788	4.84e-304	5.31e-301	HELZ2
ENSG00000126709.15	14572.4	6.66494	0.18373	2.41e-289	2.54e-286	IFI6
ENSG00000068079.7	828.094	4.02652	0.112649	9.99e-281	1.01e-277	IFI35
ENSG00000122729.19	1764.51	-2.75866	0.0774643	3.39e-279	3.27e-276	ACO1
ENSG00000111331.13	6051.96	7.20657	0.208756	5.16e-262	4.8e-259	OAS3
ENSG00000115267.7	2120.09	5.79267	0.168362	1.03e-261	9.18e-259
ENSG00000002549.12	1913.04	2.51196	0.0729524	7.15e-261	6.18e-258	LAP3
ENSG00000177409.12	4996.84	3.4368	0.102061	8.06e-250	6.72e-247	SAMD9L
ENSG00000110446.11	418.467	4.00389	0.118853	1.39e-249	1.12e-246	SLC15A3
ENSG00000185507.20	300.094	4.54489	0.135549	1.24e-246	9.7e-244
ENSG00000157601.14	9976.43	6.77874	0.203809	8.94e-246	6.76e-243	MX1
ENSG00000178685.14	530.175	3.24421	0.0968956	6.41e-245	4.7e-242	PARP10
ENSG00000160710.16	9884.7	1.46317	0.0442797	2.46e-240	1.75e-237
ENSG00000133106.14	967.63	4.67198	0.142826	5.43e-237	3.75e-234	EPSTI1
ENSG00000205413.8	5990.76	4.11807	0.126575	1.98e-233	1.33e-230	SAMD9
ENSG00000137959.16	2530.44	8.1692	0.259526	4.27e-222	2.79e-219	IFI44L
ENSG00000115415.18	14849.8	2.34573	0.0757038	6.96e-212	4.43e-209	STAT1
ENSG00000132109.10	800.494	3.28341	0.106546	1.12e-209	6.93e-207	TRIM21
ENSG00000130813.18	1375.34	2.34537	0.0762701	1.09e-208	6.61e-206	SHFL
ENSG00000181381.13	2143.55	3.14792	0.103168	1.05e-205	6.21e-203	DDX60L
ENSG00000172936.14	1326.26	2.15777	0.0713594	1.38e-201	7.96e-199	MYD88
ENSG00000108771.13	444.855	2.80697	0.0932202	2.88e-200	1.62e-197	DHX58
ENSG00000185880.13	866.837	3.05584	0.105484	7.95e-186	4.37e-183	TRIM69
ENSG00000121060.18	2213.35	1.76512	0.0613368	2.29e-183	1.2e-180	TRIM25
ENSG00000100911.16	1550.09	1.95773	0.0679024	2.25e-183	1.2e-180	PSME2
ENSG00000055332.18	5155.64	2.12367	0.0751644	1.03e-176	5.28e-174	EIF2AK2
ENSG00000168062.10	347.964	5.46808	0.196691	9.29e-171	4.68e-168	BATF2
ENSG00000152778.9	1331.9	1.61477	0.0583635	6.5e-170	3.21e-167	IFIT5
ENSG00000128335.14	1441.52	2.12607	0.0770207	7.89e-169	3.81e-166	APOL2
ENSG00000156587.16	1705.89	2.514	0.0911795	2.04e-168	9.68e-166	UBE2L6
ENSG00000025708.14	359.988	3.37752	0.125858	1.98e-159	9.2e-157	TYMP
ENSG00000119922.10	11982.7	6.58849	0.246852	2.21e-158	1.01e-155	IFIT2
ENSG00000124201.15	7486.72	2.14005	0.0812486	9.85e-154	4.41e-151	ZNFX1
ENSG00000134326.11	1100.5	9.02402	0.34351	1.86e-151	8.17e-149	CMPK2
ENSG00000196116.8	896.92	2.21505	0.0855091	5.92e-149	2.55e-146	TDRD7
ENSG00000117226.12	1650.28	2.17364	0.0839271	6.08e-149	2.58e-146	GBP3
ENSG00000168394.11	2640.86	2.43523	0.0943326	4.02e-148	1.68e-145	TAP1
ENSG00000165949.12	1036.03	8.02539	0.313246	4.12e-146	1.69e-143	IFI27
ENSG00000134954.14	2223.31	1.26013	0.0490702	1.67e-145	6.73e-143	ETS1
ENSG00000140853.15	1586.3	1.5876	0.0618637	3.43e-145	1.36e-142	NLRC5
ENSG00000111335.12	4722.35	9.3098	0.374649	1.97e-140	7.66e-138	OAS2
ENSG00000132256.18	1482.08	1.91197	0.0774457	2.55e-134	9.79e-132
ENSG00000105559.12	1037.14	2.71949	0.111883	1.4e-131	5.3e-129	PLEKHA4
ENSG00000137842.7	461.009	2.15664	0.0918985	4.37e-123	1.63e-120	TMEM62
ENSG00000138035.15	1284.79	2.25306	0.0961413	1.51e-122	5.53e-120	PNPT1
ENSG00000213928.8	303.797	2.06179	0.0885331	4.03e-121	1.45e-118
ENSG00000140464.19	2281.5	1.60764	0.0690303	7.29e-121	2.59e-118
ENSG00000240065.8	371.333	3.51294	0.151334	2.57e-120	9e-118	PSMB9
ENSG00000138448.12	5183.81	-2.32112	0.100957	4.32e-118	1.49e-115	ITGAV
ENSG00000182670.13	7553.57	-1.50558	0.0655847	1.71e-117	5.81e-115	TTC3
ENSG00000163565.18	3568.29	2.27822	0.100055	7.12e-116	2.39e-113	IFI16
ENSG00000103978.15	1086.03	0.964924	0.0424852	1.05e-114	3.49e-112
ENSG00000130775.16	185.916	5.14498	0.228589	3.09e-113	1.01e-110	THEMIS2
ENSG00000120539.14	454.29	2.09704	0.0933999	1.33e-112	4.3e-110	MASTL
ENSG00000180398.12	6284.72	1.29228	0.0578996	2.88e-112	9.17e-110	MCFD2
ENSG00000100342.20	497.93	3.8307	0.17142	9.31e-112	2.92e-109	APOL1
ENSG00000137198.9	432.268	2.97114	0.133274	3.12e-111	9.66e-109
ENSG00000173821.19	11498.7	1.85109	0.0844516	3.98e-108	1.22e-105	RNF213
ENSG00000221963.6	2556.9	2.6548	0.121179	1.13e-107	3.41e-105	APOL6
ENSG00000181852.17	1348.62	-1.52229	0.069856	3.95e-106	1.18e-103
ENSG00000102699.6	2521.21	0.783054	0.036297	6.64e-105	1.96e-102	PARP4
ENSG00000070018.9	1833.01	-0.859236	0.0396804	1.73e-104	5.04e-102	LRP6
ENSG00000113391.19	534.089	-2.14807	0.0998263	8.41e-104	2.42e-101	FAM172A
ENSG00000125691.13	4555.49	-1.04223	0.0486305	1.5e-102	4.28e-100	RPL23
ENSG00000164308.16	794.369	1.77995	0.0832765	4.77e-102	1.33e-99	ERAP2
ENSG00000160932.11	5933.17	2.21435	0.103801	4.73e-102	1.33e-99	LY6E
ENSG00000128595.17	20634.1	-1.3779	0.0645741	5.89e-102	1.62e-99	CALU
ENSG00000163644.15	767.582	1.81913	0.0858549	3.56e-101	9.67e-99	PPM1K
ENSG00000138758.11	18996.5	-1.34983	0.0637043	8.95e-100	2.4e-97	SEPTIN11
ENSG00000189060.5	2815.37	1.73034	0.0822567	1.45e-99	3.85e-97	H1F0
ENSG00000146859.6	450.928	3.33313	0.159398	4.45e-99	1.17e-96	TMEM140
ENSG00000105287.12	905.326	1.49059	0.0709289	6.35e-99	1.65e-96	PRKD2
ENSG00000101265.16	540.354	-3.76641	0.180298	1.61e-98	4.13e-96	RASSF2
ENSG00000112343.11	1683.87	1.95417	0.0935986	5.68e-98	1.44e-95	TRIM38
ENSG00000168404.13	293.008	2.64673	0.126805	8.03e-98	2.02e-95	MLKL
ENSG00000137486.17	551.155	-1.67625	0.0803659	1.66e-97	4.14e-95	ARRB1
ENSG00000196199.14	798.551	-1.49848	0.0718002	1.73e-97	4.26e-95	MPHOSPH8
ENSG00000077943.8	641.567	-3.67463	0.179472	5.02e-95	1.23e-92	ITGA8
ENSG00000197702.13	6132.64	-1.22384	0.0595217	5.85e-95	1.41e-92
ENSG00000136514.3	197.062	4.54255	0.221883	6.09e-94	1.46e-91	RTP4
ENSG00000168268.11	861.751	-2.25192	0.11039	1.31e-93	3.09e-91	NT5DC2
ENSG00000135318.12	9113.23	2.37878	0.116846	4.41e-93	1.03e-90	NT5E
ENSG00000123609.10	409.424	2.64968	0.130491	4.89e-93	1.14e-90
ENSG00000112297.15	652.279	2.74904	0.135869	2.64e-92	6.08e-90	CRYBG1
ENSG00000198604.11	1348.11	1.08091	0.0533404	1.39e-91	3.16e-89	BAZ1A
ENSG00000117475.14	901.266	1.43057	0.0708616	1.56e-91	3.53e-89	BLZF1
ENSG00000138829.12	7141.45	-2.20297	0.1096	5.99e-91	1.34e-88	FBN2
ENSG00000060491.16	934.169	1.15373	0.0573089	8.06e-91	1.79e-88	OGFR
ENSG00000155287.11	468.998	1.58297	0.0787568	9.34e-91	2.05e-88	SLC25A28
ENSG00000108679.13	3001.28	2.63244	0.131437	2.37e-90	5.16e-88	LGALS3BP
ENSG00000182534.13	3891.49	-1.36535	0.0680917	2.8e-90	6.04e-88	MXRA7
ENSG00000092010.15	1273.96	1.24912	0.0623114	6.14e-90	1.31e-87	PSME1
ENSG00000196954.14	1112.27	1.53141	0.0768964	3.75e-89	7.95e-87	CASP4
ENSG00000185404.16	765.156	1.15995	0.0583292	6.86e-89	1.44e-86	SP140L
ENSG00000185722.18	2666.73	0.838351	0.0424274	2.12e-88	4.41e-86	ANKFY1
ENSG00000135686.13	1120.85	-1.21487	0.0611001	2.83e-88	5.84e-86	KLHL36
ENSG00000134243.12	2739	-1.85248	0.09373	5.83e-88	1.18e-85	SORT1
ENSG00000103966.11	1132.62	1.23917	0.0625785	5.83e-88	1.18e-85	EHD4
ENSG00000110906.13	2286	-0.819979	0.0411498	8.72e-88	1.76e-85	KCTD10
ENSG00000170624.13	883.671	-2.62488	0.133069	9.26e-88	1.85e-85	SGCD
ENSG00000116005.12	2936.38	-1.69768	0.0865581	1.39e-86	2.76e-84	PCYOX1
ENSG00000115461.5	119603	-1.68545	0.0865003	9.42e-86	1.85e-83	IGFBP5
ENSG00000135114.12	1297.33	10.0031	0.51342	8.04e-85	1.57e-82	OASL
ENSG00000100226.16	1402.04	1.25953	0.0649543	1.15e-84	2.22e-82	GTPBP1
ENSG00000163162.8	906.115	1.36949	0.0707478	2.39e-84	4.59e-82
ENSG00000147604.14	5868.96	-1.03249	0.0534256	2.6e-84	4.95e-82	RPL7
ENSG00000171812.13	714.198	-2.12889	0.110626	1.16e-83	2.19e-81	COL8A2
ENSG00000175390.14	2558.7	-0.96646	0.0502799	9.85e-83	1.85e-80	EIF3F
ENSG00000063046.17	8454.74	-1.27647	0.0668037	3.2e-82	5.95e-80	EIF4B
ENSG00000168961.17	301.005	5.63553	0.295703	3.85e-82	7.09e-80	LGALS9
ENSG00000204267.14	754.72	1.88699	0.0996418	3.77e-81	6.9e-79
ENSG00000009307.16	10411.2	-0.741217	0.0390732	9.14e-81	1.66e-78	CSDE1
ENSG00000138646.9	678.912	7.67362	0.40692	1.69e-80	3.04e-78	HERC5
ENSG00000100739.11	275.61	3.17034	0.169228	1.38e-79	2.47e-77	BDKRB1
ENSG00000006451.8	1391.6	1.14183	0.061096	1.12e-78	2e-76	RALA
ENSG00000175061.17	3488.61	-1.03166	0.0554099	5.13e-78	9.05e-76
ENSG00000145012.13	5419.63	-1.46105	0.0786813	5.28e-78	9.25e-76	LPP
ENSG00000187583.10	107.214	2.40371	0.130224	6.21e-77	1.08e-74
ENSG00000002834.18	11336.5	-1.12463	0.0612791	5.84e-76	1.01e-73	LASP1
ENSG00000172183.15	256.625	5.39673	0.295415	1.05e-75	1.8e-73	ISG20
ENSG00000163661.4	1478.09	2.55015	0.139536	1.83e-75	3.11e-73	PTX3
ENSG00000175592.8	2481.3	2.45128	0.134463	2.37e-75	3.99e-73
ENSG00000130303.13	943.007	8.61477	0.472007	2.37e-75	3.99e-73	BST2
ENSG00000170004.16	3645.07	-1.07818	0.0589753	2.47e-75	4.12e-73
ENSG00000197614.11	725.646	-2.43409	0.134267	1.35e-74	2.23e-72	MFAP5
ENSG00000113140.11	55864.5	-1.75547	0.0967309	1.39e-74	2.28e-72	SPARC
ENSG00000182179.13	988.33	2.26811	0.12513	1.62e-74	2.65e-72	UBA7
ENSG00000228474.6	1346.54	-1.155	0.0637787	5.06e-74	8.22e-72	OST4
ENSG00000144455.14	634.276	-1.94058	0.107357	5.18e-74	8.35e-72	SUMF1
ENSG00000204264.10	801.387	1.72286	0.0953018	6.29e-74	1.01e-71
ENSG00000141682.11	723.075	3.95075	0.219677	1.12e-73	1.78e-71	PMAIP1
ENSG00000204642.14	614.85	3.97529	0.221141	1.9e-73	3e-71	HLA-F
ENSG00000174099.11	3694.66	-1.28903	0.071447	2.02e-73	3.17e-71	MSRB3
ENSG00000074590.13	1316.65	-1.73122	0.0961148	2.05e-73	3.2e-71	NUAK1
ENSG00000150630.4	2912.32	1.96778	0.109556	3.36e-73	5.21e-71	VEGFC
ENSG00000196890.4	83.5124	4.56783	0.253732	3.8e-73	5.85e-71	HIST3H2BB
ENSG00000239713.9	265.514	2.88955	0.161552	4.51e-73	6.9e-71	APOBEC3G
ENSG00000148484.18	2738.93	-1.04475	0.0578702	6.61e-73	1e-70	RSU1
ENSG00000142089.16	13114.5	1.74333	0.0973429	1.1e-72	1.67e-70	IFITM3
ENSG00000107562.16	1313.86	1.58339	0.0888854	1.81e-72	2.71e-70	CXCL12
ENSG00000198467.14	22754.4	-1.73313	0.0969992	2.18e-72	3.25e-70
ENSG00000092847.12	1429.85	-0.712139	0.0397554	2.32e-72	3.44e-70	AGO1
ENSG00000159176.14	5371.47	-1.50262	0.0841188	2.64e-72	3.88e-70	CSRP1
ENSG00000145147.20	3259.07	1.43402	0.080271	2.82e-72	4.12e-70	SLIT2
ENSG00000146802.12	298.348	-1.433	0.0802915	3.59e-72	5.22e-70
ENSG00000142875.19	1163.31	-1.21201	0.0678962	8.23e-72	1.19e-69	PRKACB
ENSG00000161533.12	1323.16	-0.755223	0.0424947	2.91e-71	4.19e-69	ACOX1
ENSG00000115419.12	5282.07	-1.41222	0.0796514	3.38e-71	4.83e-69	GLS
ENSG00000134802.17	229.056	2.38045	0.134302	3.53e-71	5.02e-69	SLC43A3
ENSG00000129250.12	4006.35	-1.05173	0.0591489	4.46e-71	6.3e-69	KIF1C
ENSG00000186470.14	950.725	1.89434	0.106986	4.69e-71	6.59e-69	BTN3A2
ENSG00000100316.16	12199.8	-1.01784	0.0573726	4.83e-71	6.75e-69	RPL3
ENSG00000138639.18	1044.29	1.3986	0.0790053	5.69e-71	7.91e-69	ARHGAP24
ENSG00000152767.16	4468.4	-1.36353	0.0771044	8.19e-71	1.13e-68
ENSG00000137877.10	83.6424	3.37248	0.192233	7.31e-70	1e-67	SPTBN5
ENSG00000234127.9	1137.92	1.19295	0.0678843	2.08e-69	2.84e-67	TRIM26
ENSG00000155363.18	1706.08	1.40239	0.0803873	4.4e-69	5.98e-67	MOV10
ENSG00000259291.2	102.878	-2.58959	0.148638	5.63e-69	7.61e-67	ZNF710-AS1
ENSG00000125826.20	1679.56	1.07324	0.0617654	2.31e-68	3.1e-66	RBCK1
ENSG00000166482.11	1262.86	-2.37717	0.137494	2.39e-68	3.2e-66	MFAP4
ENSG00000112078.14	4005.4	-1.22508	0.0707434	5.87e-68	7.79e-66	KCTD20
ENSG00000128284.19	251.421	3.35972	0.194304	6.77e-68	8.95e-66	APOL3
ENSG00000184347.14	2011.1	-2.1194	0.123103	1.03e-67	1.36e-65	SLIT3
ENSG00000164418.20	923.096	-1.64621	0.0956731	3.53e-67	4.61e-65	GRIK2
ENSG00000186468.13	5769.27	-0.76843	0.0446515	8.34e-67	1.08e-64	RPS23
ENSG00000096433.11	1932.6	1.49256	0.087043	9.31e-67	1.2e-64	ITPR3
ENSG00000164342.12	361.909	4.67129	0.274432	1.49e-66	1.92e-64	TLR3
ENSG00000143776.18	4468.56	-1.09658	0.0642638	1.81e-66	2.31e-64	CDC42BPA
ENSG00000144677.15	1108.79	-0.911581	0.0531023	2.22e-66	2.82e-64	CTDSPL
ENSG00000145425.10	6701.69	-0.989931	0.0577406	3.23e-66	4.09e-64	RPS3A
ENSG00000162458.13	3290.45	-1.19275	0.0698597	4.72e-66	5.94e-64	FBLIM1
ENSG00000010030.14	151.2	3.62705	0.213395	5.75e-66	7.2e-64	ETV7
ENSG00000185787.14	4879.1	-0.633351	0.0370241	6.43e-66	8.01e-64
ENSG00000197756.9	5423.81	-0.80245	0.0469274	7.98e-66	9.89e-64
ENSG00000196639.6	251.954	1.77577	0.104506	1.03e-65	1.27e-63	HRH1
ENSG00000075213.11	2568.77	1.61255	0.0950216	1.56e-65	1.91e-63	SEMA3A
ENSG00000248905.8	637.08	1.46341	0.0861582	1.66e-65	2.03e-63
ENSG00000189266.13	1228.89	0.924158	0.0544104	2.87e-65	3.49e-63	PNRC2
ENSG00000102081.14	938.629	1.22586	0.0723415	3.54e-65	4.28e-63	FMR1
ENSG00000156508.18	95644.6	-1.11919	0.0660569	4.37e-65	5.25e-63	EEF1A1
ENSG00000133321.11	161.663	4.2928	0.254909	9.74e-65	1.16e-62	PLAAT4
ENSG00000103175.11	1553.89	-2.65408	0.157854	1.07e-64	1.27e-62	WFDC1
ENSG00000189043.10	999.878	-1.0276	0.0607278	1.08e-64	1.28e-62	NDUFA4
ENSG00000144283.21	1021.36	-1.22081	0.0725839	3.12e-64	3.67e-62	PKP4
ENSG00000137200.13	1499.21	1.04042	0.061874	3.92e-64	4.6e-62	CMTR1
ENSG00000107957.16	9230.31	-1.48446	0.0885515	4.57e-64	5.33e-62	SH3PXD2A
ENSG00000154229.12	2742.76	-1.40779	0.0841548	7.3e-64	8.48e-62	PRKCA
ENSG00000166441.13	5815.01	-0.812266	0.0484534	1.54e-63	1.78e-61	RPL27A
ENSG00000150403.18	1968.93	-1.48689	0.08907	1.56e-63	1.79e-61	TMCO3
ENSG00000110315.7	785.841	-1.28256	0.0769446	2.65e-63	3.04e-61	RNF141
ENSG00000173276.14	944.905	1.03679	0.0622303	5.26e-63	6e-61	ZBTB21
ENSG00000134030.14	2623.18	-1.27512	0.0763468	5.55e-63	6.3e-61	CTIF
ENSG00000108669.16	547.151	1.10415	0.0664883	1.32e-62	1.49e-60	CYTH1
ENSG00000173786.17	2703.14	1.03454	0.0624487	2.95e-62	3.32e-60	CNP
ENSG00000166801.15	1184.08	1.25334	0.0761763	3.78e-62	4.23e-60	FAM111A
ENSG00000035403.17	17101.4	-0.905866	0.0547208	4.28e-62	4.77e-60	VCL
ENSG00000151320.11	1968.08	-2.068	0.125677	6.06e-62	6.72e-60	AKAP6
ENSG00000176953.12	914.186	0.70544	0.0424705	7.66e-62	8.45e-60	NFATC2IP
ENSG00000141664.9	562.139	1.60422	0.0974866	9.28e-62	1.02e-59
ENSG00000134321.12	5069.32	10.7454	0.655497	9.58e-62	1.05e-59	RSAD2
ENSG00000196935.9	2765.87	0.771051	0.0466851	1.04e-61	1.14e-59	SRGAP1
ENSG00000204592.9	6409.18	1.59336	0.0973459	4e-61	4.33e-59	HLA-E
ENSG00000188215.10	1091.2	-0.681906	0.0413953	5.36e-61	5.78e-59	DCUN1D3
ENSG00000122406.13	5771.03	-0.895597	0.0546401	6.29e-61	6.76e-59
ENSG00000146242.8	2877.02	0.8296	0.0505955	7.87e-61	8.42e-59	TPBG
ENSG00000182372.9	420.397	-1.32848	0.0814047	9.6e-61	1.02e-58	CLN8
ENSG00000086065.14	1135.12	0.987176	0.0603129	1.12e-60	1.18e-58	CHMP5
ENSG00000172667.11	3872.05	-1.46492	0.089971	1.25e-60	1.32e-58	ZMAT3
ENSG00000100422.14	978.439	-1.46043	0.0897681	1.65e-60	1.74e-58	CERK
ENSG00000143947.13	4556.77	-0.729873	0.0447096	2.29e-60	2.39e-58	RPS27A
ENSG00000128394.17	312.043	2.07177	0.127607	2.42e-60	2.52e-58	APOBEC3F
ENSG00000172986.12	134.508	-2.31889	0.143234	4.04e-60	4.19e-58
ENSG00000266028.7	1295.55	0.816933	0.0501624	4.28e-60	4.42e-58	SRGAP2
ENSG00000181218.5	102.771	2.44304	0.150894	5.92e-60	6.09e-58	HIST3H2A
ENSG00000143028.9	1025.22	-1.71252	0.106552	1.15e-59	1.17e-57	SYPL2
ENSG00000182054.9	994.768	-1.58408	0.0983008	1.63e-59	1.66e-57	IDH2
ENSG00000167034.10	176.561	2.36268	0.146625	1.84e-59	1.87e-57	NKX3-1
ENSG00000148468.17	786.906	-1.41442	0.088239	8.26e-59	8.36e-57	FAM171A1
ENSG00000271503.6	1839.34	9.50102	0.597653	1.03e-58	1.04e-56	CCL5
ENSG00000203727.4	508.187	-2.23374	0.139521	1.05e-58	1.06e-56	SAMD5
ENSG00000165806.19	482.941	1.32439	0.0825953	1.14e-58	1.14e-56
ENSG00000105825.13	809.572	3.66559	0.229519	1.15e-58	1.15e-56
ENSG00000070756.16	12777.2	-0.83121	0.0517308	1.4e-58	1.39e-56	PABPC1
ENSG00000100918.13	106.483	2.22196	0.139003	1.61e-58	1.59e-56	REC8
ENSG00000183688.4	2325.17	-2.1147	0.132706	2.48e-58	2.43e-56	RFLNB
ENSG00000089009.15	7139.74	-0.812433	0.0503927	2.71e-58	2.65e-56	RPL6
ENSG00000181026.15	1111.51	0.967231	0.0599585	3.27e-58	3.19e-56	AEN
ENSG00000026950.17	906.458	1.85725	0.116586	3.39e-58	3.29e-56	BTN3A1
ENSG00000159399.9	2154.44	1.53746	0.0964107	3.8e-58	3.68e-56	HK2
ENSG00000150938.10	17675.5	-0.835216	0.0521923	4.36e-58	4.19e-56	CRIM1
ENSG00000183723.12	626.929	-1.79424	0.112624	4.45e-58	4.26e-56	CMTM4
ENSG00000130707.17	1116.99	-1.38862	0.0872728	5.37e-58	5.13e-56
ENSG00000082497.12	380.937	-1.98776	0.125136	6.37e-58	6.06e-56	SERTAD4
ENSG00000171606.18	383.963	1.41974	0.0892633	7.81e-58	7.4e-56	ZNF274
ENSG00000162614.18	2283.69	-1.48634	0.093483	8.2e-58	7.75e-56	NEXN
ENSG00000112773.16	2085.7	1.57516	0.0993472	1.04e-57	9.75e-56	TENT5A
ENSG00000163328.13	190.837	-1.80454	0.113998	1.3e-57	1.22e-55	GPR155
ENSG00000130939.19	1362.78	-1.07582	0.0680044	1.54e-57	1.44e-55
ENSG00000158555.15	270.9	-1.8121	0.114628	2.66e-57	2.47e-55	GDPD5
ENSG00000204138.13	1262.19	1.02387	0.0646257	2.99e-57	2.77e-55	PHACTR4
ENSG00000107796.13	9260.89	-3.34956	0.213086	3.25e-57	3e-55	ACTA2
ENSG00000163682.16	5075.33	-0.794005	0.0500847	3.42e-57	3.14e-55	RPL9
ENSG00000112186.12	1149.52	-1.18917	0.0751277	3.69e-57	3.38e-55	CAP2
ENSG00000198089.15	298.158	1.16617	0.0737618	4.93e-57	4.49e-55
ENSG00000177989.13	75.1555	3.66993	0.23329	7.92e-57	7.2e-55	ODF3B
ENSG00000198682.13	5320.38	-1.28446	0.0816701	1.22e-56	1.1e-54	PAPSS2
ENSG00000170873.18	139.429	2.52886	0.160692	1.27e-56	1.14e-54	MTSS1
ENSG00000139174.12	753.826	-1.44665	0.0920171	1.44e-56	1.3e-54	PRICKLE1
ENSG00000064666.15	6332.04	-1.47173	0.0938946	2.44e-56	2.19e-54	CNN2
ENSG00000187688.15	681.26	1.24406	0.0798029	1.08e-55	9.65e-54	TRPV2
ENSG00000043143.20	1463.28	1.23304	0.0792086	1.79e-55	1.59e-53	JADE2
ENSG00000167468.16	1384.92	-1.11494	0.0714372	2.02e-55	1.79e-53
ENSG00000134470.21	148.788	2.17489	0.140584	3.08e-55	2.72e-53	IL15RA
ENSG00000057252.13	1352.97	0.971125	0.062581	6.6e-55	5.8e-53	SOAT1
ENSG00000168502.17	2254.83	-1.22614	0.0799188	7.49e-55	6.56e-53	MTCL1
ENSG00000149948.13	2574.82	2.3018	0.149529	1.16e-54	1.01e-52	HMGA2
ENSG00000204525.16	7330.37	1.84234	0.119487	1.24e-54	1.08e-52	HLA-C
ENSG00000182093.15	200.377	-1.56669	0.10155	1.29e-54	1.12e-52
ENSG00000134247.10	872.13	-1.00829	0.0652017	1.64e-54	1.41e-52	PTGFRN
ENSG00000136010.14	2864.92	-1.67904	0.109052	1.8e-54	1.55e-52	ALDH1L2
ENSG00000137818.12	5093.71	-0.80888	0.0522881	1.9e-54	1.63e-52	RPLP1
ENSG00000011105.14	894.984	-1.01166	0.0655037	2.05e-54	1.75e-52	TSPAN9
ENSG00000122786.20	36852.1	-1.76127	0.114567	2.55e-54	2.17e-52	CALD1
ENSG00000116016.14	10893.8	-1.65287	0.107549	2.93e-54	2.49e-52	EPAS1
ENSG00000154122.14	1349.52	-1.3317	0.0866679	3.1e-54	2.62e-52	ANKH
ENSG00000163430.12	37008.8	-1.14725	0.0745395	3.61e-54	3.04e-52	FSTL1
ENSG00000203814.6	385.343	1.31918	0.085904	5.74e-54	4.82e-52	HIST2H2BF
ENSG00000141458.13	3451.09	1.62356	0.106157	9.47e-54	7.92e-52	NPC1
ENSG00000100196.11	1646.47	-0.869165	0.0562289	1.08e-53	9.02e-52	KDELR3
ENSG00000168994.13	1105.99	-1.26096	0.0824236	1.19e-53	9.89e-52	PXDC1
ENSG00000100567.13	924.135	0.827561	0.053857	1.32e-53	1.1e-51	PSMA3
ENSG00000129824.16	1953.43	-0.729174	0.0470363	1.34e-53	1.1e-51	RPS4Y1
ENSG00000110057.8	575.538	1.77029	0.115993	1.36e-53	1.12e-51	UNC93B1
ENSG00000278730.1	763.341	-0.905459	0.0588144	1.41e-53	1.16e-51
ENSG00000128578.10	97.873	2.36009	0.15477	1.99e-53	1.62e-51	STRIP2
ENSG00000150764.13	1135.31	-1.63142	0.107163	2.06e-53	1.68e-51
ENSG00000162654.9	338.09	4.99504	0.33069	3.51e-53	2.84e-51	GBP4
ENSG00000153885.14	344.481	-1.25014	0.0821334	4.14e-53	3.34e-51	KCTD15
ENSG00000067082.15	4339.7	1.08971	0.0717295	4.2e-53	3.39e-51	KLF6
ENSG00000172432.19	1292.12	0.851798	0.0558478	5.32e-53	4.27e-51	GTPBP2
ENSG00000015171.19	1456.91	-0.657245	0.0435981	6e-53	4.8e-51	ZMYND11
ENSG00000078804.13	1267.13	-1.08961	0.0714783	6.2e-53	4.95e-51	TP53INP2
ENSG00000112902.12	6380.91	-1.56674	0.103348	7.56e-53	6.01e-51	SEMA5A
ENSG00000154319.16	575.706	2.26799	0.149341	7.88e-53	6.24e-51	FAM167A
ENSG00000137672.13	93.871	-2.43025	0.160818	8.67e-53	6.85e-51	TRPC6
ENSG00000151702.17	423.773	1.21349	0.0800983	1.19e-52	9.38e-51	FLI1
ENSG00000151388.11	1492.71	-1.0786	0.0711646	1.41e-52	1.11e-50	ADAMTS12
ENSG00000167244.20	138.744	-1.77519	0.116956	1.72e-52	1.35e-50
ENSG00000072121.16	1787.75	1.25158	0.0829948	3.36e-52	2.62e-50	ZFYVE26
ENSG00000158258.16	120.654	-4.21442	0.280758	3.43e-52	2.66e-50	CLSTN2
ENSG00000071282.12	680.69	-2.65888	0.177121	4.14e-52	3.21e-50	LMCD1
ENSG00000170153.11	2196.58	-2.34937	0.156429	4.22e-52	3.26e-50	RNF150
ENSG00000122026.10	4012.47	-0.642531	0.0423534	5.22e-52	4.01e-50	RPL21
ENSG00000118523.6	17234.4	-2.26384	0.150906	5.42e-52	4.16e-50	CCN2
ENSG00000188846.13	3429.18	-0.671792	0.0443456	7.43e-52	5.68e-50
ENSG00000179051.14	1505.1	0.961232	0.0637498	8.05e-52	6.14e-50	RCC2
ENSG00000105426.16	3157.98	-0.948162	0.0629758	8.52e-52	6.48e-50	PTPRS
ENSG00000078098.14	2350.73	-1.54368	0.103027	1.11e-51	8.37e-50	FAP
ENSG00000237550.5	893.653	-0.832663	0.0553723	1.24e-51	9.36e-50
ENSG00000108691.9	917.869	2.24786	0.15059	1.34e-51	1.01e-49	CCL2
ENSG00000133026.12	3259.64	-1.43545	0.0960599	2.2e-51	1.65e-49	MYH10
ENSG00000183741.11	4378.33	-1.15929	0.0774393	2.51e-51	1.88e-49
ENSG00000077684.16	504.775	-1.05724	0.0705767	2.52e-51	1.88e-49	JADE1
ENSG00000164619.10	324.294	1.52504	0.102258	3.02e-51	2.25e-49	BMPER
ENSG00000138760.10	7357.59	1.12192	0.075808	6.85e-51	5.08e-49	SCARB2
ENSG00000072422.17	481.37	-1.97317	0.133062	8.14e-51	6.02e-49	RHOBTB1
ENSG00000086991.13	222.255	-2.70066	0.182943	1.6e-50	1.18e-48	NOX4
ENSG00000163814.8	981.948	3.6479	0.248785	2.57e-50	1.89e-48	CDCP1
ENSG00000129116.19	5504.24	-1.39929	0.0947184	2.92e-50	2.14e-48	PALLD
ENSG00000071242.12	821.215	-2.11307	0.143626	3.14e-50	2.3e-48	RPS6KA2
ENSG00000143341.12	2699.55	-3.07434	0.209065	3.74e-50	2.72e-48	HMCN1
ENSG00000022267.17	8530.14	-2.20514	0.150179	3.78e-50	2.74e-48
ENSG00000187239.17	1563.8	-1.03205	0.0694119	4.12e-50	2.98e-48	FNBP1
ENSG00000148303.17	8186.35	-0.883772	0.0597699	5.31e-50	3.83e-48	RPL7A
ENSG00000123562.17	5059.59	-0.681256	0.046029	7.62e-50	5.48e-48	MORF4L2
ENSG00000133401.16	62.7813	4.59987	0.313194	8.32e-50	5.97e-48	PDZD2
ENSG00000280143.1	1484.06	-1.88153	0.128373	9.51e-50	6.8e-48
ENSG00000149577.15	1040.17	-1.04274	0.0709302	1.23e-49	8.73e-48
ENSG00000268388.5	318.359	2.17267	0.14851	1.32e-49	9.38e-48
ENSG00000187514.16	3625.78	0.819396	0.0557041	1.94e-49	1.38e-47	PTMA
ENSG00000146374.14	63.1886	5.66138	0.38397	1.95e-49	1.38e-47	RSPO3
ENSG00000179222.17	7746.72	-0.850052	0.0578195	2e-49	1.41e-47	MAGED1
ENSG00000130176.8	2201.39	-2.93736	0.201494	2.3e-49	1.62e-47	CNN1
ENSG00000184678.10	1169.68	1.23298	0.0843583	3.18e-49	2.23e-47	HIST2H2BE
ENSG00000133639.5	980.104	1.21814	0.0833959	3.56e-49	2.49e-47	BTG1
ENSG00000120690.16	1489.02	1.03856	0.0711018	4.41e-49	3.07e-47	ELF1
ENSG00000164171.11	7255.75	2.66486	0.184065	4.59e-49	3.19e-47	ITGA2
ENSG00000071082.11	3858.53	-0.709045	0.0486701	5.04e-49	3.49e-47	RPL31
ENSG00000167986.13	4815.65	-0.804198	0.0546277	5.09e-49	3.52e-47	DDB1
ENSG00000165617.14	198.397	-2.35237	0.161741	5.47e-49	3.77e-47	DACT1
ENSG00000162783.10	1011.5	0.825659	0.0563921	6.49e-49	4.45e-47
ENSG00000059573.9	1779.76	-0.75539	0.051779	8.03e-49	5.5e-47	ALDH18A1
ENSG00000123836.15	375.394	-1.19598	0.082364	8.48e-49	5.79e-47	PFKFB2
ENSG00000166710.19	29409.1	1.93221	0.133157	9.92e-49	6.75e-47
ENSG00000174444.15	11266.3	-0.852149	0.0583994	9.98e-49	6.77e-47	RPL4
ENSG00000088367.22	899.583	-0.968163	0.0665171	1.41e-48	9.52e-47
ENSG00000161217.12	2179.14	-0.638704	0.0439647	1.85e-48	1.25e-46	PCYT1A
ENSG00000125868.16	8250.34	-1.26437	0.0872123	1.92e-48	1.29e-46	DSTN
ENSG00000274070.1	233.928	-1.86218	0.128908	2.34e-48	1.57e-46
ENSG00000114923.17	235.064	-1.52935	0.105713	2.5e-48	1.67e-46	SLC4A3
ENSG00000196569.12	6415.53	-2.02927	0.140595	2.71e-48	1.81e-46	LAMA2
ENSG00000089127.13	2709.22	9.93949	0.719717	3.04e-48	2.02e-46	OAS1
ENSG00000214425.7	152.793	1.51311	0.104757	3.08e-48	2.04e-46
ENSG00000110218.9	1028.72	0.811996	0.0559819	3.34e-48	2.21e-46	PANX1
ENSG00000197646.7	1047.7	0.8842	0.0610816	4.82e-48	3.19e-46
ENSG00000083457.12	190.559	-1.51963	0.105199	5.46e-48	3.59e-46	ITGAE
ENSG00000143252.14	1467.21	-0.595496	0.0410719	5.69e-48	3.73e-46	SDHC
ENSG00000107036.12	2156.95	-0.839359	0.0576295	8.74e-48	5.72e-46	RIC1
ENSG00000168807.16	1849.06	-0.883992	0.0613673	9.09e-48	5.93e-46	SNTB2
ENSG00000130508.11	14494.5	-1.4024	0.0975162	9.57e-48	6.23e-46	PXDN
ENSG00000173641.17	574.516	-1.9399	0.135276	1.02e-47	6.63e-46	HSPB7
ENSG00000136628.18	3925.22	-0.708206	0.0490293	1.08e-47	6.97e-46	EPRS
ENSG00000172264.17	76.1461	-2.85637	0.199492	1.25e-47	8.08e-46	MACROD2
ENSG00000117906.14	849.646	-0.937369	0.0649914	2.03e-47	1.31e-45	RCN2
ENSG00000272941.1	100.353	3.54167	0.248991	2.43e-47	1.56e-45
ENSG00000158125.10	104.223	3.80647	0.267474	3.16e-47	2.02e-45	XDH
ENSG00000198910.13	5354.09	-1.15361	0.0808998	3.69e-47	2.36e-45
ENSG00000165714.11	195.639	-1.47535	0.103584	4.57e-47	2.91e-45	BORCS5
ENSG00000100129.18	1904.03	-1.03859	0.0726807	8.03e-47	5.11e-45	EIF3L
ENSG00000102921.8	1460.55	0.828291	0.0580159	9.21e-47	5.84e-45	N4BP1
ENSG00000070614.15	5392.34	-0.759707	0.0529979	1.13e-46	7.14e-45	NDST1
ENSG00000164587.13	4658.84	-0.616017	0.0430743	1.13e-46	7.16e-45	RPS14
ENSG00000102524.11	124.837	5.77584	0.409895	1.78e-46	1.12e-44	TNFSF13B
ENSG00000129493.15	1240.81	-1.25253	0.0882534	1.83e-46	1.15e-44	HEATR5A
ENSG00000023445.14	181.422	3.36042	0.23975	2.15e-46	1.34e-44	BIRC3
ENSG00000177119.16	4094.97	-0.880496	0.0621389	2.45e-46	1.53e-44	ANO6
ENSG00000141401.12	212.859	-1.7926	0.126828	2.47e-46	1.54e-44	IMPA2
ENSG00000165410.14	1985.38	-1.10405	0.0773376	4.1e-46	2.55e-44
ENSG00000178234.13	572.894	-1.00675	0.0709628	4.6e-46	2.85e-44	GALNT11
ENSG00000112079.9	2097.54	-0.771451	0.0545573	5.49e-46	3.39e-44	STK38
ENSG00000134153.10	1333.61	0.806003	0.0574509	6.12e-46	3.78e-44	EMC7
ENSG00000198768.10	509.485	1.58675	0.112959	7.55e-46	4.65e-44
ENSG00000141574.7	455.241	3.18043	0.227289	7.78e-46	4.77e-44
ENSG00000107372.13	6947.82	-1.14627	0.0813521	8.42e-46	5.15e-44	ZFAND5
ENSG00000124226.11	1762.98	0.920544	0.0651179	9.72e-46	5.93e-44	RNF114
ENSG00000185697.16	793.667	0.925017	0.0656709	1.26e-45	7.66e-44	MYBL1
ENSG00000126803.9	834.211	-1.88982	0.134796	1.31e-45	7.96e-44	HSPA2
ENSG00000119004.15	343.994	-1.03826	0.0736273	1.42e-45	8.56e-44	CYP20A1
ENSG00000198034.11	5639.28	-0.769459	0.0547236	1.42e-45	8.56e-44	RPS4X
ENSG00000102181.21	1507.49	-1.15617	0.0823057	1.54e-45	9.31e-44	CD99L2
ENSG00000132274.16	3819.13	1.85804	0.132922	1.64e-45	9.83e-44	TRIM22
ENSG00000204516.10	645.355	1.10377	0.0785832	1.66e-45	9.93e-44	MICB
ENSG00000038427.16	1391.59	-2.80197	0.200709	1.87e-45	1.12e-43	VCAN
ENSG00000198162.12	2260.89	-0.752878	0.0530457	1.9e-45	1.13e-43	MAN1A2
ENSG00000164327.13	2186.61	1.31637	0.093924	1.92e-45	1.14e-43	RICTOR
ENSG00000025423.11	109.22	-3.19869	0.229658	2.08e-45	1.23e-43	HSD17B6
ENSG00000166889.14	1815.9	1.03511	0.073835	2.78e-45	1.65e-43	PATL1
ENSG00000198542.14	1104.49	-1.61421	0.116061	2.98e-45	1.76e-43	ITGBL1
ENSG00000113361.13	276.382	-1.86188	0.134137	4.19e-45	2.47e-43	CDH6
ENSG00000229847.8	560.215	-1.88239	0.135226	4.54e-45	2.67e-43
ENSG00000169245.6	336.425	9.34993	0.665712	4.55e-45	2.67e-43	CXCL10
ENSG00000149273.15	5559.24	-0.785763	0.0561359	5.71e-45	3.34e-43	RPS3
ENSG00000136478.7	2081.68	-0.772207	0.0551007	5.73e-45	3.35e-43	TEX2
ENSG00000140416.21	21393.2	-1.77813	0.128119	6.15e-45	3.58e-43	TPM1
ENSG00000165912.16	158.689	-1.40403	0.101193	6.72e-45	3.91e-43	PACSIN3
ENSG00000120526.11	672.96	1.14042	0.0818351	7.32e-45	4.24e-43	NUDCD1
ENSG00000153956.16	909.667	-0.91377	0.0654602	7.5e-45	4.34e-43	CACNA2D1
ENSG00000196924.16	88393.5	-1.63928	0.118081	8.92e-45	5.15e-43
ENSG00000198755.11	3882.54	-0.818581	0.0580472	9.24e-45	5.32e-43	RPL10A
ENSG00000173706.14	8136.64	-0.955277	0.067677	9.63e-45	5.53e-43	HEG1
ENSG00000065923.10	2086.69	-0.99533	0.071679	9.88e-45	5.66e-43	SLC9A7
ENSG00000168710.18	3010.52	-0.729542	0.0523018	1.24e-44	7.1e-43	AHCYL1
ENSG00000113504.21	329.187	1.64015	0.118214	1.43e-44	8.15e-43	SLC12A7
ENSG00000196305.17	5774.99	-0.807868	0.0580442	1.59e-44	9.04e-43	IARS
ENSG00000072163.19	1096.04	-2.06869	0.14967	1.71e-44	9.71e-43	LIMS2
ENSG00000127920.5	833.302	1.25551	0.0905794	1.81e-44	1.02e-42
ENSG00000137124.8	762.351	-1.25161	0.090384	1.92e-44	1.09e-42	ALDH1B1
ENSG00000165891.16	601.683	3.60064	0.261696	2.24e-44	1.26e-42	E2F7
ENSG00000106819.12	188.078	-2.77148	0.201467	2.25e-44	1.26e-42
ENSG00000144810.16	2733.62	-2.15393	0.157347	2.82e-44	1.58e-42	COL8A1
ENSG00000167658.16	33946.2	-1.10535	0.0799141	3.26e-44	1.82e-42	EEF2
ENSG00000145244.12	200.708	-2.56104	0.186379	4.04e-44	2.25e-42	CORIN
ENSG00000185920.15	232.25	-1.30367	0.0945273	4.44e-44	2.47e-42	PTCH1
ENSG00000142541.17	8792.84	-0.897065	0.0649298	4.52e-44	2.51e-42	RPL13A
ENSG00000090621.14	2718.34	-0.880227	0.0637629	4.59e-44	2.54e-42	PABPC4
ENSG00000142676.14	4161.8	-0.548273	0.0393464	4.74e-44	2.62e-42	RPL11
ENSG00000142192.21	14781.7	-0.517545	0.0372773	4.82e-44	2.66e-42	APP
ENSG00000204767.4	631.912	2.07749	0.151484	4.82e-44	2.66e-42	INSYN2B
ENSG00000095637.22	91.1299	-3.01217	0.219348	5.22e-44	2.87e-42	SORBS1
ENSG00000188352.12	896.147	-0.864023	0.0620464	5.29e-44	2.9e-42	FOCAD
ENSG00000134590.13	1411.84	-0.849904	0.0614737	5.52e-44	3.02e-42
ENSG00000112977.15	3707.89	-0.825908	0.0596221	6.29e-44	3.43e-42	DAP
ENSG00000172260.15	515.108	-1.32815	0.0969274	8.36e-44	4.55e-42	NEGR1
ENSG00000101335.10	16149.6	-1.65563	0.120873	1.07e-43	5.82e-42	MYL9
ENSG00000142937.12	6710.25	-0.805815	0.0584946	1.21e-43	6.57e-42	RPS8
ENSG00000182944.17	3688.99	0.484107	0.0350246	1.24e-43	6.72e-42	EWSR1
ENSG00000075711.20	1930.17	-0.795721	0.0577908	1.35e-43	7.26e-42
ENSG00000187068.3	279.61	-1.55232	0.113462	1.98e-43	1.07e-41	C3orf70
ENSG00000188735.13	550.781	-0.828924	0.0603342	2.69e-43	1.44e-41	TMEM120B
ENSG00000271601.4	1649.21	-0.745282	0.0549029	2.81e-43	1.51e-41	LIX1L
ENSG00000169100.14	2822.41	-0.946017	0.069034	2.96e-43	1.58e-41	SLC25A6
ENSG00000166439.6	1185.76	0.634543	0.0460235	3.01e-43	1.61e-41	RNF169
ENSG00000062194.16	1332.62	0.943524	0.0688298	3.39e-43	1.81e-41	GPBP1
ENSG00000101000.6	274.693	1.47603	0.108314	3.57e-43	1.9e-41	PROCR
ENSG00000179820.16	5545	-0.874784	0.0639351	3.91e-43	2.07e-41	MYADM
ENSG00000163739.4	107.885	2.87676	0.211633	4.02e-43	2.12e-41
ENSG00000136044.12	2255.32	-0.569485	0.0415303	4.72e-43	2.49e-41	APPL2
ENSG00000122861.16	1734.77	3.19521	0.235782	4.82e-43	2.54e-41	PLAU
ENSG00000107262.22	509.563	0.834998	0.0610107	5.78e-43	3.04e-41
ENSG00000132646.11	945.381	0.888968	0.06569	6.8e-43	3.57e-41	PCNA
ENSG00000123610.5	81.5041	3.37291	0.24896	7.14e-43	3.74e-41	TNFAIP6
ENSG00000231290.5	83.34	2.61563	0.193228	8.29e-43	4.33e-41
ENSG00000063660.9	4594.37	-1.50567	0.111081	9.46e-43	4.93e-41	GPC1
ENSG00000171385.9	262.978	-2.86112	0.212768	1.39e-42	7.25e-41	KCND3
ENSG00000033327.13	582.054	-0.84652	0.0621997	1.52e-42	7.88e-41	GAB2
ENSG00000140545.15	8763.1	-1.13647	0.0838777	1.54e-42	7.96e-41	MFGE8
ENSG00000041357.16	1442.67	0.92727	0.0683127	1.55e-42	8e-41	PSMA4
ENSG00000197712.12	3398.64	-0.755365	0.0555208	1.61e-42	8.27e-41	FAM114A1
ENSG00000129480.13	309.436	-0.987042	0.0727151	1.68e-42	8.66e-41	DTD2
ENSG00000233369.7	402.302	-1.05104	0.0774181	1.81e-42	9.28e-41	GTF2IP4
ENSG00000236824.2	321.479	-1.63646	0.121449	2.28e-42	1.17e-40	BCYRN1
ENSG00000101290.14	1668.77	-0.767312	0.0565671	2.7e-42	1.38e-40	CDS2
ENSG00000183010.16	734.438	-1.18466	0.0880283	2.8e-42	1.43e-40
ENSG00000167081.17	819.941	0.866533	0.0639428	2.95e-42	1.5e-40
ENSG00000161921.15	89.6583	3.05532	0.227812	3.49e-42	1.77e-40	CXCL16
ENSG00000116679.16	1682.89	-1.1298	0.083496	3.9e-42	1.98e-40	IVNS1ABP
ENSG00000185561.10	325.678	-1.49534	0.111313	5.02e-42	2.54e-40	TLCD2
ENSG00000092841.18	13847.6	-1.08742	0.080762	5.29e-42	2.67e-40	MYL6
ENSG00000020577.13	2416.04	-0.624685	0.046193	5.43e-42	2.74e-40	SAMD4A
ENSG00000145016.16	1307.23	0.782442	0.057856	9.93e-42	4.99e-40	RUBCN
ENSG00000118181.11	2955	-0.676379	0.0496579	1.08e-41	5.4e-40	RPS25
ENSG00000139645.10	4002.03	-1.03524	0.0770042	1.09e-41	5.46e-40	ANKRD52
ENSG00000125347.14	669.328	1.46178	0.108925	1.11e-41	5.55e-40	IRF1
ENSG00000108821.13	201683	-2.79997	0.210176	1.12e-41	5.6e-40	COL1A1
ENSG00000260604.2	42.032	-4.14661	0.309913	1.22e-41	6.07e-40
ENSG00000111801.16	657.938	2.05195	0.153867	1.27e-41	6.32e-40	BTN3A3
ENSG00000172123.12	516.747	1.14798	0.0857232	1.33e-41	6.6e-40	SLFN12
ENSG00000260032.2	9000.01	-0.795511	0.0592774	1.49e-41	7.35e-40	NORAD
ENSG00000172053.18	1745.39	-0.825204	0.0614937	1.55e-41	7.62e-40	QARS
ENSG00000086061.16	3660.81	1.10972	0.0830405	1.95e-41	9.59e-40	DNAJA1
ENSG00000128791.12	2676.59	-0.77832	0.0579834	2.96e-41	1.45e-39	TWSG1
ENSG00000134013.15	16544.6	-1.17844	0.0884373	3.06e-41	1.5e-39
ENSG00000113719.16	3836.22	-0.579756	0.0432665	3.31e-41	1.62e-39	ERGIC1
ENSG00000136147.18	467.004	1.23387	0.0926989	3.42e-41	1.67e-39	PHF11
ENSG00000164253.14	1640.25	-0.775137	0.058032	4.04e-41	1.97e-39	WDR41
ENSG00000115159.16	991.038	1.11274	0.0840406	4.82e-41	2.34e-39	GPD2
ENSG00000048028.11	584.228	0.817868	0.0613446	4.95e-41	2.4e-39	USP28
ENSG00000152784.15	229.646	1.46428	0.110368	5.38e-41	2.61e-39	PRDM8
ENSG00000171729.14	111.176	1.66318	0.125562	5.75e-41	2.78e-39	TMEM51
ENSG00000125675.18	789.496	-1.22931	0.092344	6.02e-41	2.9e-39	GRIA3
ENSG00000241749.4	146.541	3.04362	0.230569	6.07e-41	2.92e-39	RPSAP52
ENSG00000115504.14	1905.83	-1.1738	0.0885645	6.12e-41	2.94e-39	EHBP1
ENSG00000137801.10	352964	-1.13211	0.0852747	6.19e-41	2.97e-39
ENSG00000170006.12	432.166	2.16397	0.163879	6.35e-41	3.04e-39	TMEM154
ENSG00000113273.17	1430.28	-1.26622	0.0952455	6.78e-41	3.24e-39	ARSB
ENSG00000107331.17	1174.86	-1.07495	0.0808206	7.91e-41	3.77e-39	ABCA2
ENSG00000092621.12	736.057	-1.61376	0.122042	8.32e-41	3.96e-39	PHGDH
ENSG00000175643.10	106.858	2.05351	0.155722	1.05e-40	5.01e-39	RMI2
ENSG00000065534.18	25709.5	-1.26078	0.0953796	1.1e-40	5.21e-39	MYLK
ENSG00000118503.15	663.077	2.85288	0.217677	1.16e-40	5.49e-39	TNFAIP3
ENSG00000275342.4	1355.12	-1.51693	0.114359	1.17e-40	5.54e-39
ENSG00000111252.10	2988.46	1.4856	0.112588	1.26e-40	5.95e-39	SH2B3
ENSG00000064042.18	2170.89	-1.42531	0.108077	1.36e-40	6.42e-39	LIMCH1
ENSG00000101940.18	574.242	-0.782869	0.0588923	1.45e-40	6.79e-39	WDR13
ENSG00000113319.13	454.018	1.82109	0.13838	1.58e-40	7.41e-39	RASGRF2
ENSG00000138356.14	585.428	1.20079	0.0909748	1.7e-40	7.95e-39	AOX1
ENSG00000154380.17	4857.6	-1.09504	0.083084	1.84e-40	8.6e-39	ENAH
ENSG00000021355.13	482.26	0.865681	0.065465	1.9e-40	8.86e-39	SERPINB1
ENSG00000135862.6	26465.4	-0.655633	0.0494522	1.91e-40	8.86e-39	LAMC1
ENSG00000167460.16	20189.8	-0.780182	0.0589778	2.12e-40	9.83e-39
ENSG00000115339.13	98.596	2.07324	0.157989	2.65e-40	1.23e-38
ENSG00000224078.14	1142.83	-0.951714	0.0722686	2.8e-40	1.29e-38
ENSG00000150907.8	453.408	-1.56283	0.119435	3e-40	1.38e-38
ENSG00000196159.11	3160.06	-1.55649	0.118791	3.37e-40	1.55e-38	FAT4
ENSG00000130741.11	3285.98	-0.504013	0.0379599	3.68e-40	1.69e-38	EIF2S3
ENSG00000124882.4	791.075	2.03323	0.155797	4.26e-40	1.96e-38	EREG
ENSG00000140718.21	1461.07	-0.508284	0.0384025	4.69e-40	2.15e-38	FTO
ENSG00000187446.12	2587.37	-0.797725	0.0606438	5.57e-40	2.54e-38	CHP1
ENSG00000138078.15	1620.04	-0.82416	0.0625945	6.04e-40	2.75e-38	PREPL
ENSG00000119401.10	1209.01	-0.73382	0.0562835	6.51e-40	2.96e-38	TRIM32
ENSG00000133112.16	17494	-0.597667	0.0454136	7.55e-40	3.43e-38	TPT1
ENSG00000148411.8	1525.89	-1.24619	0.0954432	8.36e-40	3.79e-38	NACC2
ENSG00000076716.9	57.1609	-2.86192	0.219327	9.05e-40	4.09e-38	GPC4
ENSG00000149591.16	17130.7	-1.70834	0.131275	9.31e-40	4.21e-38
ENSG00000197142.10	63.4163	3.04384	0.234253	1.27e-39	5.71e-38	ACSL5
ENSG00000253537.3	172.702	-1.72266	0.132599	1.48e-39	6.67e-38	PCDHGA7
ENSG00000101040.19	1004.79	0.988917	0.0758812	1.76e-39	7.91e-38	ZMYND8
ENSG00000125966.10	56.1777	-2.92785	0.225917	2.12e-39	9.49e-38	MMP24
ENSG00000153904.20	6594.36	-1.02036	0.0785813	2.98e-39	1.33e-37	DDAH1
ENSG00000144711.16	1251.58	-0.867959	0.0667767	3.85e-39	1.72e-37	IQSEC1
ENSG00000105402.8	964.652	0.850358	0.0654016	3.96e-39	1.77e-37	NAPA
ENSG00000155755.19	665.984	-0.947614	0.0730275	4.04e-39	1.8e-37	TMEM237
ENSG00000124788.18	2001.46	-1.31677	0.100529	4.16e-39	1.85e-37	ATXN1
ENSG00000123066.8	3688.02	0.681057	0.0519783	4.28e-39	1.89e-37	MED13L
ENSG00000168310.11	427.588	1.11346	0.0860637	4.28e-39	1.89e-37	IRF2
ENSG00000234745.11	11665	2.6584	0.206813	5.52e-39	2.44e-37	HLA-B
ENSG00000073910.21	2099.59	-2.08702	0.16239	6.28e-39	2.77e-37
ENSG00000198856.13	1701.65	-0.700545	0.0540499	6.71e-39	2.95e-37	OSTC
ENSG00000102452.17	45.8788	-3.04326	0.236456	7.3e-39	3.21e-37	NALCN
ENSG00000110852.4	223.046	1.91259	0.14894	7.72e-39	3.39e-37	CLEC2B
ENSG00000041353.10	534.177	3.01557	0.235096	7.84e-39	3.43e-37	RAB27B
ENSG00000111799.21	33926.2	-1.56556	0.121808	7.91e-39	3.46e-37	COL12A1
ENSG00000099622.14	1633.05	-0.656618	0.0503663	8.04e-39	3.51e-37	CIRBP
ENSG00000140264.19	3718.16	-0.843751	0.0654234	8.78e-39	3.82e-37	SERF2
ENSG00000164023.14	980.054	-0.784597	0.0606806	9.74e-39	4.23e-37	SGMS2
ENSG00000140285.10	687.359	1.77507	0.138246	9.81e-39	4.26e-37	FGF7
ENSG00000197217.13	1753.78	-0.47133	0.0362863	9.87e-39	4.27e-37	ENTPD4
ENSG00000008988.9	4177.4	-0.661761	0.0503192	1.01e-38	4.35e-37	RPS20
ENSG00000019991.17	124.805	2.592	0.202349	1.16e-38	5.01e-37
ENSG00000144802.11	918.167	1.31518	0.102571	1.45e-38	6.25e-37	NFKBIZ
ENSG00000164054.15	3042.07	0.533706	0.0415279	1.57e-38	6.77e-37	SHISA5
ENSG00000114942.14	2607.89	-0.838432	0.0651004	2.25e-38	9.65e-37	EEF1B2
ENSG00000089157.16	11642.1	-0.993954	0.0774537	2.39e-38	1.02e-36	RPLP0
ENSG00000053254.15	1623.62	-1.18155	0.0918603	2.53e-38	1.08e-36	FOXN3
ENSG00000126368.6	313.999	1.38086	0.108156	2.61e-38	1.12e-36	NR1D1
ENSG00000153561.13	481.948	-1.08687	0.0849395	2.63e-38	1.12e-36	RMND5A
ENSG00000272886.6	848.983	0.653188	0.0506381	2.72e-38	1.16e-36	DCP1A
ENSG00000116701.14	118.643	4.27618	0.335727	2.88e-38	1.22e-36	NCF2
ENSG00000257219.5	59.9105	3.3605	0.263471	2.9e-38	1.23e-36
ENSG00000133142.17	1306	-1.18626	0.0923058	2.98e-38	1.26e-36	TCEAL4
ENSG00000114268.12	218.654	1.08649	0.0848085	3.43e-38	1.45e-36	PFKFB4
ENSG00000134531.10	3698.92	1.69712	0.133143	3.66e-38	1.54e-36	EMP1
ENSG00000223960.6	207.894	1.57688	0.123657	3.86e-38	1.62e-36
ENSG00000186318.16	2454.23	-0.701464	0.0546146	3.95e-38	1.66e-36	BACE1
ENSG00000149218.5	859.187	0.82451	0.0642261	4.01e-38	1.68e-36	ENDOD1
ENSG00000138347.15	1730.34	1.74679	0.137214	4.06e-38	1.7e-36	MYPN
ENSG00000197111.15	3968.54	-0.415539	0.0323374	4.14e-38	1.73e-36	PCBP2
ENSG00000005059.16	101.569	1.71813	0.135311	4.15e-38	1.73e-36	MCUB
ENSG00000164694.17	166.385	-2.04478	0.160954	4.17e-38	1.74e-36	FNDC1
ENSG00000162591.16	3908.14	-1.65434	0.1303	4.38e-38	1.82e-36	MEGF6
ENSG00000155463.13	913.273	-0.771838	0.0601099	4.55e-38	1.89e-36
ENSG00000204261.8	56.5253	2.77352	0.218067	4.67e-38	1.93e-36
ENSG00000136244.12	213.101	4.05557	0.323383	5.39e-38	2.23e-36	IL6
ENSG00000153976.3	260.872	1.89843	0.149611	5.45e-38	2.25e-36	HS3ST3A1
ENSG00000169594.13	164.701	1.51266	0.11872	5.94e-38	2.45e-36	BNC1
ENSG00000237973.1	1242.72	-1.23168	0.0965426	6.06e-38	2.49e-36	MTCO1P12
ENSG00000205726.15	1625.1	-0.886854	0.0696781	6.77e-38	2.78e-36	ITSN1
ENSG00000123349.14	2028.02	-0.42892	0.0334166	7.36e-38	3.02e-36	PFDN5
ENSG00000163347.6	244.18	2.39844	0.18958	7.72e-38	3.16e-36	CLDN1
ENSG00000182575.7	155.595	-2.22756	0.175965	8.02e-38	3.28e-36	NXPH3
ENSG00000137571.11	43.6423	3.24751	0.256052	8.51e-38	3.48e-36	SLCO5A1
ENSG00000148842.18	388.414	-0.932115	0.0731916	1.06e-37	4.32e-36	CNNM2
ENSG00000147403.16	7920.9	-0.730304	0.0569643	1.11e-37	4.5e-36	RPL10
ENSG00000215193.12	1326.7	-0.661264	0.0517585	1.44e-37	5.87e-36	PEX26
ENSG00000241644.2	44.9381	-4.39434	0.347514	1.56e-37	6.35e-36	INMT
ENSG00000137154.12	6911.33	-0.872298	0.0684378	2.09e-37	8.45e-36
ENSG00000125871.14	391.966	1.03495	0.0817491	2.33e-37	9.42e-36	MGME1
ENSG00000140945.17	1673.06	-1.36038	0.107745	3e-37	1.21e-35	CDH13
ENSG00000169429.11	214.989	4.18321	0.336036	3.21e-37	1.29e-35	CXCL8
ENSG00000268205.1	681.099	-0.886428	0.0702626	3.62e-37	1.46e-35
ENSG00000173812.11	5996.2	-0.735797	0.0576372	3.62e-37	1.46e-35	EIF1
ENSG00000077157.22	581.975	-1.38017	0.109906	3.69e-37	1.48e-35	PPP1R12B
ENSG00000121691.6	899.101	-0.949254	0.075345	4.09e-37	1.64e-35
ENSG00000160194.18	844.824	-0.611357	0.048289	5.09e-37	2.04e-35	NDUFV3
ENSG00000165092.13	8599.33	-1.92472	0.153872	5.88e-37	2.35e-35	ALDH1A1
ENSG00000185753.13	393.027	0.894376	0.0709389	6.89e-37	2.74e-35	CXorf38
ENSG00000141052.17	284.672	-1.59946	0.127732	7.44e-37	2.96e-35	MYOCD
ENSG00000196247.11	275.62	1.9811	0.158711	7.87e-37	3.12e-35	ZNF107
ENSG00000184009.11	50822.9	-1.29112	0.103056	8.27e-37	3.28e-35
ENSG00000171621.14	427.341	1.07427	0.0856785	8.88e-37	3.51e-35	SPSB1
ENSG00000111481.10	1515.51	-0.544909	0.0431988	9.61e-37	3.79e-35	COPZ1
ENSG00000136114.17	146.276	1.32246	0.10539	9.87e-37	3.89e-35	THSD1
ENSG00000147475.15	1401.73	-0.584194	0.0465767	1.04e-36	4.09e-35
ENSG00000253958.1	71.3909	2.70577	0.217865	1.05e-36	4.12e-35
ENSG00000138675.16	2458.14	1.85623	0.149111	1.09e-36	4.27e-35	FGF5
ENSG00000152291.14	6647.97	-0.472099	0.0382511	1.09e-36	4.27e-35	TGOLN2
ENSG00000106799.13	1985.64	-0.911733	0.0727518	1.33e-36	5.21e-35	TGFBR1
ENSG00000257923.11	2073.35	-0.817415	0.0650842	1.43e-36	5.57e-35	CUX1
ENSG00000180596.7	561.586	1.17542	0.0943294	1.82e-36	7.11e-35	HIST1H2BC
ENSG00000197536.11	136.495	1.88132	0.151369	1.85e-36	7.18e-35	C5orf56
ENSG00000164099.3	1668.84	-2.38981	0.192921	1.99e-36	7.72e-35	PRSS12
ENSG00000050344.9	429.16	2.26572	0.183008	2.02e-36	7.83e-35	NFE2L3
ENSG00000151694.13	923.912	0.763257	0.0609502	2.06e-36	7.96e-35
ENSG00000136158.12	936.848	1.90899	0.154886	2.2e-36	8.51e-35	SPRY2
ENSG00000115468.12	365.775	-2.87266	0.231773	2.35e-36	9.08e-35	EFHD1
ENSG00000162599.16	330.322	-1.0962	0.0875984	2.46e-36	9.48e-35
ENSG00000148841.17	1447.24	1.54954	0.124827	2.64e-36	1.02e-34	ITPRIP
ENSG00000165868.14	316.136	-0.813999	0.0650174	2.66e-36	1.02e-34	HSPA12A
ENSG00000183098.11	391.123	-1.81521	0.146537	2.81e-36	1.08e-34	GPC6
ENSG00000155760.2	2690.52	-1.24678	0.100293	2.83e-36	1.08e-34	FZD7
ENSG00000150760.12	2972.54	-0.681088	0.0544371	2.85e-36	1.09e-34	DOCK1
ENSG00000138193.15	260.644	-1.84016	0.148689	3.2e-36	1.22e-34	PLCE1
ENSG00000174306.21	2214.21	-0.615942	0.0492327	3.28e-36	1.25e-34	ZHX3
ENSG00000163689.20	82.8709	2.7011	0.218684	3.31e-36	1.26e-34	C3orf67
ENSG00000124508.16	307.84	1.01985	0.0818987	3.81e-36	1.45e-34
ENSG00000150756.14	135.879	-1.27927	0.103033	3.96e-36	1.5e-34	ATPSCKMT
ENSG00000057019.16	7930.83	1.43315	0.116137	4.04e-36	1.53e-34	DCBLD2
ENSG00000146950.13	132.33	-1.72776	0.139834	5.17e-36	1.95e-34	SHROOM2
ENSG00000108298.11	7423.1	-0.523028	0.0418801	5.18e-36	1.96e-34	RPL19
ENSG00000111707.12	1000.67	-0.876717	0.0704951	5.54e-36	2.09e-34	SUDS3
ENSG00000140988.16	9111.36	-0.872206	0.0702446	6.33e-36	2.38e-34	RPS2
ENSG00000011114.15	1328.7	-0.758739	0.0610224	6.47e-36	2.43e-34	BTBD7
ENSG00000125648.15	981.891	-1.19545	0.0961612	6.59e-36	2.47e-34	SLC25A23
ENSG00000130635.15	24128.5	-1.49775	0.121443	7.53e-36	2.82e-34	COL5A1
ENSG00000143033.18	361.165	0.991218	0.080076	8.61e-36	3.22e-34	MTF2
ENSG00000134419.15	2806.85	-0.626487	0.0503853	8.7e-36	3.25e-34	RPS15A
ENSG00000133392.18	53.9331	-4.62504	0.376018	9.09e-36	3.39e-34	MYH11
ENSG00000182261.4	261.237	1.74746	0.142054	9.73e-36	3.62e-34	NLRP10
ENSG00000165458.14	3574.84	-0.613665	0.0500144	1.12e-35	4.15e-34	INPPL1
ENSG00000206337.10	220.802	3.37748	0.276245	1.28e-35	4.74e-34
ENSG00000167461.12	1333.68	0.705574	0.0569885	1.44e-35	5.32e-34	RAB8A
ENSG00000133687.16	5277.1	-1.214	0.0986512	1.47e-35	5.45e-34	TMTC1
ENSG00000133110.15	211.454	-1.80144	0.147186	1.58e-35	5.84e-34	POSTN
ENSG00000174748.20	9752.11	-0.730255	0.0585243	1.59e-35	5.89e-34
ENSG00000106333.13	3746.19	-1.35806	0.110596	1.68e-35	6.19e-34	PCOLCE
ENSG00000135643.5	210.753	-1.83008	0.149504	1.74e-35	6.39e-34	KCNMB4
ENSG00000213977.8	502.611	-1.17952	0.0960432	1.76e-35	6.47e-34	TAX1BP3
ENSG00000111540.16	3301.55	-0.44133	0.035424	1.99e-35	7.3e-34	RAB5B
ENSG00000117500.13	1219.63	0.770861	0.0625323	2.17e-35	7.95e-34	TMED5
ENSG00000213626.13	3932.26	-1.9724	0.16192	2.94e-35	1.08e-33	LBH
ENSG00000131016.17	5405.9	-1.3082	0.106895	3.01e-35	1.1e-33	AKAP12
ENSG00000105755.8	525.352	-1.01578	0.0826499	3.2e-35	1.17e-33	ETHE1
ENSG00000270885.1	142.753	-1.3793	0.112927	4.12e-35	1.5e-33
ENSG00000140943.17	3379.21	-0.520142	0.0422454	4.12e-35	1.5e-33	MBTPS1
ENSG00000140682.19	1759.57	-1.0772	0.0880707	4.16e-35	1.51e-33	TGFB1I1
ENSG00000091436.17	3731.82	-0.728959	0.0594266	4.22e-35	1.53e-33	MAP3K20
ENSG00000150093.19	45019	-0.685955	0.0561699	4.46e-35	1.61e-33	ITGB1
ENSG00000106772.18	645.923	-2.57844	0.212676	4.62e-35	1.67e-33	PRUNE2
ENSG00000105193.9	2937.14	-0.758661	0.0618417	4.88e-35	1.76e-33	RPS16
ENSG00000133056.13	236.893	-1.38341	0.113749	5.86e-35	2.11e-33	PIK3C2B
ENSG00000167526.13	6815.28	-0.819183	0.0669486	6.54e-35	2.35e-33	RPL13
ENSG00000164692.17	216144	-1.71689	0.141441	6.93e-35	2.49e-33	COL1A2
ENSG00000204387.13	676.836	-0.961709	0.0786038	6.98e-35	2.5e-33
ENSG00000143641.10	3003.28	-0.833005	0.0681894	8.34e-35	2.99e-33	GALNT2
ENSG00000198938.2	27680.5	-1.3059	0.107566	9.13e-35	3.26e-33	MT-CO3
ENSG00000102893.16	1476.36	-0.995627	0.0819177	9.74e-35	3.48e-33	PHKB
ENSG00000110917.8	4368.75	-0.820113	0.0671993	1.02e-34	3.64e-33	MLEC
ENSG00000153317.15	5701.06	0.451079	0.0373916	1.04e-34	3.7e-33	ASAP1
ENSG00000172716.16	467.773	1.13023	0.0929871	1.07e-34	3.79e-33	SLFN11
ENSG00000128487.16	643.58	-1.27429	0.104785	1.11e-34	3.93e-33	SPECC1
ENSG00000160886.13	329.608	1.83301	0.151664	1.33e-34	4.72e-33	LY6K
ENSG00000082482.13	409.802	1.58501	0.131284	1.72e-34	6.08e-33	KCNK2
ENSG00000149201.10	91.949	-2.27091	0.18854	1.74e-34	6.14e-33	CCDC81
ENSG00000171310.11	150.647	1.5529	0.128691	1.78e-34	6.28e-33	CHST11
ENSG00000173402.11	3430.66	-1.00085	0.0827132	2.38e-34	8.4e-33	DAG1
ENSG00000128342.5	193.633	2.47294	0.205977	2.59e-34	9.12e-33	LIF
ENSG00000169083.16	1161.64	-0.801504	0.0657253	2.84e-34	9.98e-33
ENSG00000123243.15	143.46	-2.9326	0.244689	2.92e-34	1.02e-32	ITIH5
ENSG00000154096.13	7522.02	-0.781184	0.0644771	3.12e-34	1.09e-32	THY1
ENSG00000143384.13	6478.51	0.694187	0.0571999	3.51e-34	1.23e-32	MCL1
ENSG00000151502.11	1007.41	-0.586476	0.0483428	3.87e-34	1.35e-32	VPS26B
ENSG00000117228.10	2538.65	1.67454	0.139711	3.97e-34	1.38e-32	GBP1
ENSG00000103194.15	1303.69	0.664612	0.0548476	4.04e-34	1.41e-32	USP10
ENSG00000162496.9	1204.9	-1.61449	0.135738	4.17e-34	1.45e-32	DHRS3
ENSG00000116194.13	64.3594	4.4293	0.373131	4.23e-34	1.47e-32	ANGPTL1
ENSG00000100889.11	487.028	-1.42764	0.119161	4.5e-34	1.56e-32
ENSG00000154734.15	8868.45	-1.04455	0.0867376	4.61e-34	1.6e-32	ADAMTS1
ENSG00000011028.14	12567.3	-1.24671	0.103788	5.06e-34	1.75e-32	MRC2
ENSG00000163131.11	318.056	4.625	0.388223	5.21e-34	1.8e-32	CTSS
ENSG00000060718.22	3684.82	-2.24749	0.188113	5.28e-34	1.82e-32	COL11A1
ENSG00000178996.14	1818.85	-1.15653	0.0963693	5.42e-34	1.87e-32	SNX18
ENSG00000203875.11	742.108	-0.8221	0.0684721	6.32e-34	2.17e-32
ENSG00000197296.6	327.334	-1.25288	0.104609	6.54e-34	2.24e-32	FITM2
ENSG00000126247.10	4404.44	-0.710395	0.0593272	6.56e-34	2.25e-32
ENSG00000170558.9	6110.5	-1.63687	0.1371	8.08e-34	2.77e-32	CDH2
ENSG00000077514.8	296.66	1.28869	0.107487	8.73e-34	2.98e-32
ENSG00000144713.12	4664.35	-0.522824	0.0433727	8.84e-34	3.02e-32
ENSG00000084636.18	4044.16	-1.86189	0.156588	9.12e-34	3.11e-32	COL16A1
ENSG00000131374.14	1495.61	-0.77654	0.0645586	9.19e-34	3.13e-32	TBC1D5
ENSG00000145391.13	2625.57	-0.922937	0.0777698	9.54e-34	3.24e-32	SETD7
ENSG00000103202.13	877.976	-0.867633	0.0722867	9.88e-34	3.35e-32	NME4
ENSG00000146409.12	100.579	1.9944	0.167786	1.02e-33	3.47e-32	SLC18B1
ENSG00000131089.15	440.221	-1.07338	0.0897381	1.04e-33	3.52e-32
ENSG00000105376.5	322.202	-1.2461	0.104283	1.11e-33	3.74e-32	ICAM5
ENSG00000198242.14	4334.53	-0.525803	0.0435455	1.2e-33	4.04e-32	RPL23A
ENSG00000147852.16	393.073	-1.36748	0.114456	1.31e-33	4.4e-32	VLDLR
ENSG00000196730.13	313.611	-1.71828	0.144613	1.31e-33	4.42e-32	DAPK1
ENSG00000166881.10	741.934	1.08201	0.0904347	1.41e-33	4.73e-32	NEMP1
ENSG00000076356.7	624.895	1.43157	0.119757	1.45e-33	4.87e-32	PLXNA2
ENSG00000151892.14	144.712	-2.26576	0.190895	1.47e-33	4.91e-32	GFRA1
ENSG00000157168.19	1652.08	0.782734	0.0653899	1.54e-33	5.15e-32
ENSG00000112992.17	1285.9	-0.692608	0.0577592	1.65e-33	5.5e-32
ENSG00000145246.13	2274.67	-0.89581	0.0751467	1.65e-33	5.51e-32
ENSG00000185947.15	231.551	1.50992	0.127137	1.85e-33	6.18e-32	ZNF267
ENSG00000122642.11	6126.76	-1.21098	0.101704	1.87e-33	6.23e-32	FKBP9
ENSG00000136153.20	14250.8	-0.978608	0.081993	1.95e-33	6.47e-32	LMO7
ENSG00000068366.19	1886.12	0.95862	0.0801825	2.02e-33	6.7e-32
ENSG00000172915.18	966.318	-1.39783	0.117496	2.14e-33	7.09e-32	NBEA
ENSG00000170390.16	1563.43	-1.66246	0.140507	2.14e-33	7.1e-32	DCLK2
ENSG00000170540.15	1460.23	0.940975	0.0788796	2.24e-33	7.42e-32	ARL6IP1
ENSG00000142534.7	5201.14	-0.657919	0.0550022	2.6e-33	8.6e-32	RPS11
ENSG00000144791.10	1037.32	0.839272	0.0703648	2.85e-33	9.41e-32	LIMD1
ENSG00000144724.20	1833.29	-0.726285	0.0607029	3.07e-33	1.01e-31	PTPRG
ENSG00000135069.14	1329.39	-1.91296	0.162166	3.48e-33	1.15e-31	PSAT1
ENSG00000103196.12	1188.79	-2.34902	0.200176	3.89e-33	1.28e-31	CRISPLD2
ENSG00000128710.5	250.615	-0.930571	0.0783004	3.9e-33	1.28e-31	HOXD10
ENSG00000164465.18	2412.45	0.891845	0.0749429	4.46e-33	1.46e-31	DCBLD1
ENSG00000173611.17	234.574	-1.15569	0.0976798	4.51e-33	1.48e-31	SCAI
ENSG00000109475.16	2073.49	-0.560189	0.0468858	4.56e-33	1.49e-31	RPL34
ENSG00000113494.17	54.1208	3.26771	0.277461	4.56e-33	1.49e-31	PRLR
ENSG00000116199.12	1828.76	-0.70834	0.0594689	4.64e-33	1.51e-31	FAM20B
ENSG00000105835.12	2236.87	1.49387	0.126736	4.94e-33	1.61e-31	NAMPT
ENSG00000123096.11	496.035	-1.60707	0.13679	6.26e-33	2.03e-31	SSPN
ENSG00000166920.12	56.1349	4.15106	0.353652	6.36e-33	2.06e-31	C15orf48
ENSG00000259330.2	499.508	-0.862372	0.0727513	6.5e-33	2.1e-31
ENSG00000154678.17	935.128	-0.947744	0.080381	6.65e-33	2.15e-31
ENSG00000231500.7	6470.36	-0.595985	0.0501219	6.88e-33	2.22e-31	RPS18
ENSG00000105939.13	3046.5	1.12424	0.0954587	7.23e-33	2.33e-31	ZC3HAV1
ENSG00000259370.2	35.3896	-4.9691	0.421287	8.28e-33	2.67e-31
ENSG00000124635.8	357.669	2.8462	0.244651	8.45e-33	2.72e-31	HIST1H2BJ
ENSG00000104312.8	635.451	1.09545	0.0929221	8.86e-33	2.85e-31	RIPK2
ENSG00000149289.11	466.671	1.07467	0.0911058	8.88e-33	2.85e-31	ZC3H12C
ENSG00000162378.13	1634.46	-0.694487	0.0586145	9.22e-33	2.95e-31	ZYG11B
ENSG00000198663.16	2934.96	-0.627623	0.0526902	9.29e-33	2.98e-31	C6orf89
ENSG00000152642.10	190.979	-1.01804	0.0861393	1e-32	3.2e-31	GPD1L
ENSG00000104219.13	788.105	-0.624352	0.0527278	1.04e-32	3.33e-31	ZDHHC2
ENSG00000083857.14	30417.9	-1.20822	0.102899	1.24e-32	3.95e-31	FAT1
ENSG00000130779.20	3181.06	-0.586928	0.0495654	1.26e-32	4.02e-31	CLIP1
ENSG00000133121.21	1150.91	0.704254	0.0596113	1.29e-32	4.11e-31	STARD13
ENSG00000091844.8	47.6493	3.13159	0.267537	1.29e-32	4.11e-31	RGS17
ENSG00000171604.12	787.028	-1.21849	0.104079	1.43e-32	4.52e-31	CXXC5
ENSG00000102882.12	775.777	-0.873228	0.0739979	1.43e-32	4.54e-31	MAPK3
ENSG00000163932.14	506.843	0.666977	0.0563354	1.5e-32	4.74e-31
ENSG00000261786.1	265.916	2.19404	0.188452	1.53e-32	4.85e-31
ENSG00000168917.9	304.041	1.16651	0.0993961	1.57e-32	4.95e-31	SLC35G2
ENSG00000074181.9	2020.13	-1.18018	0.10056	1.59e-32	5.01e-31	NOTCH3
ENSG00000139921.13	873.08	0.653846	0.0552584	1.6e-32	5.03e-31	TMX1
ENSG00000112837.17	588.101	0.738876	0.0629461	1.62e-32	5.1e-31	TBX18
ENSG00000144681.10	158.898	-2.16566	0.186209	1.96e-32	6.16e-31	STAC
ENSG00000175274.18	1493.3	-1.49506	0.128373	1.99e-32	6.23e-31	TP53I11
ENSG00000115677.17	20254.2	-0.843485	0.0717863	2.21e-32	6.93e-31	HDLBP
ENSG00000135655.16	1337.9	0.605586	0.0514193	2.51e-32	7.84e-31	USP15
ENSG00000158373.8	549.322	1.0335	0.0885691	2.98e-32	9.31e-31	HIST1H2BD
ENSG00000137809.17	4303.17	-2.40462	0.207477	3.03e-32	9.43e-31	ITGA11
ENSG00000104332.12	4162.93	1.76612	0.152149	3.4e-32	1.06e-30	SFRP1
ENSG00000148634.15	4314.14	0.770986	0.0657455	3.44e-32	1.07e-30	HERC4
ENSG00000197879.16	7918.16	-0.772413	0.0650771	3.85e-32	1.19e-30
ENSG00000090061.17	1506.56	0.561068	0.0475952	3.88e-32	1.2e-30	CCNK
ENSG00000184588.18	449.655	1.39301	0.119619	4.07e-32	1.26e-30	PDE4B
ENSG00000198121.13	2320.68	0.680441	0.0581091	4.1e-32	1.27e-30	LPAR1
ENSG00000160013.9	249.817	1.57363	0.135603	4.4e-32	1.36e-30	PTGIR
ENSG00000120533.13	644.223	0.81946	0.0700884	4.72e-32	1.46e-30	ENY2
ENSG00000169908.12	229.295	4.30501	0.373671	4.77e-32	1.47e-30	TM4SF1
ENSG00000145780.8	668.389	0.84174	0.0720576	4.99e-32	1.54e-30	FEM1C
ENSG00000177426.20	720.653	0.988028	0.0847509	5.18e-32	1.59e-30	TGIF1
ENSG00000168028.14	6380.97	-0.757366	0.0642546	5.45e-32	1.67e-30	RPSA
ENSG00000182774.12	2651.02	-0.549712	0.0467624	5.45e-32	1.67e-30
ENSG00000196352.15	748.84	-0.984241	0.0842546	5.89e-32	1.8e-30	CD55
ENSG00000164066.13	268.886	-1.05862	0.0910093	5.9e-32	1.8e-30	INTU
ENSG00000092969.12	461.205	-1.81426	0.15732	6.3e-32	1.93e-30	TGFB2
ENSG00000166986.15	2499.58	-0.586119	0.0498528	6.51e-32	1.99e-30	MARS
ENSG00000260578.1	95.2174	-2.11017	0.184008	6.62e-32	2.02e-30
ENSG00000245556.2	87.7774	1.64833	0.142457	7.4e-32	2.25e-30
ENSG00000110237.4	3648.47	-0.858934	0.0738548	7.66e-32	2.33e-30
ENSG00000049192.15	620.389	0.8238	0.0708829	1.09e-31	3.3e-30	ADAMTS6
ENSG00000197958.13	5732.7	-0.626381	0.0537657	1.12e-31	3.41e-30	RPL12
ENSG00000031698.13	2428.12	-0.722624	0.0622535	1.18e-31	3.57e-30	SARS
ENSG00000148660.20	718.036	-0.737391	0.0634693	1.18e-31	3.58e-30	CAMK2G
ENSG00000125398.7	200.959	1.77452	0.15416	1.21e-31	3.64e-30
ENSG00000139173.10	237.889	-1.30553	0.113063	1.21e-31	3.66e-30	TMEM117
ENSG00000272325.2	929.477	-1.3944	0.121217	1.29e-31	3.88e-30	NUDT3
ENSG00000145358.6	163.915	3.6704	0.320811	1.3e-31	3.92e-30	DDIT4L
ENSG00000138735.16	2668.23	-1.57101	0.136471	1.35e-31	4.05e-30	PDE5A
ENSG00000114853.14	1067.76	-0.741311	0.0637873	1.35e-31	4.05e-30	ZBTB47
ENSG00000125538.11	188.216	2.35642	0.205989	1.37e-31	4.12e-30
ENSG00000172613.8	136.907	1.15507	0.100032	1.57e-31	4.72e-30	RAD9A
ENSG00000147041.12	329.058	-1.56494	0.136014	1.59e-31	4.75e-30	SYTL5
ENSG00000120217.14	445.758	2.86649	0.250514	1.72e-31	5.13e-30	CD274
ENSG00000116977.18	1217.69	0.83065	0.0718851	1.84e-31	5.49e-30	LGALS8
ENSG00000177283.7	92.6859	2.67661	0.233473	1.92e-31	5.72e-30	FZD8
ENSG00000163431.13	2279.51	-2.63218	0.231177	1.93e-31	5.73e-30	LMOD1
ENSG00000164647.9	166.826	1.97698	0.172978	1.93e-31	5.74e-30	STEAP1
ENSG00000108179.14	761.189	1.10083	0.0958236	2.53e-31	7.52e-30	PPIF
ENSG00000120875.9	461.091	1.37062	0.119552	2.74e-31	8.13e-30	DUSP4
ENSG00000168615.12	7262.62	-0.747385	0.0646117	2.77e-31	8.19e-30	ADAM9
ENSG00000175899.14	1236.65	-2.61466	0.230033	2.8e-31	8.28e-30	A2M
ENSG00000154330.13	81.3233	-2.26245	0.198466	3.07e-31	9.06e-30	PGM5
ENSG00000138594.14	2276.69	0.44116	0.0381099	3.79e-31	1.12e-29	TMOD3
ENSG00000107185.9	1211.25	-0.545367	0.0471294	3.8e-31	1.12e-29
ENSG00000067208.14	947.047	-0.658605	0.0570879	3.83e-31	1.13e-29	EVI5
ENSG00000162244.11	3439.05	-0.512664	0.0443443	3.98e-31	1.17e-29
ENSG00000119487.17	1637.9	-0.451484	0.038977	4.08e-31	1.2e-29	MAPKAP1
ENSG00000177600.9	2470.57	-0.622019	0.0546019	4.25e-31	1.25e-29	RPLP2
ENSG00000237352.3	27.577	3.42327	0.298813	4.33e-31	1.27e-29
ENSG00000112183.15	339.602	-1.30178	0.113991	4.33e-31	1.27e-29	RBM24
ENSG00000176658.17	1835.44	-1.13051	0.0992038	4.45e-31	1.3e-29	MYO1D
ENSG00000115641.19	2481.56	-0.596662	0.0517466	4.76e-31	1.39e-29	FHL2
ENSG00000152749.8	581.553	1.014	0.0884675	4.88e-31	1.42e-29	GPR180
ENSG00000205363.5	83.9861	-1.53637	0.134668	4.98e-31	1.45e-29	INSYN1
ENSG00000163558.13	1380.6	-0.692605	0.0604523	5e-31	1.45e-29	PRKCI
ENSG00000123983.14	2767.83	0.924638	0.0806749	5e-31	1.45e-29	ACSL3
ENSG00000179295.17	4515.16	-0.565682	0.0490549	5.39e-31	1.56e-29	PTPN11
ENSG00000165507.8	43.7389	-2.96734	0.260921	5.46e-31	1.58e-29
ENSG00000146143.18	658.234	0.986041	0.0861587	5.67e-31	1.64e-29
ENSG00000049239.12	2032.41	-0.89104	0.0774921	5.8e-31	1.68e-29	H6PD
ENSG00000196141.14	3675.62	0.687456	0.0601944	5.94e-31	1.71e-29	SPATS2L
ENSG00000099219.14	480.988	-1.23303	0.108487	7.04e-31	2.03e-29	ERMP1
ENSG00000110756.17	1230.46	-0.6838	0.0595201	7.12e-31	2.05e-29	HPS5
ENSG00000189339.11	1275.02	-0.666045	0.0582122	7.55e-31	2.17e-29
ENSG00000077585.14	529.9	-0.797029	0.0695727	7.66e-31	2.2e-29	GPR137B
ENSG00000185829.17	398.053	-0.766233	0.0665335	8.68e-31	2.49e-29	ARL17A
ENSG00000111875.8	298.451	0.902834	0.0789981	9.81e-31	2.81e-29	ASF1A
ENSG00000182551.14	1134.91	-0.671064	0.0586777	1.43e-30	4.08e-29	ADI1
ENSG00000174437.17	8612.71	-0.582085	0.0516882	1.54e-30	4.4e-29	ATP2A2
ENSG00000122367.19	43.6283	-3.85435	0.344229	1.58e-30	4.52e-29	LDB3
ENSG00000075624.15	93911.8	-1.10377	0.0974178	1.9e-30	5.42e-29
ENSG00000142798.20	16136.4	-1.24851	0.11042	2.03e-30	5.79e-29	HSPG2
ENSG00000077238.14	522.367	1.27992	0.113379	2.07e-30	5.9e-29	IL4R
ENSG00000129048.6	924.563	1.18027	0.104332	2.11e-30	6e-29
ENSG00000124614.15	1387.05	-0.716505	0.0628649	2.58e-30	7.34e-29
ENSG00000178761.15	741.169	-0.603665	0.0531275	2.63e-30	7.45e-29	FAM219B
ENSG00000122359.18	3752.13	-0.703371	0.0618889	2.64e-30	7.48e-29	ANXA11
ENSG00000135111.16	6115.54	0.731583	0.0644004	2.66e-30	7.52e-29	TBX3
ENSG00000161714.12	1301.81	-0.994324	0.0880973	2.76e-30	7.8e-29	PLCD3
ENSG00000184260.5	339.445	1.22733	0.109007	2.81e-30	7.92e-29	HIST2H2AC
ENSG00000126778.10	489.517	1.06867	0.0947085	2.92e-30	8.24e-29
ENSG00000168385.18	8298.51	-0.400752	0.03536	3.04e-30	8.57e-29	SEPTIN2
ENSG00000182899.16	3129.19	-0.542593	0.0475082	3.24e-30	9.13e-29
ENSG00000144476.6	48.5843	-2.77722	0.248054	3.3e-30	9.26e-29	ACKR3
ENSG00000132792.19	528.477	0.650277	0.0573603	3.86e-30	1.08e-28	CTNNBL1
ENSG00000166398.12	845.804	-0.791401	0.0700891	4.24e-30	1.19e-28
ENSG00000197256.10	4334.4	-1.03137	0.0916675	4.6e-30	1.29e-28	KANK2
ENSG00000102531.16	4346.05	0.760216	0.0673393	4.71e-30	1.32e-28	FNDC3A
ENSG00000186815.12	913.473	-1.09646	0.098569	4.83e-30	1.35e-28	TPCN1
ENSG00000204628.11	9357.47	-0.640593	0.0565815	4.84e-30	1.35e-28
ENSG00000130066.16	553.051	0.984588	0.0874906	5.05e-30	1.41e-28	SAT1
ENSG00000143367.16	313.422	-1.3998	0.124746	5.25e-30	1.46e-28	TUFT1
ENSG00000163659.13	2172.62	0.668493	0.0592167	6.09e-30	1.69e-28	TIPARP
ENSG00000248698.6	247.4	1.84696	0.165822	6.51e-30	1.81e-28	LINC01085
ENSG00000141837.19	303.969	0.801324	0.0711743	6.66e-30	1.85e-28
ENSG00000140092.14	6983.59	-0.975495	0.0871208	7.09e-30	1.97e-28	FBLN5
ENSG00000103257.9	2830.84	-1.12994	0.100533	7.39e-30	2.05e-28	SLC7A5
ENSG00000196187.12	1019.9	0.622495	0.0551159	7.85e-30	2.17e-28	TMEM63A
ENSG00000058668.14	14644.1	-0.529792	0.046895	8e-30	2.21e-28	ATP2B4
ENSG00000168685.15	1061.53	2.8843	0.260528	8.04e-30	2.22e-28	IL7R
ENSG00000111144.10	1035.66	-0.517278	0.0456237	8.14e-30	2.24e-28	LTA4H
ENSG00000183287.14	590.279	1.96597	0.177574	8.28e-30	2.28e-28	CCBE1
ENSG00000001629.10	2416.13	0.640692	0.0563855	8.57e-30	2.36e-28	ANKIB1
ENSG00000073712.15	3814.89	-0.887487	0.0792502	8.83e-30	2.43e-28	FERMT2
ENSG00000028137.19	42.3065	2.73094	0.245433	9.26e-30	2.54e-28	TNFRSF1B
ENSG00000173120.15	2931.24	0.448457	0.0393714	9.33e-30	2.56e-28	KDM2A
ENSG00000164164.16	1725.67	0.815888	0.0726108	9.57e-30	2.62e-28
ENSG00000159335.16	2038.04	-0.864071	0.0771441	9.63e-30	2.63e-28	PTMS
ENSG00000236333.3	542.249	1.15115	0.102531	9.81e-30	2.68e-28
ENSG00000137103.20	419.156	-1.07928	0.0964811	1.03e-29	2.81e-28	TMEM8B
ENSG00000198918.8	3310.54	-0.526242	0.0466901	1.08e-29	2.95e-28	RPL39
ENSG00000176720.6	757.565	-0.845749	0.0754158	1.09e-29	2.96e-28	BOK
ENSG00000226950.6	99.7387	-1.69947	0.15287	1.11e-29	3.02e-28
ENSG00000169248.12	309.855	9.97222	0.904069	1.25e-29	3.39e-28
ENSG00000166333.13	3345.47	-0.798158	0.0711988	1.26e-29	3.43e-28	ILK
ENSG00000076706.17	988.578	-1.50949	0.135879	1.31e-29	3.56e-28	MCAM
ENSG00000249669.9	1460.5	-2.44153	0.22091	1.34e-29	3.64e-28
ENSG00000149823.9	560.046	-0.917694	0.0817969	1.49e-29	4.04e-28	VPS51
ENSG00000072110.13	17422.4	-0.895308	0.0801046	1.54e-29	4.16e-28	ACTN1
ENSG00000129474.16	1299.31	-1.03139	0.092066	1.69e-29	4.56e-28	AJUBA
ENSG00000143786.8	170.028	2.16425	0.196355	1.73e-29	4.66e-28	CNIH3
ENSG00000099204.20	742.218	-1.1264	0.101106	1.75e-29	4.7e-28	ABLIM1
ENSG00000091136.14	13299.5	-1.05385	0.0946003	1.76e-29	4.74e-28	LAMB1
ENSG00000184900.15	1471.38	0.497618	0.0443122	1.79e-29	4.82e-28	SUMO3
ENSG00000143815.15	545.083	0.989834	0.0886217	1.81e-29	4.85e-28	LBR
ENSG00000169855.20	2837.47	-0.631538	0.0564744	1.87e-29	5.02e-28	ROBO1
ENSG00000151779.13	1738.73	-0.640881	0.0571568	2.12e-29	5.68e-28	NBAS
ENSG00000099139.13	149.537	-1.31582	0.118372	2.19e-29	5.87e-28	PCSK5
ENSG00000166401.14	725.88	0.830751	0.0745157	2.21e-29	5.9e-28
ENSG00000146433.8	1554.91	-0.603497	0.053814	2.29e-29	6.11e-28	TMEM181
ENSG00000221852.5	1610.48	2.19543	0.199067	2.33e-29	6.22e-28	KRTAP1-5
ENSG00000049130.15	2165.13	0.969867	0.0873312	2.55e-29	6.78e-28
ENSG00000159423.17	233.045	-1.19531	0.107956	2.56e-29	6.81e-28	ALDH4A1
ENSG00000136630.13	98.4498	1.34132	0.12078	2.63e-29	6.99e-28	HLX
ENSG00000134245.18	659.694	-1.63318	0.148033	2.69e-29	7.14e-28	WNT2B
ENSG00000248323.6	73.514	2.82998	0.257003	2.77e-29	7.35e-28
ENSG00000110330.8	1765.35	1.05581	0.0951357	2.87e-29	7.59e-28	BIRC2
ENSG00000162086.14	423.838	0.847314	0.0760964	2.99e-29	7.9e-28
ENSG00000131203.13	65.0367	6.08966	0.554473	3.07e-29	8.12e-28	IDO1
ENSG00000145592.14	2339.24	-0.55826	0.0499808	3.22e-29	8.48e-28	RPL37
ENSG00000104936.17	1467.73	-1.20973	0.109362	3.36e-29	8.87e-28	DMPK
ENSG00000156650.14	1069.93	-0.803234	0.0722348	3.53e-29	9.29e-28	KAT6B
ENSG00000169871.13	1782.99	0.592861	0.0531678	3.68e-29	9.69e-28	TRIM56
ENSG00000174348.13	1363.39	-2.25112	0.205327	4.06e-29	1.07e-27	PODN
ENSG00000100292.17	1440.5	1.70482	0.155815	4.2e-29	1.1e-27	HMOX1
ENSG00000164904.18	771.846	-0.733629	0.0660379	4.46e-29	1.17e-27	ALDH7A1
ENSG00000134440.12	2888.62	-0.444252	0.0397992	4.57e-29	1.2e-27	NARS
ENSG00000115944.15	934.494	-0.49942	0.0447743	4.65e-29	1.22e-27	COX7A2L
ENSG00000111907.21	261.004	-2.12302	0.193941	4.82e-29	1.26e-27	TPD52L1
ENSG00000024422.12	7211.29	-0.948349	0.0857603	4.86e-29	1.27e-27	EHD2
ENSG00000213064.10	3043.64	-0.714408	0.0652193	4.87e-29	1.27e-27	SFT2D2
ENSG00000134343.13	685.887	-1.63756	0.14907	4.98e-29	1.3e-27
ENSG00000086598.11	4821.06	-0.464981	0.0417023	5.01e-29	1.3e-27	TMED2
ENSG00000136999.5	646.827	1.56709	0.142568	5.03e-29	1.31e-27	CCN3
ENSG00000149257.14	7681.15	-0.970622	0.087944	6.09e-29	1.58e-27	SERPINH1
ENSG00000166147.13	33090.8	-1.1059	0.10035	6.19e-29	1.61e-27	FBN1
ENSG00000116663.11	158.344	1.34122	0.122098	6.33e-29	1.64e-27	FBXO6
ENSG00000133131.15	648.752	-0.724438	0.065225	6.39e-29	1.65e-27	MORC4
ENSG00000152465.18	901.851	-0.528801	0.0477786	6.77e-29	1.75e-27	NMT2
ENSG00000181754.7	261.217	-1.09522	0.0996582	6.8e-29	1.76e-27	AMIGO1
ENSG00000175197.12	428.416	1.23493	0.112884	7.47e-29	1.93e-27	DDIT3
ENSG00000177469.13	23545.8	-0.871759	0.079023	8.05e-29	2.07e-27	CAVIN1
ENSG00000138002.15	380.919	-1.01213	0.092071	8.1e-29	2.08e-27	IFT172
ENSG00000006453.14	384.974	-0.752095	0.0679669	8.72e-29	2.24e-27	BAIAP2L1
ENSG00000033178.13	2224.56	1.30977	0.119437	8.85e-29	2.27e-27	UBA6
ENSG00000084693.16	396.507	-0.770525	0.0697894	8.95e-29	2.3e-27	AGBL5
ENSG00000073756.12	1952.66	2.48609	0.22957	8.95e-29	2.3e-27	PTGS2
ENSG00000274180.1	398.338	-1.12704	0.102707	9.28e-29	2.38e-27	NATD1
ENSG00000123739.11	258.487	-0.91844	0.0833968	9.59e-29	2.45e-27	PLA2G12A
ENSG00000088812.18	2163.82	-0.728751	0.0659877	9.6e-29	2.45e-27	ATRN
ENSG00000115252.18	41.1485	-3.18744	0.292936	9.89e-29	2.53e-27	PDE1A
ENSG00000126432.14	1483.62	-0.71851	0.0647959	1.11e-28	2.83e-27	PRDX5
ENSG00000206527.10	1988.74	-0.910981	0.0830241	1.12e-28	2.85e-27	HACD2
ENSG00000143486.16	671.704	-0.682187	0.0618808	1.19e-28	3.03e-27	EIF2D
ENSG00000179833.4	1286.1	0.845151	0.0763079	1.21e-28	3.07e-27	SERTAD2
ENSG00000166128.13	750.998	1.18363	0.108152	1.28e-28	3.24e-27	RAB8B
ENSG00000161970.14	2304.57	-0.571361	0.0509814	1.3e-28	3.3e-27
ENSG00000143222.12	746.989	-0.663834	0.060292	1.4e-28	3.55e-27	UFC1
ENSG00000106105.14	4431.36	-0.591978	0.0542949	1.51e-28	3.82e-27	GARS
ENSG00000204682.6	65.0685	-1.60147	0.147407	1.67e-28	4.22e-27
ENSG00000165704.15	279.761	0.911295	0.0831636	1.72e-28	4.35e-27	HPRT1
ENSG00000071967.12	6877.16	-1.09948	0.100666	1.75e-28	4.42e-27	CYBRD1
ENSG00000229474.6	42.6708	2.99384	0.276105	1.9e-28	4.79e-27	PATL2
ENSG00000065911.12	1363.96	-0.773759	0.0705233	1.9e-28	4.79e-27	MTHFD2
ENSG00000168542.14	42626.5	-1.71227	0.157716	1.95e-28	4.9e-27	COL3A1
ENSG00000137767.14	425.787	1.62756	0.150154	1.98e-28	4.96e-27	SQOR
ENSG00000110031.12	305.433	1.80387	0.166882	2.14e-28	5.36e-27	LPXN
ENSG00000185201.16	3145.3	1.16103	0.106467	2.17e-28	5.44e-27	IFITM2
ENSG00000136492.8	403.876	1.69555	0.15766	2.27e-28	5.67e-27	BRIP1
ENSG00000168291.13	942.679	-0.679683	0.0619777	2.4e-28	6.01e-27	PDHB
ENSG00000138119.17	20695.7	-0.654191	0.0596401	2.5e-28	6.24e-27	MYOF
ENSG00000278828.1	165.019	2.32455	0.215291	2.81e-28	7.01e-27	HIST1H3H
ENSG00000154511.12	652.821	-0.876538	0.0806011	2.83e-28	7.07e-27	DIPK1A
ENSG00000174136.12	8019.16	1.37242	0.126648	2.86e-28	7.13e-27
ENSG00000156011.17	1509.91	-1.0904	0.100217	2.91e-28	7.24e-27	PSD3
ENSG00000117868.16	2185.73	-0.533877	0.048644	3.01e-28	7.49e-27
ENSG00000124225.16	193.472	-1.46482	0.135316	3.05e-28	7.58e-27	PMEPA1
ENSG00000170145.5	1206.48	-0.736985	0.0676275	3.74e-28	9.28e-27	SIK2
ENSG00000106049.9	722.985	-0.87262	0.0801431	3.8e-28	9.42e-27	HIBADH
ENSG00000182492.16	6178.94	-0.996498	0.0917768	4.28e-28	1.06e-26	BGN
ENSG00000173041.12	120.565	1.33776	0.123799	4.47e-28	1.11e-26	ZNF680
ENSG00000184575.12	3347.67	-0.818571	0.0752982	4.67e-28	1.15e-26	XPOT
ENSG00000115648.14	860.047	0.791584	0.0727076	4.92e-28	1.22e-26	MLPH
ENSG00000172346.15	267.437	-1.92656	0.179654	4.93e-28	1.22e-26	CSDC2
ENSG00000087263.16	1419.36	0.45475	0.0415681	5.17e-28	1.27e-26
ENSG00000116141.15	237.382	-1.84585	0.172041	5.18e-28	1.27e-26	MARK1
ENSG00000278677.1	107.202	2.49451	0.232148	5.19e-28	1.28e-26	HIST1H2AM
ENSG00000113657.13	2248.47	-1.13127	0.104551	5.34e-28	1.31e-26	DPYSL3
ENSG00000110700.7	2667.91	-0.515127	0.0471285	5.36e-28	1.32e-26	RPS13
ENSG00000196460.14	170.45	1.66584	0.154668	5.5e-28	1.35e-26	RFX8
ENSG00000131469.14	2774.2	-0.557967	0.0511024	5.56e-28	1.36e-26	RPL27
ENSG00000074527.12	2720.15	-1.15126	0.106509	5.79e-28	1.42e-26	NTN4
ENSG00000203668.2	528.149	-0.855381	0.0794531	5.82e-28	1.42e-26	CHML
ENSG00000260641.1	79.1953	1.94506	0.18131	6.38e-28	1.56e-26
ENSG00000058085.14	72.7642	2.31782	0.216183	6.46e-28	1.58e-26
ENSG00000278318.5	381.743	0.682713	0.063109	6.55e-28	1.6e-26	ZNF229
ENSG00000204843.12	3306.34	-0.609249	0.0558085	6.6e-28	1.61e-26	DCTN1
ENSG00000112137.17	117.447	1.19767	0.11089	6.66e-28	1.62e-26	PHACTR1
ENSG00000171533.11	209.955	-1.63867	0.152599	6.92e-28	1.68e-26	MAP6
ENSG00000174021.11	560.143	0.563607	0.0517519	7.24e-28	1.76e-26	GNG5
ENSG00000139112.11	6338.36	-1.13222	0.104282	7.35e-28	1.78e-26	GABARAPL1
ENSG00000115414.19	255330	-0.933575	0.0862905	7.51e-28	1.82e-26	FN1
ENSG00000091651.9	227.148	1.43786	0.133825	8.6e-28	2.08e-26	ORC6
ENSG00000169439.12	1610.39	-1.13597	0.105372	8.66e-28	2.09e-26	SDC2
ENSG00000122643.20	407.179	1.03782	0.0960387	8.8e-28	2.13e-26
ENSG00000128268.12	31.7394	-2.79714	0.260435	8.87e-28	2.14e-26	MGAT3
ENSG00000134871.18	22655.4	-1.16472	0.108217	9e-28	2.17e-26
ENSG00000178904.19	596.288	-0.704623	0.0650381	9.32e-28	2.24e-26	DPY19L3
ENSG00000088826.18	235.849	1.22962	0.114272	9.63e-28	2.32e-26	SMOX
ENSG00000121964.14	264.418	-0.940461	0.0869464	9.91e-28	2.38e-26	GTDC1
ENSG00000070778.13	1301.33	-0.735247	0.0676602	1.01e-27	2.43e-26	PTPN21
ENSG00000107186.16	1510.34	-0.865839	0.0802315	1.03e-27	2.47e-26	MPDZ
ENSG00000137275.14	1152.54	0.524436	0.0482521	1.04e-27	2.49e-26	RIPK1
ENSG00000153147.6	3950.91	0.77206	0.0711939	1.07e-27	2.57e-26	SMARCA5
ENSG00000176678.5	259.214	1.64476	0.15379	1.17e-27	2.79e-26	FOXL1
ENSG00000127603.25	19238.3	-0.587407	0.0541477	1.19e-27	2.84e-26
ENSG00000183853.18	4646.22	-0.762378	0.0702091	1.2e-27	2.86e-26	KIRREL1
ENSG00000087116.16	3584.31	-1.04435	0.0970685	1.21e-27	2.88e-26	ADAMTS2
ENSG00000128567.17	1120.1	4.34751	0.411196	1.21e-27	2.89e-26	PODXL
ENSG00000147548.17	2404.71	0.42466	0.0393778	1.25e-27	2.98e-26	NSD3
ENSG00000196236.13	684.466	-0.640276	0.0592827	1.27e-27	3.01e-26	XPNPEP3
ENSG00000140105.18	4939.27	1.37	0.12869	1.35e-27	3.21e-26	WARS
ENSG00000138326.19	5015.69	-0.481935	0.0444587	1.44e-27	3.41e-26
ENSG00000154767.14	1683.93	0.854032	0.0794104	1.73e-27	4.11e-26	XPC
ENSG00000117152.13	1728.75	2.04606	0.192443	1.82e-27	4.31e-26	RGS4
ENSG00000260917.1	124.371	-1.19523	0.111538	1.89e-27	4.48e-26
ENSG00000121753.12	478.106	-1.11274	0.104169	1.89e-27	4.48e-26	ADGRB2
ENSG00000256683.7	223.724	1.16397	0.108837	2e-27	4.71e-26	ZNF350
ENSG00000166394.15	452.753	0.833218	0.0775555	2.07e-27	4.89e-26	CYB5R2
ENSG00000197837.3	338.018	0.820144	0.0762802	2.2e-27	5.18e-26	HIST4H4
ENSG00000187498.16	19904.1	-1.31278	0.123182	2.24e-27	5.28e-26	COL4A1
ENSG00000005243.10	840.984	-0.932434	0.0872101	2.3e-27	5.41e-26	COPZ2
ENSG00000137752.24	608.49	2.67574	0.251075	2.38e-27	5.6e-26	CASP1
ENSG00000148158.17	1039.46	-0.749901	0.0697339	2.41e-27	5.65e-26	SNX30
ENSG00000274290.2	172.774	1.82039	0.171992	2.44e-27	5.72e-26	HIST1H2BE
ENSG00000169813.16	2424.8	0.483397	0.0453715	3.13e-27	7.32e-26	HNRNPF
ENSG00000148834.13	1541.01	0.983923	0.0921145	3.14e-27	7.34e-26	GSTO1
ENSG00000122335.16	245.582	-0.946176	0.0885559	3.17e-27	7.42e-26
ENSG00000179021.10	514.336	0.941506	0.0881464	3.23e-27	7.53e-26	C3orf38
ENSG00000091986.15	6651.95	-1.36776	0.128765	3.4e-27	7.94e-26	CCDC80
ENSG00000117707.15	36.2778	2.47898	0.23347	3.43e-27	7.99e-26
ENSG00000139289.13	3407.05	2.41145	0.228599	3.44e-27	8e-26	PHLDA1
ENSG00000070404.10	626.417	-1.12808	0.105517	3.55e-27	8.25e-26	FSTL3
ENSG00000106080.10	1278.7	-0.847257	0.0787653	3.59e-27	8.32e-26	FKBP14
ENSG00000108100.18	1158.76	-0.5267	0.0495984	3.58e-27	8.32e-26	CCNY
ENSG00000157216.15	752.96	-0.642717	0.0599927	4.25e-27	9.86e-26	SSBP3
ENSG00000124795.16	1547.03	0.978483	0.0919056	4.49e-27	1.04e-25
ENSG00000101474.12	1444.17	-0.552134	0.0517043	4.8e-27	1.11e-25	APMAP
ENSG00000163017.13	819.955	-2.51951	0.241371	4.81e-27	1.11e-25
ENSG00000111247.14	104.524	2.79852	0.26561	4.98e-27	1.15e-25	RAD51AP1
ENSG00000120647.10	160.643	1.1817	0.111426	5.37e-27	1.24e-25	CCDC77
ENSG00000120156.21	79.8771	1.37242	0.129892	5.63e-27	1.3e-25	TEK
ENSG00000078269.15	2154.02	0.455125	0.0424762	5.88e-27	1.36e-25	SYNJ2
ENSG00000154188.10	1608.63	-1.13445	0.107166	6.34e-27	1.46e-25	ANGPT1
ENSG00000006042.12	1269.64	-0.647496	0.0607184	6.54e-27	1.5e-25	TMEM98
ENSG00000134986.13	2254.8	-1.64155	0.155982	7.37e-27	1.69e-25	NREP
ENSG00000153179.13	1181.7	-0.97621	0.0922522	7.59e-27	1.74e-25	RASSF3
ENSG00000204842.16	1818.34	-0.420148	0.0394327	9.65e-27	2.21e-25
ENSG00000140937.14	6038.1	-0.497964	0.0467169	9.9e-27	2.27e-25	CDH11
ENSG00000114805.17	44.5918	-2.41714	0.230828	1.02e-26	2.34e-25	PLCH1
ENSG00000059758.8	1010.79	0.804434	0.0758784	1.02e-26	2.34e-25	CDK17
ENSG00000137936.18	1251.16	1.06481	0.100785	1.03e-26	2.36e-25	BCAR3
ENSG00000174233.11	1718.51	-0.521713	0.0489356	1.04e-26	2.37e-25	ADCY6
ENSG00000115271.11	53.5894	4.00071	0.385921	1.04e-26	2.37e-25	GCA
ENSG00000124942.14	75491.2	-1.18458	0.112614	1.05e-26	2.4e-25	AHNAK
ENSG00000149554.12	395.4	0.963376	0.0910551	1.07e-26	2.43e-25
ENSG00000149451.17	1885.57	-1.43222	0.136612	1.11e-26	2.52e-25	ADAM33
ENSG00000177954.13	3331.19	-0.709237	0.0668023	1.17e-26	2.66e-25
ENSG00000122696.14	343.217	-0.740193	0.0698392	1.2e-26	2.72e-25	SLC25A51
ENSG00000165259.14	175.157	1.11235	0.105613	1.22e-26	2.76e-25	HDX
ENSG00000154978.13	2249.22	-0.598262	0.0563518	1.24e-26	2.82e-25	VOPP1
ENSG00000131558.15	1467.84	-0.715266	0.0674478	1.24e-26	2.82e-25	EXOC4
ENSG00000183765.21	176.367	1.46053	0.139388	1.43e-26	3.24e-25
ENSG00000175387.16	2368.08	-0.458672	0.0431896	1.55e-26	3.5e-25	SMAD2
ENSG00000011422.12	781.694	1.48823	0.142173	1.57e-26	3.54e-25	PLAUR
ENSG00000269893.7	466.859	-0.783197	0.0741405	1.57e-26	3.54e-25
ENSG00000198804.2	109621	-1.01749	0.0967114	1.61e-26	3.62e-25	MT-CO1
ENSG00000160991.16	924.872	-0.661441	0.0622693	1.67e-26	3.77e-25	ORAI2
ENSG00000168118.11	416.645	-0.886743	0.0838163	1.71e-26	3.85e-25
ENSG00000157978.11	530.304	-0.723997	0.0688711	1.72e-26	3.87e-25	LDLRAP1
ENSG00000112658.8	1246.21	-0.904549	0.0859397	1.9e-26	4.27e-25	SRF
ENSG00000068383.19	1028.28	-0.772417	0.0726002	1.93e-26	4.33e-25	INPP5A
ENSG00000100345.21	33325.8	-0.852168	0.0809411	1.97e-26	4.4e-25	MYH9
ENSG00000163902.12	4678.17	0.456961	0.0436627	2.34e-26	5.23e-25	RPN1
ENSG00000165102.15	2025.85	-0.570572	0.0540194	2.53e-26	5.65e-25	HGSNAT
ENSG00000133313.15	1164.64	0.637183	0.0604204	2.54e-26	5.67e-25	CNDP2
ENSG00000197283.16	754.136	0.665634	0.0631917	2.76e-26	6.15e-25
ENSG00000221914.10	1396.8	0.691111	0.0659232	2.96e-26	6.61e-25
ENSG00000172493.20	2016.65	0.625915	0.059489	3.2e-26	7.12e-25	AFF1
ENSG00000233276.5	1102.21	-0.886471	0.0846424	3.21e-26	7.14e-25	GPX1
ENSG00000007866.21	1057.4	-0.670305	0.0636578	3.5e-26	7.78e-25	TEAD3
ENSG00000162104.10	2259.65	-1.02353	0.0979879	3.56e-26	7.9e-25	ADCY9
ENSG00000105989.9	233.424	-3.26286	0.317421	3.98e-26	8.82e-25
ENSG00000122958.15	1196.67	0.74274	0.0709035	3.98e-26	8.82e-25	VPS26A
ENSG00000086289.12	820.719	-0.775987	0.0742572	4.06e-26	9e-25	EPDR1
ENSG00000198736.11	287.781	-0.908249	0.0869392	4.17e-26	9.23e-25	MSRB1
ENSG00000113916.18	815.277	0.621133	0.0595415	4.2e-26	9.3e-25	BCL6
ENSG00000177425.11	1232.24	-0.803795	0.0768731	4.43e-26	9.79e-25	PAWR
ENSG00000163132.7	108.298	1.18455	0.113912	4.63e-26	1.02e-24
ENSG00000198142.5	637.741	1.22143	0.11679	4.67e-26	1.03e-24	SOWAHC
ENSG00000253873.6	131.775	-1.30154	0.125393	4.99e-26	1.1e-24	PCDHGA11
ENSG00000167110.17	2171.38	-0.474862	0.0451238	5.13e-26	1.13e-24	GOLGA2
ENSG00000198796.7	3561.47	-1.03919	0.0999696	5.41e-26	1.19e-24	ALPK2
ENSG00000177917.10	161.588	1.03161	0.0987311	5.46e-26	1.2e-24	ARL6IP6
ENSG00000165323.15	61.8676	-2.36055	0.229408	5.54e-26	1.22e-24	FAT3
ENSG00000114251.14	10923.1	-1.12444	0.108308	5.84e-26	1.28e-24	WNT5A
ENSG00000142279.12	453.82	-0.754574	0.0723253	6.61e-26	1.45e-24
ENSG00000157350.13	889.644	-0.57446	0.0550238	6.64e-26	1.45e-24	ST3GAL2
ENSG00000101596.15	2007.52	0.78916	0.0756894	6.66e-26	1.46e-24	SMCHD1
ENSG00000111412.6	886.47	-0.652621	0.0626064	6.93e-26	1.51e-24	C12orf49
ENSG00000121281.12	423.189	0.899351	0.0868174	7.01e-26	1.53e-24	ADCY7
ENSG00000155324.9	1709.78	-0.929943	0.0894223	7.46e-26	1.63e-24
ENSG00000189134.3	41.9875	2.15288	0.208805	7.55e-26	1.65e-24
ENSG00000116514.16	253.051	1.06854	0.103132	8.1e-26	1.76e-24	RNF19B
ENSG00000282851.2	30.6155	4.25149	0.411935	8.19e-26	1.78e-24	BISPR
ENSG00000131378.14	1401.49	-0.800433	0.0766496	8.28e-26	1.8e-24	RFTN1
ENSG00000123384.13	32405.2	-0.973064	0.093837	8.57e-26	1.86e-24
ENSG00000249992.1	539.236	3.05465	0.300243	8.6e-26	1.87e-24
ENSG00000147650.11	1226.68	-0.597341	0.057349	9.3e-26	2.02e-24	LRP12
ENSG00000110492.15	1362	2.51112	0.246794	1.08e-25	2.33e-24	MDK
ENSG00000174791.11	385.063	0.841001	0.0810076	1.12e-25	2.43e-24	RIN1
ENSG00000197415.12	357.801	1.5802	0.154044	1.13e-25	2.44e-24	VEPH1
ENSG00000143575.14	871.178	-0.536896	0.0515263	1.15e-25	2.48e-24	HAX1
ENSG00000180304.14	1213.74	-0.523498	0.0501695	1.19e-25	2.58e-24	OAZ2
ENSG00000121858.11	160.517	9.51621	0.969968	1.21e-25	2.6e-24	TNFSF10
ENSG00000173442.13	1440.08	-0.629449	0.0605357	1.24e-25	2.67e-24	EHBP1L1
ENSG00000115902.11	612.191	-1.01037	0.0979508	1.26e-25	2.72e-24	SLC1A4
ENSG00000117394.21	2524.35	-0.680589	0.0654634	1.32e-25	2.84e-24
ENSG00000154736.6	929.239	-1.76031	0.172109	1.41e-25	3.03e-24	ADAMTS5
ENSG00000004776.13	851.661	-1.49163	0.145324	1.43e-25	3.07e-24	HSPB6
ENSG00000140836.17	1766.9	0.529328	0.0508848	1.46e-25	3.14e-24	ZFHX3
ENSG00000106392.10	413.213	0.722779	0.0700363	1.46e-25	3.14e-24	C1GALT1
ENSG00000107679.14	734.452	-0.630552	0.0610142	1.47e-25	3.15e-24	PLEKHA1
ENSG00000105281.12	3006.03	-0.881561	0.0854015	1.51e-25	3.23e-24	SLC1A5
ENSG00000152102.18	2304.53	-1.04591	0.101585	1.68e-25	3.59e-24	FAM168B
ENSG00000038210.13	307.687	1.17583	0.114472	1.71e-25	3.64e-24
ENSG00000162733.18	9724.09	-0.62675	0.0604767	1.78e-25	3.79e-24
ENSG00000106560.11	35.8436	3.20829	0.314966	1.78e-25	3.79e-24	GIMAP2
ENSG00000110881.11	105.239	-1.32561	0.129353	1.85e-25	3.95e-24	ASIC1
ENSG00000129667.12	314.409	1.16251	0.113195	1.86e-25	3.95e-24	RHBDF2
ENSG00000116132.12	5737.2	1.10848	0.107899	1.94e-25	4.12e-24	PRRX1
ENSG00000126005.17	766.04	-0.992169	0.0964442	1.95e-25	4.14e-24	MMP24OS
ENSG00000147050.14	542.632	0.819408	0.0794278	2e-25	4.24e-24	KDM6A
ENSG00000112320.12	56.0788	1.84905	0.180966	2e-25	4.24e-24	SOBP
ENSG00000165501.17	136.571	1.11011	0.10848	2.04e-25	4.32e-24	LRR1
ENSG00000135926.15	2964.36	0.459373	0.0440098	2.06e-25	4.36e-24	TMBIM1
ENSG00000162618.14	89.2043	1.52698	0.149474	2.15e-25	4.54e-24
ENSG00000164764.11	693.368	-2.87433	0.283419	2.24e-25	4.74e-24	SBSPON
ENSG00000149231.14	676.76	0.748332	0.0726148	2.38e-25	5.02e-24	CCDC82
ENSG00000212724.3	122.183	3.47241	0.346515	2.39e-25	5.03e-24	KRTAP2-3
ENSG00000185585.20	215.271	-2.21049	0.21756	2.42e-25	5.09e-24	OLFML2A
ENSG00000107672.15	226.883	0.877058	0.0855745	2.43e-25	5.11e-24	NSMCE4A
ENSG00000164136.17	111.864	1.25497	0.122643	2.51e-25	5.28e-24	IL15
ENSG00000136231.14	617.832	0.772269	0.0749592	2.54e-25	5.33e-24	IGF2BP3
ENSG00000143869.7	56.038	-3.1293	0.311958	2.76e-25	5.79e-24	GDF7
ENSG00000139668.9	395.615	1.07577	0.10554	3.21e-25	6.73e-24	WDFY2
ENSG00000094916.16	3736.42	-0.988162	0.0966538	3.22e-25	6.76e-24	CBX5
ENSG00000115368.10	636.274	0.721735	0.0696194	3.27e-25	6.85e-24	WDR75
ENSG00000237276.8	31.7766	2.50855	0.246419	3.28e-25	6.86e-24	ANO7L1
ENSG00000054277.14	286.683	-1.65855	0.163227	3.35e-25	7e-24	OPN3
ENSG00000103657.14	2705.86	-0.6256	0.0607221	3.56e-25	7.44e-24	HERC1
ENSG00000151466.12	265.757	0.837187	0.0815832	3.57e-25	7.46e-24	SCLT1
ENSG00000214517.10	1944.24	-0.875557	0.0848428	3.63e-25	7.57e-24	PPME1
ENSG00000184584.13	1209.18	1.41823	0.139943	3.71e-25	7.73e-24	TMEM173
ENSG00000171992.13	1223.19	-0.760259	0.0741957	3.87e-25	8.05e-24	SYNPO
ENSG00000182022.18	444.214	-0.696321	0.0676481	4.18e-25	8.7e-24	CHST15
ENSG00000124688.13	283.203	0.838242	0.0817401	4.2e-25	8.73e-24	MAD2L1BP
ENSG00000065802.12	687.858	-0.836852	0.0816004	4.32e-25	8.96e-24	ASB1
ENSG00000259426.5	81.1347	-1.59409	0.157409	4.33e-25	8.96e-24
ENSG00000196611.5	4016.23	3.14043	0.316237	4.33e-25	8.96e-24	MMP1
ENSG00000185760.15	754.756	3.46029	0.343526	4.33e-25	8.96e-24	KCNQ5
ENSG00000235437.7	456.478	-0.73646	0.071801	4.34e-25	8.97e-24
ENSG00000087076.9	71.5714	-2.15439	0.213017	4.5e-25	9.3e-24	HSD17B14
ENSG00000213190.3	384.209	1.12162	0.110178	4.58e-25	9.45e-24	MLLT11
ENSG00000137947.12	417.032	0.694409	0.0677181	4.78e-25	9.87e-24	GTF2B
ENSG00000218336.9	756.011	-1.02945	0.100794	4.79e-25	9.88e-24	TENM3
ENSG00000103241.7	937.938	0.931541	0.0916872	4.86e-25	1e-23	FOXF1
ENSG00000131626.18	1226.12	-0.428418	0.0416955	4.94e-25	1.02e-23	PPFIA1
ENSG00000107290.14	3869.15	0.629719	0.0613219	5.27e-25	1.08e-23	SETX
ENSG00000123219.13	100.335	2.18739	0.217282	5.33e-25	1.1e-23	CENPK
ENSG00000263426.2	87.449	2.30108	0.227603	5.4e-25	1.11e-23	RN7SL471P
ENSG00000115816.15	1036.03	0.8925	0.0887627	5.42e-25	1.11e-23	CEBPZ
ENSG00000271943.2	65.4999	1.55049	0.153045	5.42e-25	1.11e-23
ENSG00000077942.19	11486.5	-0.99813	0.0980096	5.43e-25	1.11e-23	FBLN1
ENSG00000164329.13	958.951	0.591266	0.0565854	5.44e-25	1.11e-23	TENT2
ENSG00000260804.3	235.15	-1.1843	0.116632	5.56e-25	1.14e-23	LINC01963
ENSG00000173221.14	1635.2	1.13622	0.111698	5.61e-25	1.15e-23	GLRX
ENSG00000196507.11	632.443	-0.802754	0.0785619	5.82e-25	1.19e-23	TCEAL3
ENSG00000136869.15	826.163	0.867361	0.0850532	6.16e-25	1.26e-23
ENSG00000164176.13	61.4029	-2.17243	0.215472	6.2e-25	1.26e-23	EDIL3
ENSG00000078967.13	373.332	-0.78123	0.0765667	6.75e-25	1.38e-23	UBE2D4
ENSG00000104973.18	752.352	0.667562	0.0652801	6.91e-25	1.41e-23	MED25
ENSG00000152127.9	2235.33	-1.1267	0.111453	7.16e-25	1.45e-23	MGAT5
ENSG00000168528.12	1622.24	-0.616127	0.0603639	7.65e-25	1.55e-23	SERINC2
ENSG00000228495.1	29.3237	-3.76778	0.376014	7.78e-25	1.58e-23
ENSG00000071127.17	8933.72	-0.700731	0.0686516	7.8e-25	1.58e-23	WDR1
ENSG00000148730.7	3268.6	-0.43449	0.0423803	8.09e-25	1.64e-23	EIF4EBP2
ENSG00000142867.13	852.379	0.855331	0.0849727	8.09e-25	1.64e-23
ENSG00000092199.17	4842.96	0.407542	0.0397365	8.2e-25	1.66e-23	HNRNPC
ENSG00000224877.4	186.408	-1.21488	0.120152	8.23e-25	1.66e-23	NDUFAF8
ENSG00000180155.20	223.024	-1.58635	0.157714	8.53e-25	1.72e-23	LYNX1
ENSG00000144366.16	700.246	-0.814801	0.0800858	8.53e-25	1.72e-23	GULP1
ENSG00000119938.9	1703.5	-0.910706	0.0898975	8.61e-25	1.74e-23	PPP1R3C
ENSG00000273270.1	137.382	-1.01949	0.100328	8.7e-25	1.75e-23
ENSG00000140395.9	423.212	-0.636264	0.0623276	8.98e-25	1.81e-23	WDR61
ENSG00000196821.10	2223.09	0.544552	0.0537501	9.15e-25	1.84e-23	ILRUN
ENSG00000179364.13	1237.98	-0.528425	0.051243	9.24e-25	1.86e-23	PACS2
ENSG00000030066.13	1021.49	0.760633	0.0745974	9.5e-25	1.91e-23	NUP160
ENSG00000153944.11	1316.67	-0.479765	0.0469234	9.86e-25	1.98e-23	MSI2
ENSG00000197496.6	1050.73	-0.572126	0.0564371	9.95e-25	1.99e-23	SLC2A10
ENSG00000174574.16	1135.06	0.488435	0.0477368	1.03e-24	2.05e-23	AKIRIN1
ENSG00000113578.18	327.896	0.741778	0.0727813	1.08e-24	2.17e-23	FGF1
ENSG00000225492.6	64.0165	7.49607	0.731705	1.16e-24	2.32e-23	GBP1P1
ENSG00000148219.16	137.907	-1.40954	0.140335	1.21e-24	2.42e-23	ASTN2
ENSG00000178719.17	3432.18	0.635678	0.062488	1.24e-24	2.47e-23	GRINA
ENSG00000115486.12	1175.04	-0.687971	0.0675851	1.29e-24	2.57e-23	GGCX
ENSG00000084207.16	1724.68	-0.602716	0.0592674	1.32e-24	2.63e-23
ENSG00000104823.9	391.853	-0.84297	0.0833538	1.33e-24	2.65e-23	ECH1
ENSG00000120913.23	370.831	-0.798034	0.0792388	1.33e-24	2.65e-23	PDLIM2
ENSG00000124006.15	1098.56	-1.10877	0.110046	1.37e-24	2.73e-23	OBSL1
ENSG00000143390.17	742.202	0.737049	0.0726765	1.44e-24	2.87e-23	RFX5
ENSG00000185008.17	573.493	-1.38152	0.137278	1.56e-24	3.09e-23	ROBO2
ENSG00000140598.15	633.609	0.729473	0.0720565	1.58e-24	3.13e-23	EFL1
ENSG00000139793.18	1600.45	-0.629983	0.062043	1.69e-24	3.35e-23	MBNL2
ENSG00000161202.19	2404.81	-0.51434	0.0503049	1.7e-24	3.37e-23
ENSG00000159314.11	95.5949	2.22835	0.22485	1.77e-24	3.49e-23	ARHGAP27
ENSG00000187951.11	73.6994	1.83367	0.183411	1.77e-24	3.5e-23
ENSG00000198719.9	33.1989	2.57462	0.25792	1.82e-24	3.59e-23	DLL1
ENSG00000238045.9	43.0491	2.10508	0.210454	1.94e-24	3.83e-23
ENSG00000087074.8	2072.23	0.631966	0.0624985	1.98e-24	3.91e-23	PPP1R15A
ENSG00000102572.14	2444.93	0.605133	0.0597934	2.17e-24	4.27e-23	STK24
ENSG00000108389.9	868.755	0.471319	0.0464835	2.19e-24	4.31e-23	MTMR4
ENSG00000167550.11	23.2132	3.63929	0.364212	2.19e-24	4.31e-23	RHEBL1
ENSG00000137501.17	293.98	-1.20767	0.120366	2.21e-24	4.35e-23	SYTL2
ENSG00000196776.16	1968.46	0.831259	0.0828936	2.27e-24	4.47e-23	CD47
ENSG00000110328.6	182.522	-1.17932	0.117666	2.31e-24	4.53e-23	GALNT18
ENSG00000099783.12	1921.31	0.557868	0.0544065	2.47e-24	4.83e-23	HNRNPM
ENSG00000128641.19	4203.81	-0.5796	0.0572972	2.49e-24	4.88e-23	MYO1B
ENSG00000146094.14	77.8663	1.71812	0.172686	2.53e-24	4.96e-23	DOK3
ENSG00000124496.12	632.156	0.61115	0.0604988	2.58e-24	5.04e-23	TRERF1
ENSG00000178662.16	120.836	-1.6089	0.161797	2.69e-24	5.25e-23	CSRNP3
ENSG00000142149.9	96.9209	-1.50279	0.150704	2.69e-24	5.25e-23	HUNK
ENSG00000128739.22	493.727	-0.87322	0.0872425	2.69e-24	5.25e-23	SNRPN
ENSG00000143870.12	5954.63	0.535217	0.0529972	2.81e-24	5.47e-23	PDIA6
ENSG00000173517.10	5292.62	-0.741548	0.0736354	2.89e-24	5.63e-23	PEAK1
ENSG00000107554.17	2778.02	1.13239	0.113218	2.94e-24	5.72e-23	DNMBP
ENSG00000198087.7	861.763	0.552792	0.0547104	3e-24	5.82e-23	CD2AP
ENSG00000226380.9	453.211	1.484	0.149726	3.41e-24	6.63e-23
ENSG00000116288.13	1471.98	-0.431882	0.0426179	3.42e-24	6.65e-23	PARK7
ENSG00000185022.12	469.518	1.0271	0.102942	3.57e-24	6.92e-23	MAFF
ENSG00000196557.13	74.7377	-1.44265	0.144732	3.62e-24	7.02e-23	CACNA1H
ENSG00000001036.13	1741.34	0.569315	0.0565016	3.8e-24	7.36e-23
ENSG00000172992.12	423.887	-0.706393	0.0699333	3.96e-24	7.67e-23	DCAKD
ENSG00000162772.17	98.4691	2.26201	0.229838	4.06e-24	7.85e-23	ATF3
ENSG00000140525.17	506.258	1.84615	0.186728	4.37e-24	8.44e-23	FANCI
ENSG00000119681.12	6527.66	-1.17122	0.117908	4.41e-24	8.51e-23	LTBP2
ENSG00000075415.12	4116.64	-0.491815	0.0488255	4.59e-24	8.85e-23	SLC25A3
ENSG00000076513.16	3868.85	-0.582176	0.0578937	4.62e-24	8.91e-23
ENSG00000165169.11	824.074	-0.751709	0.0753449	4.71e-24	9.08e-23	DYNLT3
ENSG00000115226.10	187.354	-1.11107	0.111532	4.72e-24	9.09e-23	FNDC4
ENSG00000135414.9	453.755	-0.693602	0.0691781	5.21e-24	1e-22
ENSG00000165997.5	559.768	0.860075	0.0861645	5.65e-24	1.08e-22	ARL5B
ENSG00000063587.14	678.662	-0.581262	0.057852	6.04e-24	1.16e-22	ZNF275
ENSG00000176890.16	622.057	1.38282	0.139646	6.06e-24	1.16e-22	TYMS
ENSG00000088756.12	191.252	-1.98133	0.201502	6.72e-24	1.29e-22	ARHGAP28
ENSG00000158201.10	82.7664	1.56742	0.158723	7.06e-24	1.35e-22	ABHD3
ENSG00000213463.5	721.769	-0.618295	0.0618628	7.09e-24	1.36e-22	SYNJ2BP
ENSG00000105889.15	177.935	1.49244	0.151208	7.19e-24	1.37e-22	STEAP1B
ENSG00000135932.11	1421.8	0.717264	0.0719111	7.22e-24	1.38e-22	CAB39
ENSG00000102910.13	2714.7	-0.356041	0.0352663	7.77e-24	1.48e-22
ENSG00000151470.13	97.781	1.29744	0.131227	7.81e-24	1.49e-22	C4orf33
ENSG00000087448.11	1037.74	-0.446205	0.0445479	7.83e-24	1.49e-22	KLHL42
ENSG00000198133.8	57.7693	2.81189	0.286736	8.2e-24	1.56e-22	TMEM229B
ENSG00000198727.2	21639.4	-1.23896	0.12552	8.26e-24	1.57e-22	MT-CYB
ENSG00000005801.18	342.441	0.736413	0.0739419	8.45e-24	1.61e-22	ZNF195
ENSG00000168298.6	671.269	1.13033	0.114662	8.71e-24	1.66e-22	HIST1H1E
ENSG00000154760.14	31.8643	2.21276	0.224886	9.36e-24	1.78e-22	SLFN13
ENSG00000100852.13	4385.41	-0.976237	0.098551	9.8e-24	1.86e-22	ARHGAP5
ENSG00000167258.13	2272.66	0.638033	0.0639607	1.04e-23	1.98e-22
ENSG00000233452.6	40.606	2.7157	0.277464	1.04e-23	1.98e-22
ENSG00000128923.11	1302.23	-0.815012	0.0819137	1.06e-23	2e-22	MINDY2
ENSG00000139971.15	90.9395	-1.51929	0.154674	1.09e-23	2.06e-22	ARMH4
ENSG00000177694.16	251.26	-1.43401	0.145942	1.15e-23	2.18e-22	NAALADL2
ENSG00000186297.12	49.3419	-1.75823	0.178823	1.16e-23	2.19e-22	GABRA5
ENSG00000075420.13	5890.39	-0.509629	0.0510799	1.17e-23	2.21e-22	FNDC3B
ENSG00000143322.20	3573.66	0.717643	0.0721959	1.19e-23	2.25e-22
ENSG00000111341.9	391.831	-3.27237	0.336783	1.22e-23	2.3e-22
ENSG00000203706.8	46.7982	-1.96925	0.201362	1.22e-23	2.3e-22	SERTAD4-AS1
ENSG00000107130.10	1503.67	-0.692163	0.0697452	1.25e-23	2.35e-22	NCS1
ENSG00000173598.14	1528.26	0.588978	0.0591713	1.28e-23	2.41e-22	NUDT4
ENSG00000102158.19	1941.59	-0.49234	0.0491803	1.37e-23	2.58e-22	MAGT1
ENSG00000160888.7	949.868	0.702703	0.0708147	1.41e-23	2.64e-22	IER2
ENSG00000117597.18	1039.95	0.479663	0.0481895	1.44e-23	2.71e-22	UTP25
ENSG00000151718.16	2665.91	-0.841329	0.0851507	1.52e-23	2.84e-22	WWC2
ENSG00000131791.8	732.534	-0.610854	0.061573	1.67e-23	3.13e-22	PRKAB2
ENSG00000156642.16	3338.83	-0.427163	0.0429819	1.78e-23	3.32e-22
ENSG00000165731.19	31.5343	2.33718	0.239277	1.79e-23	3.36e-22
ENSG00000104689.9	130.684	1.23155	0.125588	1.85e-23	3.46e-22
ENSG00000172403.11	3557.05	-1.89736	0.195278	1.92e-23	3.59e-22	SYNPO2
ENSG00000132780.17	861.923	1.0003	0.102382	1.93e-23	3.59e-22	NASP
ENSG00000127948.16	808.883	0.722099	0.0730661	2.01e-23	3.74e-22	POR
ENSG00000185716.12	577.651	1.0733	0.109307	2.01e-23	3.74e-22	MOSMO
ENSG00000225339.3	166.563	1.24726	0.127268	2.01e-23	3.75e-22
ENSG00000163694.15	63.1789	1.77115	0.181629	2.04e-23	3.8e-22	RBM47
ENSG00000145907.15	3709.58	0.506874	0.0510779	2.05e-23	3.81e-22	G3BP1
ENSG00000112339.14	984.863	-0.613186	0.0619553	2.09e-23	3.88e-22
ENSG00000105640.13	4027.38	-0.55797	0.0562491	2.18e-23	4.05e-22	RPL18A
ENSG00000112306.8	3576.32	-0.480572	0.0484646	2.3e-23	4.26e-22	RPS12
ENSG00000138771.16	4182.21	-0.993577	0.101216	2.32e-23	4.29e-22	SHROOM3
ENSG00000115687.13	99.6396	1.5215	0.156061	2.34e-23	4.33e-22	PASK
ENSG00000129226.14	40.8033	2.67809	0.275573	2.37e-23	4.38e-22	CD68
ENSG00000182700.4	169.673	-1.19529	0.122226	2.38e-23	4.4e-22
ENSG00000125107.18	4647.38	0.501676	0.0502676	2.39e-23	4.42e-22	CNOT1
ENSG00000169375.15	1358.54	0.425796	0.0429359	2.49e-23	4.6e-22
ENSG00000180530.11	1729.05	0.931964	0.0949288	2.52e-23	4.64e-22	NRIP1
ENSG00000100592.15	345.343	-1.21754	0.124541	2.62e-23	4.82e-22	DAAM1
ENSG00000203326.11	214.269	0.938448	0.0956718	2.66e-23	4.89e-22
ENSG00000156467.9	1317.76	-0.491568	0.049967	2.69e-23	4.95e-22	UQCRB
ENSG00000198873.11	742.339	0.772981	0.0785683	2.79e-23	5.12e-22
ENSG00000243335.9	371.182	-0.797487	0.0811012	2.85e-23	5.23e-22	KCTD7
ENSG00000144959.10	800.614	1.25429	0.128866	2.87e-23	5.26e-22	NCEH1
ENSG00000273749.5	2881.5	-0.446095	0.0448559	2.87e-23	5.26e-22	CYFIP1
ENSG00000146674.15	25368.3	-1.10479	0.11317	3.32e-23	6.08e-22	IGFBP3
ENSG00000122008.15	949.919	0.606469	0.0611318	3.7e-23	6.78e-22	POLK
ENSG00000196531.10	3800.63	-0.409547	0.0414304	3.75e-23	6.86e-22
ENSG00000132613.15	2866.66	-1.10997	0.113959	3.83e-23	7e-22	MTSS2
ENSG00000272669.1	29.0388	2.61151	0.269765	3.84e-23	7.01e-22
ENSG00000140044.13	692.702	-0.898526	0.0915122	3.89e-23	7.11e-22	JDP2
ENSG00000112144.15	795.512	-0.597454	0.0606997	3.93e-23	7.18e-22	ICK
ENSG00000176928.6	1027.54	-1.94828	0.201848	4.29e-23	7.82e-22	GCNT4
ENSG00000126001.16	709.613	0.57407	0.0583576	4.33e-23	7.88e-22	CEP250
ENSG00000151240.17	1475.3	-0.532265	0.0541049	4.49e-23	8.17e-22	DIP2C
ENSG00000266074.8	608.546	0.65729	0.0669753	4.49e-23	8.17e-22	BAHCC1
ENSG00000230417.11	35.4979	2.51796	0.260459	4.51e-23	8.2e-22
ENSG00000204524.7	576.77	-0.633406	0.0646769	4.59e-23	8.33e-22	ZNF805
ENSG00000030419.16	521.268	0.934144	0.0960058	4.87e-23	8.84e-22	IKZF2
ENSG00000221890.4	359.43	-1.07572	0.110621	4.9e-23	8.88e-22	NPTXR
ENSG00000105552.15	253.809	-0.980787	0.100669	4.95e-23	8.97e-22	BCAT2
ENSG00000112308.13	2874.24	0.80101	0.0819394	5.01e-23	9.06e-22	C6orf62
ENSG00000104320.13	1320.89	0.917913	0.0943758	5.06e-23	9.15e-22	NBN
ENSG00000213741.10	1370.96	-0.584294	0.0597707	5.09e-23	9.2e-22	RPS29
ENSG00000164896.20	611.25	-0.686586	0.0694167	5.59e-23	1.01e-21	FASTK
ENSG00000032444.16	1517.58	-0.659669	0.0668611	5.6e-23	1.01e-21	PNPLA6
ENSG00000185900.9	340.035	-0.913632	0.0938654	6.03e-23	1.09e-21
ENSG00000171488.15	325.697	1.88081	0.195788	6.21e-23	1.12e-21	LRRC8C
ENSG00000121577.13	62.4214	-2.06771	0.216307	6.36e-23	1.15e-21	POPDC2
ENSG00000120549.18	511.103	1.11276	0.114923	6.44e-23	1.16e-21	KIAA1217
ENSG00000170581.14	6592.78	1.12496	0.116169	6.71e-23	1.21e-21	STAT2
ENSG00000116251.11	2870.47	-0.593764	0.0607032	6.75e-23	1.21e-21	RPL22
ENSG00000173145.11	635.088	0.812645	0.0834187	6.77e-23	1.22e-21	NOC3L
ENSG00000175414.7	657.773	-0.539507	0.0550232	6.83e-23	1.23e-21	ARL10
ENSG00000111859.17	487.845	-1.15728	0.119587	7.25e-23	1.3e-21	NEDD9
ENSG00000125266.7	1082.71	-0.873365	0.0899425	7.3e-23	1.31e-21
ENSG00000106211.9	4407.21	-1.08655	0.112276	7.82e-23	1.4e-21	HSPB1
ENSG00000278053.5	1119.19	0.625811	0.0640908	7.86e-23	1.41e-21	DDX52
ENSG00000146282.18	1042.94	-0.612084	0.0627206	8.23e-23	1.47e-21	RARS2
ENSG00000054148.17	538.822	-0.945173	0.0973216	8.37e-23	1.49e-21	PHPT1
ENSG00000142303.14	170.142	-1.27615	0.132596	8.7e-23	1.55e-21	ADAMTS10
ENSG00000171105.14	487.426	-0.757916	0.0777826	8.71e-23	1.55e-21	INSR
ENSG00000158859.10	114.406	1.66051	0.172549	9.44e-23	1.68e-21	ADAMTS4
ENSG00000040341.18	493.126	-0.567563	0.058226	9.57e-23	1.7e-21	STAU2
ENSG00000164283.13	264.747	5.27698	0.571995	9.57e-23	1.7e-21	ESM1
ENSG00000113758.13	3400.23	-0.712281	0.0732525	9.89e-23	1.76e-21	DBN1
ENSG00000196422.11	513.691	0.602411	0.0615802	1.01e-22	1.8e-21	PPP1R26
ENSG00000138814.17	1327.9	-0.555724	0.0568397	1.03e-22	1.83e-21	PPP3CA
ENSG00000092607.15	454.328	0.639068	0.0655919	1.04e-22	1.84e-21	TBX15
ENSG00000144596.13	85.025	2.90777	0.30457	1.04e-22	1.84e-21	GRIP2
ENSG00000125630.15	488.106	0.694183	0.0714413	1.1e-22	1.95e-21	POLR1B
ENSG00000134313.15	2673.24	-0.437597	0.0446722	1.13e-22	2e-21	KIDINS220
ENSG00000170802.16	486.054	0.930541	0.096296	1.15e-22	2.03e-21	FOXN2
ENSG00000101294.17	2641.93	0.455185	0.046657	1.19e-22	2.11e-21	HM13
ENSG00000135047.15	2646.61	0.893559	0.0923658	1.37e-22	2.43e-21	CTSL
ENSG00000171649.12	204.945	0.978891	0.101656	1.43e-22	2.52e-21	ZIK1
ENSG00000163597.14	2166.43	-0.758221	0.0783642	1.43e-22	2.53e-21
ENSG00000227671.4	292.321	0.898104	0.0931617	1.44e-22	2.53e-21
ENSG00000125430.9	382.202	1.25359	0.130872	1.45e-22	2.55e-21	HS3ST3B1
ENSG00000100393.13	3065.63	0.467712	0.0482093	1.45e-22	2.55e-21	EP300
ENSG00000135404.11	8913.38	-0.731804	0.0756218	1.49e-22	2.63e-21	CD63
ENSG00000229117.9	7208.12	-0.581465	0.0593332	1.51e-22	2.65e-21	RPL41
ENSG00000129038.16	2323.81	-0.799792	0.0828546	1.65e-22	2.9e-21	LOXL1
ENSG00000162430.17	3105.09	-0.705529	0.0729961	1.67e-22	2.92e-21	SELENON
ENSG00000185130.5	112.552	2.11853	0.222539	1.75e-22	3.06e-21	HIST1H2BL
ENSG00000221978.12	2285.87	-0.534321	0.0550872	1.77e-22	3.09e-21	CCNL2
ENSG00000123684.13	1710.36	-0.529015	0.0545367	1.77e-22	3.11e-21	LPGAT1
ENSG00000105928.15	565.137	-0.986539	0.102615	1.78e-22	3.11e-21
ENSG00000176692.7	143.892	1.59305	0.167333	1.79e-22	3.13e-21
ENSG00000196923.14	3820.45	-0.876585	0.0912147	1.85e-22	3.23e-21	PDLIM7
ENSG00000156482.11	3003.59	-0.42345	0.0436003	1.91e-22	3.33e-21	RPL30
ENSG00000164949.8	278.058	1.35334	0.141647	1.91e-22	3.33e-21	GEM
ENSG00000119280.16	6948.84	-1.50372	0.157996	1.92e-22	3.34e-21	C1orf198
ENSG00000164244.20	1673.49	-0.411593	0.0423766	2.05e-22	3.57e-21	PRRC1
ENSG00000125753.14	2389.46	-0.658889	0.0684224	2.08e-22	3.63e-21	VASP
ENSG00000133805.15	487.83	1.08478	0.113308	2.11e-22	3.67e-21	AMPD3
ENSG00000197461.13	181.096	-1.21623	0.127847	2.13e-22	3.71e-21	PDGFA
ENSG00000198805.11	296.907	2.3953	0.253514	2.15e-22	3.73e-21	PNP
ENSG00000166250.12	6543.24	1.0555	0.110218	2.26e-22	3.92e-21	CLMP
ENSG00000176454.14	483.967	0.603801	0.0626249	2.42e-22	4.2e-21	LPCAT4
ENSG00000225964.5	40.7931	8.67309	1.28811	2.42e-22	4.2e-21
ENSG00000181722.16	1861.27	0.680921	0.070695	2.56e-22	4.44e-21	ZBTB20
ENSG00000176490.5	260.789	-0.893456	0.0931894	2.63e-22	4.55e-21	DIRAS1
ENSG00000142910.16	674.219	-2.01165	0.213671	2.64e-22	4.56e-21	TINAGL1
ENSG00000154473.18	1347.03	0.759012	0.0790243	2.68e-22	4.64e-21	BUB3
ENSG00000186765.11	31.7134	-2.43605	0.257569	2.79e-22	4.81e-21	FSCN2
ENSG00000139618.14	388.943	2.34585	0.248436	2.85e-22	4.93e-21
ENSG00000158186.13	2027.25	-0.610896	0.063468	2.87e-22	4.94e-21	MRAS
ENSG00000273802.2	361.736	1.13913	0.119846	3.2e-22	5.52e-21	HIST1H2BG
ENSG00000101109.12	1313.41	0.680052	0.0707235	3.3e-22	5.68e-21	STK4
ENSG00000166510.14	80.4075	1.56994	0.165554	3.33e-22	5.73e-21	CCDC68
ENSG00000166033.13	2868.21	-0.94209	0.0986603	3.4e-22	5.85e-21	HTRA1
ENSG00000072042.13	1120.56	0.429649	0.0445401	3.59e-22	6.17e-21	RDH11
ENSG00000143507.18	566.704	1.21019	0.1275	3.9e-22	6.7e-21	DUSP10
ENSG00000126458.4	1206.37	-0.855044	0.0897004	4.01e-22	6.88e-21	RRAS
ENSG00000082014.16	463.502	-0.818455	0.085784	4.53e-22	7.77e-21	SMARCD3
ENSG00000108828.16	4275.22	-0.784761	0.0822113	4.92e-22	8.44e-21	VAT1
ENSG00000197429.10	312.88	-0.864356	0.0906898	4.96e-22	8.5e-21
ENSG00000109113.20	1515.68	-0.452849	0.0471226	5e-22	8.56e-21	RAB34
ENSG00000158828.8	1663.6	-0.76391	0.0800746	5.32e-22	9.1e-21	PINK1
ENSG00000170485.17	522.466	-0.580484	0.0598541	5.32e-22	9.1e-21	NPAS2
ENSG00000100097.12	9813.12	-0.577602	0.0596699	5.51e-22	9.42e-21	LGALS1
ENSG00000167378.8	1372.14	-0.682884	0.0714143	5.84e-22	9.97e-21	IRGQ
ENSG00000133943.20	401.542	1.15185	0.1215	5.89e-22	1e-20	DGLUCY
ENSG00000152409.9	701.682	-0.685622	0.0718689	6.12e-22	1.04e-20	JMY
ENSG00000198832.10	1215.71	-1.21432	0.128299	6.13e-22	1.04e-20	SELENOM
ENSG00000107738.20	1411.07	-1.24175	0.13193	6.27e-22	1.07e-20	VSIR
ENSG00000206262.9	722.324	-1.07175	0.113047	6.29e-22	1.07e-20	FOXL2NB
ENSG00000162849.16	1638.88	-2.13738	0.228689	6.36e-22	1.08e-20	KIF26B
ENSG00000152684.11	808.631	0.51829	0.0547484	6.93e-22	1.18e-20	PELO
ENSG00000169814.13	384.828	-0.80339	0.0844645	7.19e-22	1.22e-20
ENSG00000262580.5	97.9878	1.70982	0.182869	7.42e-22	1.26e-20
ENSG00000161638.11	13826.8	0.573548	0.0600945	7.43e-22	1.26e-20	ITGA5
ENSG00000117242.7	305.55	-0.96226	0.101695	7.54e-22	1.28e-20	PINK1-AS
ENSG00000139278.10	1959.33	0.649945	0.0681462	7.62e-22	1.29e-20	GLIPR1
ENSG00000100439.10	657.012	-0.760512	0.0800876	7.71e-22	1.3e-20	ABHD4
ENSG00000175220.12	2752	-0.711697	0.0749326	7.74e-22	1.31e-20	ARHGAP1
ENSG00000260630.6	143.909	-1.08168	0.114456	8.01e-22	1.35e-20
ENSG00000148677.6	225.864	1.89446	0.201653	8.54e-22	1.44e-20	ANKRD1
ENSG00000130402.12	14622.6	-0.780775	0.0823336	8.78e-22	1.48e-20	ACTN4
ENSG00000090924.15	1704.28	-0.748915	0.0789732	8.79e-22	1.48e-20	PLEKHG2
ENSG00000093167.18	2533.82	-0.460913	0.0483309	9.67e-22	1.63e-20	LRRFIP2
ENSG00000178502.6	369.734	-0.639181	0.0665938	9.8e-22	1.65e-20	KLHL11
ENSG00000164172.19	643.895	-0.588197	0.0618619	1.04e-21	1.75e-20	MOCS2
ENSG00000054983.17	311.305	-0.880333	0.0932313	1.06e-21	1.78e-20	GALC
ENSG00000155629.15	24.309	5.06431	0.538146	1.06e-21	1.78e-20	PIK3AP1
ENSG00000023228.14	2227.12	-0.429297	0.0449387	1.07e-21	1.79e-20	NDUFS1
ENSG00000164761.9	6190.91	0.654851	0.0691072	1.09e-21	1.83e-20	TNFRSF11B
ENSG00000069966.18	610.129	-0.782011	0.082514	1.1e-21	1.85e-20	GNB5
ENSG00000171988.19	2265.93	0.578614	0.0614426	1.17e-21	1.95e-20	JMJD1C
ENSG00000132549.18	2304.61	-0.691866	0.0730451	1.18e-21	1.97e-20	VPS13B
ENSG00000182580.3	124.153	-1.31829	0.141002	1.18e-21	1.98e-20	EPHB3
ENSG00000170871.12	1019.07	-0.639583	0.0676887	1.19e-21	1.99e-20	KIAA0232
ENSG00000070761.8	267.197	0.712259	0.0751575	1.2e-21	2e-20	CFAP20
ENSG00000051108.15	1334.31	-0.754204	0.0786417	1.21e-21	2.02e-20	HERPUD1
ENSG00000197261.11	25.8139	3.09296	0.331396	1.21e-21	2.02e-20	C6orf141
ENSG00000124193.15	2194.76	-0.356973	0.0374177	1.25e-21	2.09e-20
ENSG00000171466.10	978.107	0.703603	0.0746737	1.27e-21	2.12e-20	ZNF562
ENSG00000119514.7	56.5369	2.69193	0.291782	1.28e-21	2.12e-20	GALNT12
ENSG00000106617.14	362.242	-0.604108	0.0637353	1.32e-21	2.2e-20	PRKAG2
ENSG00000067560.11	9189.17	-0.466798	0.0493623	1.33e-21	2.21e-20
ENSG00000100243.21	6742.97	-0.688167	0.0721088	1.35e-21	2.24e-20	CYB5R3
ENSG00000103319.12	895.507	-0.676025	0.0716629	1.36e-21	2.26e-20	EEF2K
ENSG00000185634.12	137.58	1.45862	0.156282	1.42e-21	2.36e-20	SHC4
ENSG00000089289.16	648.087	-0.602758	0.0638255	1.44e-21	2.39e-20	IGBP1
ENSG00000148688.13	342.105	0.684208	0.0724045	1.48e-21	2.46e-20	RPP30
ENSG00000187720.14	1759.32	-0.624644	0.0667997	1.52e-21	2.51e-20	THSD4
ENSG00000156711.17	231.046	1.06458	0.113548	1.57e-21	2.59e-20	MAPK13
ENSG00000145741.15	2969.54	-0.335216	0.0361376	1.67e-21	2.76e-20	BTF3
ENSG00000100731.15	3017.74	0.33852	0.0352648	1.77e-21	2.92e-20
ENSG00000164088.18	305.152	-0.722007	0.0766624	1.82e-21	3.01e-20	PPM1M
ENSG00000104951.16	58.3881	6.62661	0.737197	1.84e-21	3.03e-20	IL4I1
ENSG00000127329.15	256.569	1.36764	0.148036	1.88e-21	3.1e-20	PTPRB
ENSG00000101400.5	199.958	-0.898962	0.0957968	1.95e-21	3.21e-20	SNTA1
ENSG00000240342.3	568.627	-0.993421	0.106204	1.99e-21	3.27e-20	RPS2P5
ENSG00000196172.9	58.5405	1.90712	0.206188	1.99e-21	3.28e-20	ZNF681
ENSG00000166825.14	10594.6	1.30678	0.141822	2.33e-21	3.84e-20	ANPEP
ENSG00000142961.14	325.878	0.759448	0.0808127	2.34e-21	3.85e-20	MOB3C
ENSG00000163568.15	39.9984	7.52554	0.856949	2.37e-21	3.9e-20	AIM2
ENSG00000031691.7	80.0519	1.48286	0.159825	2.41e-21	3.96e-20	CENPQ
ENSG00000136643.12	980.602	0.777628	0.0827554	2.47e-21	4.04e-20	RPS6KC1
ENSG00000138311.17	108.356	-1.00566	0.107743	2.51e-21	4.11e-20	ZNF365
ENSG00000116641.17	2525.66	-0.491192	0.0518454	2.51e-21	4.11e-20
ENSG00000262879.5	156.079	-1.07971	0.115674	2.58e-21	4.22e-20
ENSG00000100330.15	1477.99	-0.42052	0.0445531	2.74e-21	4.49e-20	MTMR3
ENSG00000169271.3	192.915	-1.82714	0.198761	2.77e-21	4.52e-20	HSPB3
ENSG00000182836.10	113.396	1.86658	0.204298	2.97e-21	4.86e-20	PLCXD3
ENSG00000072952.18	4092.07	-1.85102	0.201381	3.06e-21	5e-20	MRVI1
ENSG00000161021.13	1168.57	0.459975	0.0488502	3.21e-21	5.24e-20	MAML1
ENSG00000253982.1	89.6908	-1.1294	0.121779	3.24e-21	5.29e-20
ENSG00000029993.15	358.883	-1.0162	0.109384	3.66e-21	5.96e-20	HMGB3
ENSG00000089063.15	1352.79	-0.462875	0.049067	3.71e-21	6.04e-20	TMEM230
ENSG00000132185.16	45.8974	2.11667	0.230232	3.76e-21	6.12e-20	FCRLA
ENSG00000166845.15	157.016	1.21831	0.131454	3.81e-21	6.19e-20	C18orf54
ENSG00000188243.12	422.095	-0.83933	0.0903947	3.85e-21	6.24e-20	COMMD6
ENSG00000010818.10	1976.68	0.61746	0.065982	3.84e-21	6.24e-20	HIVEP2
ENSG00000159228.13	733.216	0.569507	0.0607249	4.41e-21	7.16e-20	CBR1
ENSG00000235106.10	536.704	-0.608189	0.0651091	4.53e-21	7.34e-20	BRD3OS
ENSG00000012232.8	2267.78	-0.578787	0.0614674	4.72e-21	7.64e-20
ENSG00000241978.9	86.5403	1.16448	0.126271	4.97e-21	8.05e-20
ENSG00000175183.10	726.855	-1.48575	0.161701	5e-21	8.1e-20	CSRP2
ENSG00000108773.11	637.724	0.567978	0.0607654	5.08e-21	8.22e-20	KAT2A
ENSG00000169490.17	797.421	0.46539	0.049696	5.13e-21	8.29e-20	TM2D2
ENSG00000090863.11	6149.57	-0.549204	0.0587613	5.16e-21	8.34e-20	GLG1
ENSG00000096968.13	524.556	0.942187	0.101887	5.39e-21	8.7e-20	JAK2
ENSG00000176826.15	62.3934	-1.4116	0.153422	5.4e-21	8.7e-20	FKBP9P1
ENSG00000177674.16	318.348	0.825298	0.0888305	5.42e-21	8.73e-20	AGTRAP
ENSG00000124067.17	2275.21	-0.534659	0.0572187	5.42e-21	8.73e-20	SLC12A4
ENSG00000119771.15	499.801	-0.683811	0.0734423	5.56e-21	8.94e-20	KLHL29
ENSG00000163319.11	263.508	1.02121	0.110594	5.59e-21	8.99e-20	MRPS18C
ENSG00000134070.5	183.229	1.90469	0.208911	5.69e-21	9.15e-20	IRAK2
ENSG00000111110.12	312.757	-1.63904	0.178981	5.75e-21	9.24e-20	PPM1H
ENSG00000162729.14	353.152	0.931264	0.100307	5.87e-21	9.42e-20	IGSF8
ENSG00000161960.15	349.842	0.904354	0.0981426	6.06e-21	9.72e-20	EIF4A1
ENSG00000160953.16	795.235	-0.587587	0.0626838	6.08e-21	9.74e-20	PWWP3A
ENSG00000162604.12	345.154	-0.574681	0.0617683	6.1e-21	9.78e-20	TM2D1
ENSG00000112312.10	220.279	1.43857	0.156859	6.19e-21	9.9e-20	GMNN
ENSG00000137076.21	18952.4	-0.667997	0.071851	6.5e-21	1.04e-19	TLN1
ENSG00000144063.3	1417.79	2.2166	0.245359	6.54e-21	1.05e-19	MALL
ENSG00000097046.13	103.389	1.51205	0.165128	6.73e-21	1.08e-19	CDC7
ENSG00000215790.7	859.33	-0.777044	0.083581	6.9e-21	1.1e-19	SLC35E2A
ENSG00000250722.6	82.259	-1.93635	0.212772	7.24e-21	1.15e-19	SELENOP
ENSG00000012048.22	353.687	1.67999	0.18392	7.24e-21	1.15e-19	BRCA1
ENSG00000183496.6	137.185	-1.79723	0.197896	7.36e-21	1.17e-19	MEX3B
ENSG00000183735.10	767.975	0.5748	0.0623323	7.37e-21	1.17e-19	TBK1
ENSG00000151148.14	1270.68	-0.380358	0.0407819	7.7e-21	1.23e-19	UBE3B
ENSG00000147573.17	73.3737	1.75184	0.192013	7.81e-21	1.24e-19	TRIM55
ENSG00000169258.7	171.772	1.73278	0.190131	7.82e-21	1.24e-19	GPRIN1
ENSG00000177294.7	21.8815	4.50424	0.488749	7.99e-21	1.27e-19	FBXO39
ENSG00000261324.2	153.657	1.33202	0.145572	8.43e-21	1.34e-19
ENSG00000116171.18	1852.15	-0.542701	0.0584075	8.67e-21	1.38e-19	SCP2
ENSG00000138709.19	317.03	-0.754267	0.0815624	8.71e-21	1.38e-19	LARP1B
ENSG00000261888.1	96.3639	-1.94071	0.213399	8.88e-21	1.41e-19
ENSG00000169570.10	129.726	-1.17993	0.128685	9.46e-21	1.5e-19	DTWD2
ENSG00000173040.13	279.616	0.739613	0.0801898	9.47e-21	1.5e-19	EVC2
ENSG00000083845.9	2802.76	-0.560911	0.0603914	9.96e-21	1.57e-19	RPS5
ENSG00000132563.16	162.403	-1.08961	0.119208	1e-20	1.58e-19	REEP2
ENSG00000162909.18	8386.96	-0.448439	0.0482838	1e-20	1.58e-19	CAPN2
ENSG00000108187.16	143.657	-0.927868	0.100906	1.01e-20	1.59e-19	PBLD
ENSG00000138185.20	33.1063	-2.64958	0.292505	1.02e-20	1.6e-19	ENTPD1
ENSG00000114127.10	2512.96	0.794771	0.0861739	1.02e-20	1.61e-19	XRN1
ENSG00000169432.15	1382	-0.743562	0.0805711	1.04e-20	1.64e-19
ENSG00000285106.1	320.565	1.39745	0.153875	1.11e-20	1.75e-19
ENSG00000120693.13	497.102	-0.890406	0.0969369	1.16e-20	1.83e-19	SMAD9
ENSG00000085832.17	1797.07	0.653155	0.0708124	1.18e-20	1.86e-19	EPS15
ENSG00000074266.20	304.493	0.699484	0.0760285	1.21e-20	1.9e-19
ENSG00000146122.17	1395	-2.04346	0.227542	1.26e-20	1.98e-19	DAAM2
ENSG00000099725.14	363.959	0.846766	0.0922158	1.29e-20	2.02e-19	PRKY
ENSG00000183726.11	2399.45	0.506342	0.0550655	1.33e-20	2.08e-19	TMEM50A
ENSG00000165124.18	4734.76	-1.25104	0.137701	1.5e-20	2.34e-19	SVEP1
ENSG00000203446.2	28.6158	3.69026	0.408562	1.57e-20	2.46e-19
ENSG00000132470.14	27.602	-2.32341	0.256958	1.6e-20	2.5e-19	ITGB4
ENSG00000003436.16	1881.32	0.808156	0.0879488	1.61e-20	2.52e-19	TFPI
ENSG00000225614.2	1529.29	-1.02354	0.112462	1.66e-20	2.59e-19
ENSG00000064012.21	304.796	0.672117	0.0732486	1.68e-20	2.63e-19	CASP8
ENSG00000113580.15	2132.65	0.359961	0.0389711	2.03e-20	3.16e-19	NR3C1
ENSG00000167315.18	558.067	-0.60372	0.0657557	2.09e-20	3.25e-19	ACAA2
ENSG00000105429.13	1606.26	-1.14864	0.126576	2.09e-20	3.26e-19	MEGF8
ENSG00000066926.11	538.552	-0.607331	0.0661065	2.1e-20	3.26e-19	FECH
ENSG00000134955.11	28.2379	2.72966	0.302677	2.1e-20	3.27e-19	SLC37A2
ENSG00000161016.17	6488.74	-0.577276	0.0628481	2.17e-20	3.38e-19	RPL8
ENSG00000164251.5	233.433	1.30049	0.143761	2.19e-20	3.41e-19	F2RL1
ENSG00000119636.16	95.7572	-1.20395	0.132773	2.4e-20	3.73e-19	BBOF1
ENSG00000135535.17	4428.27	0.746826	0.0817606	2.56e-20	3.97e-19	CD164
ENSG00000197555.9	2627.13	-0.489402	0.0532902	2.63e-20	4.09e-19	SIPA1L1
ENSG00000134758.14	199.362	0.934052	0.102818	2.66e-20	4.13e-19	RNF138
ENSG00000119699.7	56.0737	-1.52272	0.169306	2.68e-20	4.15e-19	TGFB3
ENSG00000149548.15	69.9399	2.04278	0.227482	2.77e-20	4.29e-19	CCDC15
ENSG00000004059.11	512.425	-0.558459	0.0609237	2.77e-20	4.29e-19	ARF5
ENSG00000010322.16	2093.83	-0.61041	0.0665406	2.98e-20	4.61e-19	NISCH
ENSG00000134285.11	582.763	0.652212	0.0722479	3.13e-20	4.84e-19	FKBP11
ENSG00000135052.16	1166.55	0.864652	0.0954896	3.26e-20	5.03e-19	GOLM1
ENSG00000122565.19	1624.99	0.431334	0.0470371	3.45e-20	5.32e-19	CBX3
ENSG00000119397.16	242.108	0.754956	0.0829975	3.7e-20	5.71e-19	CNTRL
ENSG00000087008.16	374.174	-0.700221	0.0770161	3.83e-20	5.9e-19	ACOX3
ENSG00000157005.4	29.4898	3.92595	0.44276	4.03e-20	6.21e-19	SST
ENSG00000117411.16	965.781	-0.613523	0.0669074	4.13e-20	6.36e-19	B4GALT2
ENSG00000184014.8	3238.73	0.309609	0.0343917	4.14e-20	6.37e-19	DENND5A
ENSG00000141068.14	331.303	-0.704404	0.0773553	4.21e-20	6.47e-19	KSR1
ENSG00000198420.10	1630.81	-0.452611	0.0495633	4.32e-20	6.63e-19	TCAF1
ENSG00000175600.15	148.253	-1.5764	0.176396	4.39e-20	6.74e-19	SUGCT
ENSG00000170961.7	519.771	5.40819	0.633886	4.48e-20	6.87e-19	HAS2
ENSG00000168172.9	2202.81	-0.627186	0.0690235	4.72e-20	7.24e-19	HOOK3
ENSG00000189410.12	299.793	1.17011	0.130179	4.83e-20	7.4e-19	SH2D5
ENSG00000115232.14	3269.42	-0.809655	0.0895146	4.98e-20	7.62e-19	ITGA4
ENSG00000110042.8	295.685	-1.42434	0.159445	5.23e-20	8.01e-19	DTX4
ENSG00000117899.11	943.917	0.453708	0.0497703	5.28e-20	8.08e-19	MESD
ENSG00000174165.8	385.127	-0.665255	0.0733612	5.43e-20	8.29e-19	ZDHHC24
ENSG00000085840.13	79.317	2.43984	0.274806	5.71e-20	8.72e-19	ORC1
ENSG00000168653.11	954.421	-0.540588	0.0588118	5.74e-20	8.76e-19	NDUFS5
ENSG00000035862.12	24286.5	-0.708476	0.0782784	5.79e-20	8.83e-19	TIMP2
ENSG00000171863.14	4153.44	-0.465847	0.0509064	5.99e-20	9.13e-19
ENSG00000122641.11	2336.8	-1.39638	0.156478	5.99e-20	9.13e-19	INHBA
ENSG00000168487.19	1776.65	-0.764748	0.0843305	6.31e-20	9.61e-19	BMP1
ENSG00000197852.11	353.3	-1.03706	0.115655	6.41e-20	9.76e-19
ENSG00000196646.12	261.085	0.684964	0.0758446	6.45e-20	9.81e-19	ZNF136
ENSG00000108091.11	1665.74	-0.531221	0.0585516	6.78e-20	1.03e-18	CCDC6
ENSG00000182957.16	447.826	0.909071	0.101103	6.79e-20	1.03e-18	SPATA13
ENSG00000186577.14	287.632	0.738456	0.0817302	6.89e-20	1.05e-18	SMIM29
ENSG00000161526.15	837.008	0.504504	0.0555876	7.11e-20	1.08e-18	SAP30BP
ENSG00000206503.13	8742.93	1.37307	0.154281	7.4e-20	1.12e-18	HLA-A
ENSG00000028277.21	551.236	1.40267	0.158474	7.41e-20	1.12e-18	POU2F2
ENSG00000145388.15	599.929	0.612836	0.067745	7.49e-20	1.13e-18	METTL14
ENSG00000198900.6	2241.78	0.650314	0.0719704	7.67e-20	1.16e-18	TOP1
ENSG00000006715.16	1555.58	-0.592963	0.0652538	7.81e-20	1.18e-18	VPS41
ENSG00000170889.14	2327.9	-0.518216	0.0572668	7.84e-20	1.19e-18	RPS9
ENSG00000143753.13	2346.48	0.431272	0.0475267	7.86e-20	1.19e-18	DEGS1
ENSG00000143126.8	186.8	-0.907429	0.101044	7.95e-20	1.2e-18	CELSR2
ENSG00000135314.12	70.4295	1.34794	0.151208	8.09e-20	1.22e-18	KHDC1
ENSG00000157766.16	91.1504	-2.38522	0.272389	8.16e-20	1.23e-18
ENSG00000079385.22	84.74	8.10168	0.907525	8.29e-20	1.25e-18	CEACAM1
ENSG00000187840.5	335.385	-0.758629	0.0846525	8.32e-20	1.25e-18	EIF4EBP1
ENSG00000104228.13	511.689	0.509436	0.0563659	8.4e-20	1.26e-18	TRIM35
ENSG00000133216.16	487.007	1.15371	0.129418	8.77e-20	1.32e-18	EPHB2
ENSG00000169155.10	587.082	0.650727	0.0721636	8.95e-20	1.35e-18	ZBTB43
ENSG00000106484.15	242.036	-1.56003	0.176652	8.97e-20	1.35e-18
ENSG00000105656.13	358.733	0.647012	0.0718288	8.97e-20	1.35e-18	ELL
ENSG00000196459.14	268.067	-0.82928	0.0924082	8.99e-20	1.35e-18	TRAPPC2
ENSG00000111057.11	3595.29	-1.30731	0.147297	9.01e-20	1.35e-18	KRT18
ENSG00000101444.13	1416.35	-0.588843	0.0652768	9.15e-20	1.37e-18	AHCY
ENSG00000261609.6	505.277	-1.02854	0.115372	9.19e-20	1.38e-18
ENSG00000243649.8	54.0416	4.67142	0.532493	9.32e-20	1.39e-18	CFB
ENSG00000136997.18	796.097	1.16446	0.130848	9.53e-20	1.43e-18
ENSG00000157106.16	4135.7	0.750849	0.0835555	9.87e-20	1.48e-18	SMG1
ENSG00000169252.5	27.81	2.72405	0.309346	1e-19	1.5e-18	ADRB2
ENSG00000173334.4	500.429	1.01084	0.113815	1.01e-19	1.51e-18	TRIB1
ENSG00000108671.11	1560.27	0.539823	0.0600095	1.07e-19	1.6e-18	PSMD11
ENSG00000164405.11	630.923	-0.538681	0.0595167	1.09e-19	1.63e-18	UQCRQ
ENSG00000182263.14	225.822	-1.30056	0.146708	1.11e-19	1.65e-18	FIGN
ENSG00000113810.16	1644.39	1.09111	0.122632	1.13e-19	1.68e-18	SMC4
ENSG00000175970.11	976.965	-0.744412	0.0828288	1.15e-19	1.7e-18	UNC119B
ENSG00000189320.9	375.016	1.7449	0.197684	1.15e-19	1.7e-18	FAM180A
ENSG00000285744.1	43.7435	2.8775	0.330297	1.19e-19	1.77e-18
ENSG00000197714.9	1055.09	-0.63097	0.0702506	1.2e-19	1.79e-18	ZNF460
ENSG00000122299.12	1585.23	-0.413185	0.0460326	1.22e-19	1.81e-18	ZC3H7A
ENSG00000163935.14	163.506	1.08034	0.121898	1.22e-19	1.81e-18	SFMBT1
ENSG00000054267.22	1334.36	0.530716	0.0589841	1.23e-19	1.83e-18	ARID4B
ENSG00000130338.13	1666.6	-0.429425	0.0476521	1.28e-19	1.89e-18	TULP4
ENSG00000130202.10	1822.73	0.596905	0.0662604	1.3e-19	1.92e-18	NECTIN2
ENSG00000165434.8	560.303	-0.600669	0.0665556	1.34e-19	1.99e-18	PGM2L1
ENSG00000101460.13	176.757	-1.07952	0.121165	1.38e-19	2.04e-18	MAP1LC3A
ENSG00000114529.12	221.809	1.03567	0.115976	1.4e-19	2.07e-18	C3orf52
ENSG00000163444.12	843.137	-0.439152	0.0487248	1.4e-19	2.07e-18	TMEM183A
ENSG00000056972.19	607.703	0.622799	0.0687344	1.41e-19	2.08e-18
ENSG00000115919.15	36.3255	4.34048	0.492863	1.54e-19	2.27e-18	KYNU
ENSG00000233927.5	1830.89	-0.491824	0.0547167	1.59e-19	2.34e-18	RPS28
ENSG00000277075.2	306.282	1.4478	0.164378	1.61e-19	2.37e-18	HIST1H2AE
ENSG00000004399.12	2770.32	-0.702368	0.0785847	1.62e-19	2.38e-18	PLXND1
ENSG00000137819.13	236.606	1.38741	0.157354	1.62e-19	2.38e-18
ENSG00000129534.14	462.205	0.885442	0.0994916	1.63e-19	2.39e-18	MIS18BP1
ENSG00000226137.5	321.5	-0.799655	0.0897742	1.66e-19	2.44e-18	BAIAP2-DT
ENSG00000214046.8	578.349	-0.592729	0.0661641	1.66e-19	2.44e-18	SMIM7
ENSG00000243317.8	614.459	-0.558428	0.0622126	1.76e-19	2.58e-18	STMP1
ENSG00000179195.16	1350.3	-0.489758	0.0545813	1.78e-19	2.61e-18	ZNF664
ENSG00000229619.3	351.306	-0.658046	0.0736978	1.96e-19	2.88e-18
ENSG00000060982.15	2388.98	-0.632792	0.0708396	1.98e-19	2.9e-18	BCAT1
ENSG00000169118.18	897.866	0.439967	0.049208	2e-19	2.92e-18	CSNK1G1
ENSG00000153820.13	72.1695	1.86155	0.213013	2e-19	2.93e-18	SPHKAP
ENSG00000168811.7	21.6909	2.65877	0.302534	2.02e-19	2.95e-18	IL12A
ENSG00000131979.19	27.3161	3.45417	0.394966	2.09e-19	3.05e-18	GCH1
ENSG00000139192.12	179.747	1.35188	0.153564	2.11e-19	3.09e-18	TAPBPL
ENSG00000114346.13	742.947	1.04023	0.117747	2.15e-19	3.14e-18	ECT2
ENSG00000175906.5	226.836	-1.09128	0.123508	2.19e-19	3.2e-18	ARL4D
ENSG00000205710.4	47.6384	-1.82388	0.208338	2.19e-19	3.2e-18	C17orf107
ENSG00000173705.9	248.452	-0.774029	0.0871336	2.28e-19	3.33e-18	SUSD5
ENSG00000124333.16	810.504	-0.540988	0.058913	2.29e-19	3.34e-18	VAMP7
ENSG00000056998.20	93.4545	-1.39975	0.159653	2.32e-19	3.37e-18	GYG2
ENSG00000166833.21	2872.39	0.924461	0.10489	2.32e-19	3.37e-18	NAV2
ENSG00000103540.16	502.552	0.809481	0.0904999	2.33e-19	3.39e-18	CCP110
ENSG00000180628.15	1226.59	0.890966	0.0995685	2.4e-19	3.49e-18	PCGF5
ENSG00000198816.7	291.925	-0.831619	0.0937641	2.41e-19	3.51e-18	ZNF358
ENSG00000109854.13	481.081	0.886885	0.100408	2.55e-19	3.7e-18	HTATIP2
ENSG00000120262.10	49.9122	-1.96727	0.225496	2.6e-19	3.77e-18	CCDC170
ENSG00000146872.17	1074.36	0.459296	0.0513917	2.7e-19	3.92e-18	TLK2
ENSG00000177697.19	4356.22	-0.606547	0.0681247	2.76e-19	4e-18	CD151
ENSG00000161642.17	188.177	0.832605	0.0940411	2.77e-19	4.01e-18	ZNF385A
ENSG00000162512.16	2496.35	-0.998117	0.114146	2.81e-19	4.06e-18	SDC3
ENSG00000146386.8	237.457	0.825396	0.0932418	2.88e-19	4.16e-18	ABRACL
ENSG00000062598.18	1313.09	0.40928	0.0457965	2.94e-19	4.25e-18	ELMO2
ENSG00000170421.12	333.709	-0.828372	0.0938014	3e-19	4.34e-18	KRT8
ENSG00000161203.13	7583.3	-0.532652	0.0597896	3.03e-19	4.37e-18	AP2M1
ENSG00000174945.13	126.676	-1.179	0.133808	3.04e-19	4.39e-18	AMZ1
ENSG00000138316.11	120.166	-1.28893	0.147156	3.08e-19	4.44e-18	ADAMTS14
ENSG00000152620.13	293.916	-0.637945	0.0715847	3.12e-19	4.49e-18	NADK2
ENSG00000126860.11	18.6674	3.12886	0.357341	3.14e-19	4.52e-18	EVI2A
ENSG00000054965.10	1452.8	-0.510906	0.0574597	3.32e-19	4.77e-18	FAM168A
ENSG00000112893.9	2033.88	-0.592623	0.0667171	3.38e-19	4.86e-18	MAN2A1
ENSG00000141252.20	2095.05	-0.525488	0.058678	3.44e-19	4.94e-18	VPS53
ENSG00000176994.11	1482.93	0.612378	0.0690081	3.45e-19	4.95e-18	SMCR8
ENSG00000275202.1	30.2823	1.89454	0.217191	3.58e-19	5.14e-18
ENSG00000115073.7	777.201	-0.658639	0.0740338	3.62e-19	5.2e-18
ENSG00000080503.24	1908.65	-0.437828	0.0491226	3.62e-19	5.2e-18	SMARCA2
ENSG00000100558.9	36.2577	2.85789	0.329248	3.68e-19	5.27e-18	PLEK2
ENSG00000168575.10	1748.01	-0.564828	0.0636666	3.84e-19	5.5e-18	SLC20A2
ENSG00000180660.7	896.551	-0.833353	0.0944679	3.9e-19	5.58e-18
ENSG00000152804.11	178.694	1.12786	0.128322	3.92e-19	5.62e-18	HHEX
ENSG00000116698.21	1869.76	0.528697	0.0597892	4.34e-19	6.21e-18	SMG7
ENSG00000087053.18	1239.95	-0.50898	0.0570767	4.36e-19	6.23e-18	MTMR2
ENSG00000158301.18	281.247	-0.662003	0.0741829	4.43e-19	6.33e-18	GPRASP2
ENSG00000180817.12	1261.52	0.481695	0.0546468	4.47e-19	6.39e-18	PPA1
ENSG00000140280.14	95.1537	1.00626	0.114732	4.56e-19	6.51e-18	LYSMD2
ENSG00000106588.11	203.198	0.77263	0.0879396	4.61e-19	6.57e-18	PSMA2
ENSG00000025293.17	1020.46	-0.552702	0.0624167	4.66e-19	6.65e-18	PHF20
ENSG00000138593.9	2386.06	0.480588	0.0541245	4.72e-19	6.72e-18	SECISBP2L
ENSG00000146457.16	1371.29	0.847654	0.0965017	4.91e-19	6.99e-18	WTAP
ENSG00000170348.9	5150.11	-0.46433	0.0523734	5.03e-19	7.16e-18	TMED10
ENSG00000103260.9	224.813	-0.95521	0.109496	5.06e-19	7.2e-18	METRN
ENSG00000090006.17	339.28	-0.863542	0.0984035	5.07e-19	7.2e-18	LTBP4
ENSG00000082512.15	737.823	-0.881849	0.100385	5.26e-19	7.47e-18	TRAF5
ENSG00000167123.19	2809.58	-0.792828	0.0904302	5.41e-19	7.68e-18	CERCAM
ENSG00000103363.14	744.152	-0.474094	0.0536023	5.42e-19	7.69e-18	ELOB
ENSG00000169660.16	131.571	1.29939	0.149388	5.5e-19	7.8e-18	HEXD
ENSG00000120820.12	620.621	-0.867465	0.0991026	6.22e-19	8.81e-18	GLT8D2
ENSG00000172728.15	259.177	-0.721618	0.0827954	6.27e-19	8.88e-18
ENSG00000168785.8	2018.92	0.773403	0.0882108	6.29e-19	8.9e-18	TSPAN5
ENSG00000182667.14	154.515	1.40982	0.163082	6.39e-19	9.04e-18	NTM
ENSG00000145934.16	1449.96	-0.965987	0.110697	6.6e-19	9.33e-18	TENM2
ENSG00000106123.12	142.343	-1.25589	0.144706	6.85e-19	9.67e-18	EPHB6
ENSG00000198853.12	1849.27	-0.555938	0.0636061	6.89e-19	9.72e-18	RUSC2
ENSG00000166900.17	567.416	0.63837	0.0726196	7.03e-19	9.92e-18	STX3
ENSG00000082438.16	2620.46	-0.920729	0.105106	7.04e-19	9.93e-18
ENSG00000159259.8	140.244	1.54023	0.177894	7.44e-19	1.05e-17	CHAF1B
ENSG00000133316.15	367.374	0.649396	0.0741087	7.96e-19	1.12e-17	WDR74
ENSG00000205885.7	298.608	0.885601	0.101396	8.28e-19	1.17e-17	C1RL-AS1
ENSG00000160712.13	216.004	-1.25999	0.145866	8.59e-19	1.21e-17	IL6R
ENSG00000183137.14	236.183	0.722722	0.0827102	8.85e-19	1.24e-17	CEP57L1
ENSG00000119946.11	281.522	0.665375	0.0759403	8.93e-19	1.26e-17	CNNM1
ENSG00000265107.3	96.585	-1.87169	0.218551	9.5e-19	1.33e-17	GJA5
ENSG00000181467.4	1075.5	0.43663	0.0495586	9.77e-19	1.37e-17
ENSG00000162804.14	212.396	-0.954618	0.109795	9.95e-19	1.4e-17	SNED1
ENSG00000108021.20	2914.76	0.602577	0.0689159	1.03e-18	1.45e-17	TASOR2
ENSG00000080815.19	1472.13	0.456498	0.0519888	1.04e-18	1.46e-17	PSEN1
ENSG00000253679.1	23.9089	-3.08543	0.360842	1.04e-18	1.46e-17	LINC02844
ENSG00000125952.19	968.18	0.619077	0.0708134	1.05e-18	1.47e-17
ENSG00000116711.10	72.669	2.11808	0.248623	1.1e-18	1.55e-17	PLA2G4A
ENSG00000204792.2	30.7278	1.9065	0.222229	1.21e-18	1.69e-17	LINC01291
ENSG00000136731.12	3288.81	-0.607627	0.0696219	1.25e-18	1.75e-17
ENSG00000135452.10	445.192	-0.552633	0.0630662	1.31e-18	1.82e-17	TSPAN31
ENSG00000160963.14	17.8559	-4.19072	0.484957	1.33e-18	1.86e-17	COL26A1
ENSG00000196865.4	951.344	-0.496033	0.0566562	1.33e-18	1.86e-17	NHLRC2
ENSG00000014138.9	70.9888	1.41894	0.165189	1.34e-18	1.86e-17	POLA2
ENSG00000160801.14	74.7373	-1.66387	0.194579	1.37e-18	1.91e-17	PTH1R
ENSG00000205269.6	74.644	-1.23826	0.144049	1.38e-18	1.93e-17	TMEM170B
ENSG00000120685.20	714.923	0.557923	0.0637548	1.39e-18	1.93e-17	PROSER1
ENSG00000110497.14	765.833	0.485412	0.0554678	1.4e-18	1.94e-17	AMBRA1
ENSG00000172830.13	415.221	-0.772369	0.0890487	1.42e-18	1.98e-17	SSH3
ENSG00000198561.13	5488.9	-0.346745	0.0396732	1.45e-18	2.01e-17	CTNND1
ENSG00000167671.12	1388.32	-0.563743	0.0643207	1.46e-18	2.02e-17	UBXN6
ENSG00000176463.14	147.832	1.14531	0.133005	1.49e-18	2.07e-17	SLCO3A1
ENSG00000081803.16	36.8247	2.04612	0.240181	1.49e-18	2.07e-17	CADPS2
ENSG00000186395.8	189.02	-0.930875	0.107708	1.5e-18	2.08e-17	KRT10
ENSG00000101193.8	867.798	-0.43221	0.0492251	1.56e-18	2.15e-17	GID8
ENSG00000116117.18	921.72	-0.61202	0.0703326	1.64e-18	2.27e-17	PARD3B
ENSG00000160233.8	59.325	1.3434	0.156761	1.65e-18	2.28e-17	LRRC3
ENSG00000104904.12	5984.25	-0.492921	0.0565057	1.67e-18	2.3e-17	OAZ1
ENSG00000090861.15	2821.49	-0.668171	0.0771151	1.67e-18	2.31e-17	AARS
ENSG00000052850.7	259.247	-0.854658	0.0987015	1.67e-18	2.31e-17
ENSG00000239665.8	187.545	-0.860296	0.0995172	1.68e-18	2.31e-17
ENSG00000172348.14	373.697	-1.56878	0.183864	1.68e-18	2.32e-17	RCAN2
ENSG00000127947.16	2158.89	0.622388	0.0710747	1.69e-18	2.33e-17	PTPN12
ENSG00000250742.3	157.811	0.774562	0.0886131	1.71e-18	2.36e-17
ENSG00000171503.11	442.258	-0.651876	0.07499	1.72e-18	2.37e-17
ENSG00000132286.12	610.683	-0.580204	0.0668074	1.75e-18	2.42e-17	TIMM10B
ENSG00000159267.14	724.256	-0.536572	0.0616264	1.76e-18	2.42e-17	HLCS
ENSG00000179604.10	994.29	0.582429	0.0670154	1.76e-18	2.42e-17	CDC42EP4
ENSG00000099785.10	238.605	-0.741666	0.0856903	1.85e-18	2.54e-17	2002-03-01
ENSG00000104365.15	1036.84	0.374036	0.0423137	1.95e-18	2.68e-17	IKBKB
ENSG00000143514.17	1126	0.431826	0.0495211	1.95e-18	2.68e-17	TP53BP2
ENSG00000114391.13	2851.23	-0.346571	0.0396662	2.04e-18	2.8e-17	RPL24
ENSG00000105373.19	948.462	-0.657887	0.0766636	2.04e-18	2.8e-17	NOP53
ENSG00000166342.19	51.1641	1.74885	0.205772	2.06e-18	2.82e-17	NETO1
ENSG00000121940.15	1014.11	-0.534749	0.0615387	2.12e-18	2.9e-17	CLCC1
ENSG00000227220.1	45.337	-2.55061	0.301664	2.14e-18	2.93e-17
ENSG00000198039.11	50.5188	1.49075	0.17497	2.14e-18	2.93e-17	ZNF273
ENSG00000233901.5	29.8844	-2.68355	0.317156	2.21e-18	3.02e-17
ENSG00000090520.11	854.287	0.563735	0.0649651	2.26e-18	3.09e-17	DNAJB11
ENSG00000128266.9	151.588	-0.889564	0.104211	2.32e-18	3.16e-17	GNAZ
ENSG00000188677.14	444.138	-0.60412	0.0698628	2.35e-18	3.21e-17	PARVB
ENSG00000020181.17	3642.68	-1.25063	0.146601	2.36e-18	3.22e-17
ENSG00000156535.15	3512.65	-0.581657	0.0671326	2.41e-18	3.29e-17	CD109
ENSG00000279348.1	159.905	-1.03194	0.120593	2.43e-18	3.32e-17
ENSG00000093000.19	1288.53	0.638535	0.0737395	2.45e-18	3.33e-17	NUP50
ENSG00000132849.20	451.125	-0.986218	0.115137	2.46e-18	3.35e-17	PATJ
ENSG00000186594.14	819.027	-0.585477	0.0676338	2.49e-18	3.38e-17	MIR22HG
ENSG00000233844.1	15.6949	4.00412	0.466077	2.51e-18	3.41e-17	KCNQ5-IT1
ENSG00000105058.12	814.073	0.529841	0.0610865	2.53e-18	3.43e-17	FAM32A
ENSG00000187244.11	244.904	-1.07984	0.126765	2.65e-18	3.59e-17	BCAM
ENSG00000203778.8	174.563	-1.22156	0.143395	2.66e-18	3.61e-17	FAM229B
ENSG00000134569.10	146.606	-1.55586	0.184011	2.66e-18	3.61e-17	LRP4
ENSG00000214253.8	629.54	-0.517398	0.0596789	2.67e-18	3.62e-17
ENSG00000156675.15	388.336	-0.682329	0.0794049	2.69e-18	3.64e-17
ENSG00000114933.16	976.699	0.528588	0.0610155	2.72e-18	3.68e-17	INO80D
ENSG00000113272.14	219.819	0.674338	0.0781707	2.72e-18	3.68e-17	THG1L
ENSG00000143473.13	166.88	-2.02466	0.241357	2.73e-18	3.69e-17	KCNH1
ENSG00000162267.12	15.3236	-4.15632	0.48471	2.77e-18	3.74e-17	ITIH3
ENSG00000165948.11	146.65	0.813762	0.0945356	2.88e-18	3.9e-17	IFI27L1
ENSG00000029153.14	533.491	1.24304	0.146123	2.94e-18	3.97e-17	ARNTL2
ENSG00000100888.13	2844.93	0.445131	0.0513298	2.96e-18	3.99e-17	CHD8
ENSG00000181938.13	86.6093	2.18709	0.260805	2.97e-18	4e-17	GINS3
ENSG00000213366.13	275.972	-1.01498	0.118836	3.05e-18	4.11e-17	GSTM2
ENSG00000064309.14	76.2363	-1.55365	0.183578	3.26e-18	4.38e-17	CDON
ENSG00000111802.14	651.951	0.551745	0.0638703	3.26e-18	4.38e-17	TDP2
ENSG00000176208.9	146.092	1.94466	0.230748	3.28e-18	4.41e-17	ATAD5
ENSG00000241973.10	2243.43	-0.388885	0.0451234	3.33e-18	4.48e-17
ENSG00000163872.16	2046.24	0.427723	0.0494028	3.41e-18	4.58e-17	YEATS2
ENSG00000165983.14	135.3	0.906491	0.105164	3.45e-18	4.64e-17	PTER
ENSG00000072274.13	3477.95	-0.976424	0.115112	3.49e-18	4.69e-17	TFRC
ENSG00000178913.7	1947.62	0.500071	0.0578392	3.64e-18	4.89e-17
ENSG00000151208.17	2658.13	-0.556672	0.0643762	3.65e-18	4.89e-17	DLG5
ENSG00000103888.17	35530.6	-1.81206	0.216295	3.67e-18	4.92e-17	CEMIP
ENSG00000153246.13	814.972	-0.827837	0.0966439	3.7e-18	4.96e-17	PLA2R1
ENSG00000180354.16	255.561	-1.44149	0.170808	3.77e-18	5.05e-17	MTURN
ENSG00000006607.14	989.75	-0.571323	0.0665098	3.87e-18	5.17e-17	FARP2
ENSG00000116128.11	478.216	-0.689846	0.080989	4.15e-18	5.56e-17	BCL9
ENSG00000171855.7	17.1567	9.54843	2.61351	4.23e-18	5.66e-17	IFNB1
ENSG00000270607.1	87.7956	1.88882	0.225156	4.26e-18	5.69e-17
ENSG00000135148.12	760.903	0.725144	0.0848897	4.3e-18	5.75e-17	TRAFD1
ENSG00000006576.16	1760.75	-0.782327	0.0914811	4.37e-18	5.83e-17	PHTF2
ENSG00000197632.9	126.587	1.54005	0.18304	4.59e-18	6.12e-17	SERPINB2
ENSG00000224945.1	36.0653	1.66019	0.196927	4.76e-18	6.35e-17
ENSG00000112697.16	4737.35	-0.546412	0.0634138	5.07e-18	6.76e-17	TMEM30A
ENSG00000151576.10	387.935	0.667178	0.0779714	5.11e-18	6.81e-17	QTRT2
ENSG00000106723.17	2166.99	-0.444612	0.0518454	5.12e-18	6.82e-17	SPIN1
ENSG00000148737.17	516.685	-0.712058	0.0833394	5.22e-18	6.94e-17	TCF7L2
ENSG00000118496.5	1020.7	0.717343	0.0841391	5.38e-18	7.15e-17	FBXO30
ENSG00000241878.11	526.523	0.529323	0.0611827	5.45e-18	7.24e-17	PISD
ENSG00000175203.15	1477.58	-0.455374	0.0528412	5.47e-18	7.26e-17	DCTN2
ENSG00000184319.16	361.092	-0.754139	0.0883671	5.52e-18	7.32e-17	RPL23AP82
ENSG00000114126.17	937.974	-0.68591	0.0803162	5.57e-18	7.39e-17	TFDP2
ENSG00000111652.10	993.156	-0.54888	0.0640415	5.64e-18	7.48e-17	COPS7A
ENSG00000153187.20	7619.73	0.361568	0.0422437	5.93e-18	7.85e-17	HNRNPU
ENSG00000151014.6	266.494	0.777017	0.0912514	6.07e-18	8.04e-17	NOCT
ENSG00000179750.16	66.411	2.44431	0.292942	6.28e-18	8.31e-17	APOBEC3B
ENSG00000178184.16	93.3943	-1.29675	0.154195	6.39e-18	8.46e-17	PARD6G
ENSG00000276903.1	135.59	3.16777	0.381786	6.44e-18	8.51e-17	HIST1H2AL
ENSG00000138071.13	6220.33	-0.396165	0.0453351	6.51e-18	8.61e-17	ACTR2
ENSG00000187955.12	252.026	-1.5384	0.184609	6.54e-18	8.64e-17	COL14A1
ENSG00000180447.7	574.781	-2.23173	0.268778	6.58e-18	8.69e-17	GAS1
ENSG00000071054.16	6851.63	0.419505	0.0485567	6.82e-18	9e-17	MAP4K4
ENSG00000163660.11	1342.96	0.66084	0.0777326	6.91e-18	9.11e-17	CCNL1
ENSG00000166024.13	350.234	0.750927	0.0883205	6.98e-18	9.2e-17	R3HCC1L
ENSG00000183023.18	3163.13	-1.21961	0.145457	7.19e-18	9.47e-17	SLC8A1
ENSG00000267680.5	552.877	0.725176	0.0852777	7.41e-18	9.75e-17	ZNF224
ENSG00000091972.18	90.8453	-3.54015	0.431821	7.48e-18	9.84e-17	CD200
ENSG00000087460.24	12103.3	-0.539651	0.0631738	7.56e-18	9.94e-17
ENSG00000082781.12	3060.78	-0.568426	0.0656165	7.68e-18	1.01e-16	ITGB5
ENSG00000129084.17	979.87	0.412887	0.0481873	8.18e-18	1.07e-16	PSMA1
ENSG00000172845.15	1559.06	0.404914	0.0480183	8.31e-18	1.09e-16	SP3
ENSG00000197930.13	1657.54	0.51663	0.060805	8.42e-18	1.1e-16	ERO1A
ENSG00000176142.13	835.848	-0.403858	0.0471527	8.46e-18	1.11e-16	TMEM39A
ENSG00000111639.8	726.113	-0.492231	0.0575928	8.67e-18	1.14e-16	MRPL51
ENSG00000197747.9	1217.24	0.535859	0.062813	8.68e-18	1.14e-16	S100A10
ENSG00000143669.13	2483.51	0.899942	0.106605	8.81e-18	1.15e-16	LYST
ENSG00000082996.19	680.243	0.747201	0.0882261	9.21e-18	1.2e-16	RNF13
ENSG00000156671.14	1344.49	0.502825	0.0590188	9.24e-18	1.21e-16
ENSG00000213719.8	4556.78	0.468896	0.0549314	9.32e-18	1.22e-16	CLIC1
ENSG00000066322.15	1598.3	0.462479	0.0541807	9.43e-18	1.23e-16	ELOVL1
ENSG00000100711.13	641.641	-0.55033	0.0638671	9.43e-18	1.23e-16	ZFYVE21
ENSG00000010270.13	618.377	0.541731	0.0633804	9.55e-18	1.25e-16	STARD3NL
ENSG00000188153.13	491.679	-0.876404	0.104033	9.59e-18	1.25e-16	COL4A5
ENSG00000131653.13	1408.87	-0.48436	0.0567891	9.6e-18	1.25e-16	TRAF7
ENSG00000166848.6	1022.18	-0.349483	0.0408782	9.85e-18	1.28e-16
ENSG00000197238.4	215.855	1.07908	0.128807	9.85e-18	1.28e-16	HIST1H4J
ENSG00000175073.8	1444.91	0.478896	0.0560138	9.99e-18	1.3e-16	VCPIP1
ENSG00000164574.16	3709.58	-0.831545	0.0986225	1.01e-17	1.31e-16	GALNT10
ENSG00000178691.11	912.81	0.570593	0.0673826	1.01e-17	1.31e-16	SUZ12
ENSG00000160703.16	346.834	-0.635217	0.0748507	1.01e-17	1.32e-16	NLRX1
ENSG00000136867.11	216.925	1.27126	0.152066	1.03e-17	1.33e-16	SLC31A2
ENSG00000111678.11	437.464	-0.561383	0.0655184	1.04e-17	1.35e-16	C12orf57
ENSG00000265681.7	1075.16	-0.488152	0.057567	1.08e-17	1.39e-16	RPL17
ENSG00000164674.15	73.5742	1.24365	0.148522	1.08e-17	1.4e-16	SYTL3
ENSG00000109680.11	370.217	-0.893885	0.106236	1.08e-17	1.4e-16	TBC1D19
ENSG00000077150.19	571.148	0.741598	0.087094	1.09e-17	1.41e-16
ENSG00000169255.15	279.329	0.920138	0.110126	1.13e-17	1.46e-16	B3GALNT1
ENSG00000196083.10	199.481	0.750635	0.0889241	1.15e-17	1.49e-16	IL1RAP
ENSG00000113448.19	144.39	1.16864	0.140021	1.15e-17	1.49e-16	PDE4D
ENSG00000175471.19	87.0458	1.84821	0.225815	1.15e-17	1.49e-16	MCTP1
ENSG00000168056.15	2549.55	-0.787947	0.0934844	1.2e-17	1.55e-16
ENSG00000104341.16	1056.97	-0.399764	0.0469243	1.29e-17	1.66e-16
ENSG00000135837.16	2181.49	0.435505	0.0525533	1.3e-17	1.67e-16	CEP350
ENSG00000185033.14	256.013	0.666265	0.0788227	1.3e-17	1.68e-16	SEMA4B
ENSG00000062038.14	23.4478	-2.36776	0.286333	1.35e-17	1.74e-16	CDH3
ENSG00000145990.11	180.377	-0.795199	0.0944805	1.39e-17	1.79e-16	GFOD1
ENSG00000123737.12	455.686	0.87538	0.104285	1.4e-17	1.8e-16	EXOSC9
ENSG00000086015.21	1779.35	-0.407392	0.0474512	1.43e-17	1.84e-16	MAST2
ENSG00000177485.7	611.423	0.72753	0.0856149	1.5e-17	1.93e-16	ZBTB33
ENSG00000105270.15	2191.63	-0.80409	0.0958965	1.51e-17	1.94e-16	CLIP3
ENSG00000166136.16	381.089	-0.552327	0.0651144	1.56e-17	2e-16	NDUFB8
ENSG00000113721.14	8380.01	-1.24645	0.150195	1.58e-17	2.03e-16	PDGFRB
ENSG00000138175.9	239.706	-0.831999	0.0991846	1.6e-17	2.06e-16	ARL3
ENSG00000105894.11	1308.08	1.66851	0.202363	1.65e-17	2.11e-16
ENSG00000100934.15	4002.89	-0.390911	0.0460886	1.66e-17	2.13e-16	SEC23A
ENSG00000172809.13	1967.02	-0.338908	0.0399799	1.85e-17	2.37e-16	RPL38
ENSG00000135750.14	72.913	1.36765	0.1649	1.85e-17	2.37e-16
ENSG00000049540.17	2142.77	-1.61567	0.196928	1.88e-17	2.4e-16	ELN
ENSG00000165424.6	1937.66	-0.601194	0.0713985	1.91e-17	2.45e-16
ENSG00000120254.15	1543.75	-0.634644	0.0755039	1.99e-17	2.54e-16	MTHFD1L
ENSG00000104164.10	1318.35	-0.396174	0.0468711	2.04e-17	2.6e-16
ENSG00000272196.2	27.5324	2.15741	0.26209	2.19e-17	2.79e-16	HIST2H2AA4
ENSG00000256229.8	196.211	0.899595	0.107901	2.25e-17	2.87e-16	ZNF486
ENSG00000240849.11	751.671	-0.485174	0.0576709	2.26e-17	2.88e-16	TMEM189
ENSG00000171865.10	1243.23	-0.529457	0.0629917	2.41e-17	3.07e-16	RNASEH1
ENSG00000268858.2	186.116	0.728532	0.0871097	2.44e-17	3.11e-16
ENSG00000152818.18	5105.66	-0.516101	0.0614471	2.47e-17	3.15e-16	UTRN
ENSG00000161057.12	1544.43	0.350464	0.0426299	2.47e-17	3.15e-16	PSMC2
ENSG00000111696.12	694.126	-0.641583	0.0765547	2.48e-17	3.16e-16	NT5DC3
ENSG00000146006.8	18.2184	3.27003	0.397285	2.61e-17	3.32e-16	LRRTM2
ENSG00000109079.10	1453.6	-0.511088	0.0606473	2.62e-17	3.33e-16	TNFAIP1
ENSG00000166224.16	1326.63	-0.596679	0.0711578	2.63e-17	3.34e-16
ENSG00000144043.12	1704.06	-0.411121	0.0490313	2.66e-17	3.38e-16	TEX261
ENSG00000108840.15	1044.66	-1.03504	0.125192	2.74e-17	3.48e-16	HDAC5
ENSG00000143702.16	2969.56	0.951723	0.114734	2.77e-17	3.51e-16	CEP170
ENSG00000285108.1	22.5406	3.44982	0.421357	2.8e-17	3.55e-16
ENSG00000182718.16	29426.2	-0.520887	0.0620633	2.81e-17	3.56e-16	ANXA2
ENSG00000082212.13	634.427	0.419979	0.0500555	3.14e-17	3.97e-16	ME2
ENSG00000230795.3	26.7084	2.40029	0.294235	3.19e-17	4.03e-16	HLA-K
ENSG00000167815.12	1031.11	-0.508324	0.0606355	3.3e-17	4.18e-16	PRDX2
ENSG00000153044.10	72.4256	1.90877	0.2339	3.33e-17	4.22e-16	CENPH
ENSG00000124422.12	5082.3	-0.703552	0.0845406	3.36e-17	4.25e-16	USP22
ENSG00000232855.6	67.6336	-2.63205	0.326934	3.39e-17	4.28e-16
ENSG00000072195.15	1538.29	-0.830965	0.100127	3.42e-17	4.31e-16	SPEG
ENSG00000100867.14	36.4333	4.76401	0.58799	3.7e-17	4.67e-16	DHRS2
ENSG00000099953.10	432.399	-2.81211	0.34786	3.7e-17	4.67e-16	MMP11
ENSG00000090238.11	261.99	-0.743273	0.0891302	3.72e-17	4.69e-16
ENSG00000134202.10	875.615	-0.832482	0.100651	3.74e-17	4.71e-16
ENSG00000080345.17	2475.14	0.655229	0.0783261	3.79e-17	4.77e-16
ENSG00000196205.8	80.9466	-1.50331	0.184177	3.84e-17	4.83e-16	EEF1A1P5
ENSG00000106991.13	3721.61	0.604236	0.0721404	3.9e-17	4.91e-16	ENG
ENSG00000159131.17	1290.26	0.413919	0.0507666	3.92e-17	4.93e-16	GART
ENSG00000124702.18	849.376	-0.459269	0.0548885	3.97e-17	4.99e-16	KLHDC3
ENSG00000175115.12	2575.18	-0.579077	0.0692359	4.01e-17	5.03e-16	PACS1
ENSG00000128917.8	108.427	2.18552	0.269587	4.04e-17	5.08e-16	DLL4
ENSG00000102393.10	332.774	1.04947	0.127533	4.11e-17	5.15e-16	GLA
ENSG00000150551.10	36.9808	2.09474	0.257404	4.12e-17	5.17e-16
ENSG00000257337.6	53.1614	-1.42495	0.174046	4.12e-17	5.17e-16
ENSG00000096063.16	1328.46	0.592615	0.0711203	4.16e-17	5.21e-16	SRPK1
ENSG00000165732.13	2628.42	0.763643	0.0921191	4.22e-17	5.29e-16	DDX21
ENSG00000167842.15	264.079	0.681676	0.0820257	4.24e-17	5.31e-16	MIS12
ENSG00000136002.18	132.946	-1.00563	0.121932	4.25e-17	5.32e-16
ENSG00000142784.16	1010.17	-0.420677	0.050247	4.28e-17	5.35e-16	WDTC1
ENSG00000173889.16	1988.03	-0.404941	0.0485418	4.41e-17	5.52e-16	PHC3
ENSG00000228630.5	348.692	-0.751859	0.0907345	4.42e-17	5.52e-16	HOTAIR
ENSG00000117640.18	855.625	-0.491509	0.0588563	4.6e-17	5.74e-16	MTFR1L
ENSG00000225484.6	435.578	-0.622862	0.0752368	4.66e-17	5.81e-16
ENSG00000144468.17	790.712	-0.501075	0.0601912	4.82e-17	6.01e-16	RHBDD1
ENSG00000100902.10	311.06	0.575368	0.0692037	4.82e-17	6.01e-16
ENSG00000126456.16	608.347	0.45865	0.0547654	4.85e-17	6.04e-16	IRF3
ENSG00000197858.11	870.929	-0.60268	0.0725245	4.85e-17	6.04e-16	GPAA1
ENSG00000204397.7	35.9559	2.24847	0.277004	4.89e-17	6.09e-16
ENSG00000082898.16	3867.75	0.831542	0.100719	4.97e-17	6.18e-16
ENSG00000132386.11	225.821	-1.31109	0.160935	5.14e-17	6.39e-16	SERPINF1
ENSG00000213753.11	456.715	-0.696169	0.0834953	5.16e-17	6.41e-16	CENPBD1P1
ENSG00000135241.17	731.659	0.525233	0.0635608	5.32e-17	6.61e-16	PNPLA8
ENSG00000144746.7	1659.13	-0.370864	0.0444605	5.64e-17	7e-16	ARL6IP5
ENSG00000162607.13	688.732	0.800439	0.0971352	5.71e-17	7.09e-16	USP1
ENSG00000257103.8	1499.4	-0.362782	0.0431318	5.76e-17	7.14e-16	LSM14A
ENSG00000167632.15	409.451	-0.766224	0.0928594	5.78e-17	7.16e-16
ENSG00000183814.15	80.7749	1.43081	0.175991	5.95e-17	7.37e-16	LIN9
ENSG00000154864.12	42.3511	-1.70008	0.209591	6.03e-17	7.47e-16	PIEZO2
ENSG00000079308.19	5915.97	-0.655664	0.0792917	6.07e-17	7.51e-16	TNS1
ENSG00000156232.7	402.643	0.579161	0.0699557	6.09e-17	7.53e-16	WHAMM
ENSG00000213988.11	41.5462	1.56693	0.192799	6.09e-17	7.53e-16	ZNF90
ENSG00000182199.11	1333.69	-0.631702	0.0763314	6.16e-17	7.61e-16	SHMT2
ENSG00000035115.21	302.469	-0.839215	0.102197	6.22e-17	7.68e-16
ENSG00000066697.14	1094	0.416838	0.0500989	6.44e-17	7.94e-16	MSANTD3
ENSG00000262003.1	36.4903	2.00297	0.247747	6.54e-17	8.07e-16
ENSG00000139631.18	269.426	-0.966151	0.11792	6.7e-17	8.26e-16	CSAD
ENSG00000267904.1	47.6363	-1.46947	0.180884	6.8e-17	8.38e-16
ENSG00000139211.6	1326.25	-1.16612	0.143141	6.85e-17	8.43e-16	AMIGO2
ENSG00000143320.9	1232.88	-0.941558	0.115157	6.92e-17	8.52e-16	CRABP2
ENSG00000157654.17	79.3063	-1.23603	0.152019	6.97e-17	8.58e-16
ENSG00000106031.8	818.456	-0.689226	0.0833901	7.11e-17	8.75e-16
ENSG00000172927.8	50.9159	1.95241	0.24204	7.38e-17	9.07e-16	MYEOV
ENSG00000021574.12	425.368	-0.497523	0.0596775	7.58e-17	9.31e-16	SPAST
ENSG00000150457.9	1721.55	-0.492761	0.0595133	7.75e-17	9.52e-16	LATS2
ENSG00000110047.18	2442.69	-0.633932	0.0762555	8.09e-17	9.93e-16	EHD1
ENSG00000269044.2	73.0166	-1.37832	0.170162	8.23e-17	1.01e-15
ENSG00000111817.17	1654.07	-0.520034	0.062972	8.3e-17	1.02e-15	DSE
ENSG00000118762.8	3961.74	-0.711231	0.0869629	8.37e-17	1.03e-15	PKD2
ENSG00000260257.2	83.5004	-1.18629	0.146069	8.41e-17	1.03e-15
ENSG00000100084.14	245.844	0.602438	0.07313	8.4e-17	1.03e-15	HIRA
ENSG00000153250.20	2809.54	0.486803	0.058861	8.53e-17	1.04e-15	RBMS1
ENSG00000102931.8	1245.56	-0.443732	0.0536027	8.55e-17	1.05e-15	ARL2BP
ENSG00000263465.4	348.657	-0.697366	0.0848411	8.59e-17	1.05e-15	SRSF8
ENSG00000100271.17	150.091	-0.829934	0.101938	8.71e-17	1.06e-15	TTLL1
ENSG00000105879.12	599.039	0.520152	0.0629784	8.82e-17	1.08e-15	CBLL1
ENSG00000141542.11	124.918	-1.01757	0.124536	8.83e-17	1.08e-15	RAB40B
ENSG00000151090.18	303.671	-1.30162	0.160594	8.85e-17	1.08e-15
ENSG00000273841.5	660.031	0.472018	0.0573479	8.88e-17	1.08e-15	TAF9
ENSG00000163041.10	1586.25	-0.531638	0.0641459	8.99e-17	1.1e-15
ENSG00000151304.5	365	0.622651	0.075635	9.17e-17	1.12e-15
ENSG00000079739.17	857.539	-0.539605	0.0653393	9.32e-17	1.13e-15	PGM1
ENSG00000077097.15	2688.5	-0.443411	0.0538118	9.33e-17	1.14e-15	TOP2B
ENSG00000164040.16	2287.01	-0.80546	0.098102	9.47e-17	1.15e-15
ENSG00000112118.19	809.99	1.11471	0.137484	9.52e-17	1.16e-15
ENSG00000130940.15	26.2681	2.84006	0.354777	9.61e-17	1.17e-15	CASZ1
ENSG00000125148.7	1243.61	2.15601	0.269684	1.03e-16	1.25e-15	MT2A
ENSG00000013583.10	768.664	-0.510617	0.0618646	1.03e-16	1.25e-15	HEBP1
ENSG00000006118.14	723.606	1.22676	0.151754	1.03e-16	1.25e-15	TMEM132A
ENSG00000229689.3	128.849	1.02197	0.125894	1.03e-16	1.25e-15
ENSG00000053371.12	423.817	-0.64428	0.0784242	1.05e-16	1.27e-15	AKR7A2
ENSG00000285844.1	16.8832	3.72388	0.460971	1.09e-16	1.32e-15
ENSG00000165046.12	94.6371	1.11537	0.137573	1.1e-16	1.33e-15	LETM2
ENSG00000196428.12	1515.59	0.477012	0.0579011	1.11e-16	1.35e-15	TSC22D2
ENSG00000186638.16	92.4806	1.54152	0.19179	1.12e-16	1.36e-15	KIF24
[truncated: 22,171 more rows]

## Sheet: Dataset2
TEtranscript results for shM(n=6)/shCTR(n=6)
	baseMean	log2FoldChange	lfcSE	pvalue	padj
MLT1-int:ERVL-MaLR:LTR	66.1995	3.12785	0.183991	3.17992e-65	4.10567e-63
LOR1-int:ERV1:LTR	446.741	1.49599	0.092228	9.33022e-60	1.01626e-57
LTR22A:ERVK:LTR	46.4635	3.13718	0.219624	4.95552e-47	3.30384e-45
MLT1B-int:ERVL-MaLR:LTR	106.696	1.84311	0.129333	5.71756e-47	3.79279e-45
MER54A:ERVL:LTR	133.975	1.66373	0.126688	1.86993e-40	9.0316e-39
Charlie20a:hAT-Charlie:DNA	361.466	-1.41938	0.10859	4.02588e-40	1.91649e-38
HERV9N-int:ERV1:LTR	47.7701	3.39009	0.265572	2.50786e-38	1.09897e-36
LOR1b:ERV1:LTR	180.533	1.20746	0.101955	4.49183e-33	1.48798e-31
MER101-int:ERV1:LTR	105.206	1.44786	0.130845	2.28594e-29	6.25044e-28
HERV3-int:ERV1:LTR	129.858	1.17182	0.119015	1.17406e-23	2.30528e-22
LTR5A:ERVK:LTR	293.176	-0.715521	0.0735378	6.70816e-23	1.26012e-21
Harlequin-int:ERV1:LTR	223.157	0.924741	0.0959473	1.75383e-22	3.197e-21
HUERS-P3-int:ERV1:LTR	292.019	0.965106	0.101715	4.93792e-22	8.71893e-21
LTR12C:ERV1:LTR	886.971	0.704223	0.0737806	5.51367e-22	9.69029e-21
MER101:ERV1:LTR	53.5444	1.57845	0.176006	3.70382e-20	5.88079e-19
MamGypLTR2b:Gypsy:LTR	42.9346	2.19442	0.257747	1.33504e-18	1.92043e-17
MER48:ERV1:LTR	18.1279	2.97679	0.353496	4.58503e-18	6.36374e-17
LTR56:ERV1:LTR	187.954	0.915392	0.108908	1.24121e-17	1.67358e-16
Tigger5:TcMar-Tigger:DNA	130.94	1.103	0.137022	1.60714e-16	1.99241e-15
MamGyp-int:Gypsy:LTR	76.4679	1.21592	0.155014	7.55819e-16	8.8714e-15
HERVH-int:ERV1:LTR	639.762	0.959454	0.123425	1.56042e-15	1.78716e-14
MLT1E1A:ERVL-MaLR:LTR	288.045	0.693117	0.0904571	7.81497e-15	8.58285e-14
L1MA4A:L1:LINE	1644.87	-0.693626	0.0949297	5.29965e-14	5.44954e-13
HERV1_LTRd:ERV1:LTR	13.0872	3.97659	0.54526	5.95484e-14	6.09249e-13
L1PA14:L1:LINE	831.452	0.682249	0.0929977	9.07067e-14	9.08436e-13
LTR12D:ERV1:LTR	50.9264	1.2291	0.178334	8.90275e-13	8.12265e-12
MER21B:ERVL:LTR	1100.17	0.570425	0.083513	4.40115e-12	3.79445e-11
MER51B:ERV1:LTR	71.554	0.853568	0.128778	1.01504e-11	8.44578e-11
LTR12:ERV1:LTR	108.753	0.896438	0.135958	1.15242e-11	9.5469e-11
LTR69:ERVL:LTR	39.633	1.47029	0.229128	1.67496e-11	1.36745e-10
LTR48B:ERV1:LTR	618.962	0.554523	0.0838473	2.00544e-11	1.62672e-10
MER89-int:ERV1:LTR	118.38	0.824179	0.128916	4.76797e-11	3.7348e-10
HERV9NC-int:ERV1:LTR	119.149	0.881584	0.142084	1.538e-10	1.14896e-09
HERV9-int:ERV1:LTR	70.6744	0.999828	0.165808	3.72078e-10	2.67541e-09
LTR53-int:ERVL:LTR	337.661	-0.5509	0.0894862	3.91144e-10	2.8064e-09
Charlie2b:hAT-Charlie:DNA	520.275	0.634262	0.103685	4.23399e-10	3.02879e-09
LTR2B:ERV1:LTR	49.1482	1.00613	0.170536	7.94604e-10	5.53754e-09
MamRep564:MamRep564:Unknown	80.8682	0.92194	0.155665	8.33598e-10	5.79403e-09
MLT1E2-int:ERVL-MaLR:LTR	33.8933	-1.4336	0.249018	1.07701e-09	7.40233e-09
HERVK9-int:ERVK:LTR	567.847	0.411177	0.0698688	2.80444e-09	1.85431e-08
Charlie30a:hAT-Charlie:DNA	102.199	0.703886	0.122633	3.64392e-09	2.38318e-08
MER46C:TcMar-Tigger:DNA	853.276	0.523666	0.0942483	1.24237e-08	7.68833e-08
MER41D:ERV1:LTR	70.4033	0.767752	0.140401	1.57735e-08	9.66194e-08
LTR75:ERVL:LTR	103.861	0.604336	0.109054	1.65214e-08	1.00921e-07
HERV15-int:ERV1:LTR	34.1346	1.1482	0.216524	1.98025e-08	1.19638e-07
MER31-int:ERV1:LTR	78.127	0.652024	0.121239	3.23552e-08	1.90943e-07
Charlie13b:hAT-Charlie:DNA	89.0942	0.657675	0.122565	3.44943e-08	2.02797e-07
ERV3-16A3_I-int:ERVL:LTR	744.561	0.487284	0.0898667	3.59339e-08	2.10887e-07
ERVL-int:ERVL:LTR	51.6931	0.786277	0.155831	1.54839e-07	8.515e-07
MER65C:ERV1:LTR	75.5179	0.70758	0.139936	1.60611e-07	8.81596e-07
HERV4_I-int:ERV1:LTR	62.6241	0.734932	0.147149	2.15657e-07	1.16657e-06
LTR25:ERV1:LTR	105.246	0.553674	0.11017	2.66054e-07	1.42549e-06
MLT1D-int:ERVL-MaLR:LTR	109.499	0.646891	0.132055	4.16882e-07	2.17205e-06
MLT1G-int:ERVL-MaLR:LTR	32.2457	1.17153	0.249512	4.65516e-07	2.4131e-06
LTR70:ERV1:LTR	200.13	0.433787	0.0898277	9.43264e-07	4.7231e-06
PRIMA4_LTR:ERV1:LTR	42.9287	0.855567	0.185192	1.12407e-06	5.57987e-06
MER65D:ERV1:LTR	59.6728	0.645509	0.138479	1.39951e-06	6.85587e-06
LTR6A:ERV1:LTR	148.563	-0.500959	0.106989	1.50431e-06	7.32993e-06
LTR82A:ERVL:LTR	87.3163	0.659007	0.142621	1.58912e-06	7.72324e-06
MER9a1:ERVK:LTR	30.6374	0.852545	0.18969	2.07518e-06	9.96479e-06
PRIMA41-int:ERV1:LTR	63.9543	0.690865	0.153839	2.72308e-06	1.28865e-05
HERVI-int:ERV1:LTR	100.578	-0.705604	0.160365	3.96263e-06	1.83941e-05
L1PBa1:L1:LINE	240.727	0.451736	0.101953	5.70884e-06	2.59625e-05
MER113B:hAT-Charlie:DNA	137.226	0.602906	0.138114	5.79492e-06	2.63223e-05
MLT1B:ERVL-MaLR:LTR	1661.35	0.340222	0.0762677	6.51708e-06	2.93807e-05
Tigger6b:TcMar-Tigger:DNA	41.7032	0.744609	0.178331	1.05224e-05	4.62406e-05
LTR16B1:ERVL:LTR	74.2895	0.595768	0.141593	1.2733e-05	5.53668e-05
MER119:hAT-Charlie:DNA	228.828	0.406023	0.0952317	1.51263e-05	6.51207e-05
Charlie2a:hAT-Charlie:DNA	368.084	-0.403558	0.0960557	1.73407e-05	7.40398e-05
L1ME3D:L1:LINE	458.759	0.38347	0.0911617	1.87765e-05	7.97332e-05
Tigger5b:TcMar-Tigger:DNA	352.049	0.429371	0.103014	2.07351e-05	8.76705e-05
L1M3d:L1:LINE	72.1862	0.778278	0.194735	2.27069e-05	9.5519e-05
HERVK-int:ERVK:LTR	436.989	0.423851	0.102572	2.4196e-05	0.000101332
LTR81A:Gypsy:LTR	35.6796	0.800646	0.20423	2.7789e-05	0.000115267
SVA_E:SVA:Retroposon	427.08	-0.329295	0.0802718	3.31604e-05	0.000135781
MER85:PiggyBac:DNA	175.215	0.544823	0.136789	3.55299e-05	0.000144767
MER61E:ERV1:LTR	60.3905	0.650378	0.165337	3.69503e-05	0.000150346
MER6A:TcMar-Tigger:DNA	176.188	0.360657	0.088446	3.98133e-05	0.000161227
L1MC2:L1:LINE	749.698	0.324973	0.0803115	4.15742e-05	0.000167639
MSTA-int:ERVL-MaLR:LTR	670.951	-0.280896	0.0694311	4.52759e-05	0.000181597
HAL1b:L1:LINE	567.298	0.322124	0.0823918	6.47218e-05	0.000253636
ALR/Alpha:centr:Satellite	217.156	0.677594	0.178039	7.27135e-05	0.000283068
L1M1:L1:LINE	1164.99	0.364784	0.0938198	7.68125e-05	0.000297799
LTR89:ERVL:LTR	46.7797	0.672182	0.18022	8.06334e-05	0.000311699
HERVL40-int:ERVL:LTR	220.716	0.370069	0.0952974	8.31677e-05	0.000320887
LTR67B:ERVL:LTR	183.071	0.376404	0.0980657	9.32658e-05	0.000356934
LTR26:ERV1:LTR	65.4676	0.556606	0.150985	0.000115488	0.000436087
LTR6B:ERV1:LTR	39.602	0.737316	0.207338	0.000126707	0.000475293
MER49:ERV1:LTR	266.731	0.282514	0.0744087	0.00014027	0.00052247
Tigger7:TcMar-Tigger:DNA	641.053	0.346438	0.0931184	0.000151845	0.000562576
MER92A:ERV1:LTR	3.70769	2.28061	0.718586	0.000153024	0.000566624
L1PA11:L1:LINE	1176.95	0.297359	0.080313	0.000182533	0.000668318
LTR43-int:ERV1:LTR	34.4967	0.637819	0.181171	0.000183773	0.000672487
L1PB3:L1:LINE	535.77	0.423522	0.116767	0.000186859	0.000683215
Looper:PiggyBac:DNA	162.546	0.453299	0.124522	0.000212603	0.000769898
MER104:TcMar-Tc2:DNA	293.502	0.383115	0.105858	0.000214338	0.000775648
LTR54:ERV1:LTR	55.0238	0.60243	0.172798	0.000225904	0.000814718
HERV16-int:ERVL:LTR	95.9302	0.481308	0.135775	0.000232857	0.000838538
ERV24B_Prim-int:ERV1:LTR	41.8087	0.624597	0.181008	0.000253653	0.000907008
CR1-13_AMi:CR1:LINE	32.605	0.745912	0.222986	0.000276654	0.000984073
L1MC:L1:LINE	669.143	0.331397	0.0950027	0.000317544	0.00111736
Kanga2_a:TcMar-Tc2:DNA	190.207	0.423006	0.12157	0.000317814	0.00111816
MER21C:ERVL:LTR	1276.36	0.309906	0.0884853	0.000367932	0.00128053
UCON55:TcMar-Tigger:DNA	69.5893	0.501009	0.146995	0.000368221	0.00128137
HERVIP10B3-int:ERV1:LTR	142.549	0.397329	0.115124	0.000392976	0.00136125
MER4E1:ERV1:LTR	205.275	0.406601	0.117844	0.000395139	0.00136767
Arthur1B:hAT-Tip100:DNA	226.018	0.333746	0.0961447	0.000408585	0.00141015
MamRep1879:hAT-Tip100:DNA	177.22	0.356568	0.103459	0.000431242	0.00148274
MER110A:ERV1:LTR	31.4787	-0.674823	0.207093	0.000435373	0.00149616
MER63C:hAT-Blackjack:DNA	89.2625	0.465245	0.138068	0.000463398	0.00158711
Tigger2b_Pri:TcMar-Tigger:DNA	323.751	0.319319	0.0921288	0.000464514	0.00159073
L1MEg2:L1:LINE	49.954	0.567598	0.172082	0.000483774	0.00165049
L1PA13:L1:LINE	1753.79	0.323757	0.0946552	0.000495515	0.00168859
Tigger4:TcMar-Tigger:DNA	405.97	0.338064	0.0994342	0.000524847	0.00178327
UCON132b:hAT-Tip100:DNA	89.8682	0.428752	0.128144	0.000548808	0.00185919
MER58B:hAT-Charlie:DNA	1501.8	0.287332	0.0847842	0.000581611	0.00196028
MER1A:hAT-Charlie:DNA	1009.06	0.247884	0.0728453	0.000583595	0.00196647
LTR19C:ERV1:LTR	26.1543	0.641847	0.20308	0.000683693	0.00227938
Tigger4a:TcMar-Tigger:DNA	1182.3	0.380715	0.115326	0.000699047	0.00232529
MER63A:hAT-Blackjack:DNA	352.972	0.30943	0.0936788	0.000778387	0.00256567
LTR8A:ERV1:LTR	264.693	0.32312	0.0989527	0.0008259	0.00271047
L1PA8:L1:LINE	1238.4	0.27756	0.0844862	0.000863965	0.00282838
LTR7C:ERV1:LTR	42.4418	0.565667	0.180922	0.00089774	0.00293423
L1MEb:L1:LINE	296.905	0.306923	0.095628	0.000950467	0.0030932
LTR7:ERV1:LTR	142.725	0.375663	0.116811	0.000953996	0.00310354
MER4A1:ERV1:LTR	263.019	0.291766	0.089475	0.000958207	0.00311532
Chap1_Mam:hAT-Charlie:DNA	208.149	0.401273	0.128443	0.000958579	0.00311615
PRIMA4-int:ERV1:LTR	135.82	0.359044	0.112299	0.00104684	0.00337756
Charlie7a:hAT-Charlie:DNA	180.028	0.383153	0.121596	0.00104791	0.00338039
L1ME3E:L1:LINE	687.178	0.298374	0.091139	0.00108177	0.00347692
HERVL18-int:ERVL:LTR	87.3472	0.572724	0.188317	0.00115324	0.00368871
LTR75B:ERVL:LTR	25.6779	0.733586	0.252297	0.00119635	0.00381322
L1PA7:L1:LINE	5425.47	0.283072	0.0888529	0.00121043	0.00385484
L1P2:L1:LINE	593.49	0.236971	0.0755368	0.00132294	0.00418598
Charlie18a:hAT-Charlie:DNA	407.824	0.293349	0.0943618	0.00132678	0.0041971
X7C_LINE:CR1:LINE	113.997	0.415122	0.134004	0.00132734	0.00419797
Tigger19b:TcMar-Tigger:DNA	718.318	0.30104	0.0956907	0.00134658	0.00425414
Charlie4z:hAT-Charlie:DNA	1345.98	0.273955	0.0867418	0.00135037	0.00426561
MER105:hAT-Charlie:DNA	239.105	0.396494	0.128565	0.00143523	0.00451072
HERVL74-int:ERVL:LTR	155.529	-0.534803	0.179951	0.00148365	0.00465222
Tigger19a:TcMar-Tigger:DNA	727.922	0.329178	0.105959	0.00152121	0.00476151
L1MC5a:L1:LINE	2481.27	0.280679	0.0901271	0.00152706	0.00477869
LTR16D:ERVL:LTR	88.3794	0.389457	0.127895	0.00163386	0.00508706
L1ME2z:L1:LINE	727.316	0.277434	0.0886879	0.00165623	0.00515135
MER51A:ERV1:LTR	152.153	-0.337747	0.10994	0.00166165	0.00516568
MER61-int:ERV1:LTR	123.455	0.405651	0.136186	0.00197878	0.00606465
MER107:hAT-Charlie:DNA	123.218	0.328692	0.109371	0.00206431	0.00629907
MER47C:TcMar-Tigger:DNA	98.579	0.484684	0.167061	0.00207838	0.00634055
Eulor6E:DNA:DNA?	22.6294	0.662218	0.236393	0.00211596	0.00644701
Tigger9b:TcMar-Tigger:DNA	96.748	0.426294	0.144209	0.00214266	0.00652312
LTR35:ERV1:LTR	42.372	-0.492595	0.169699	0.00216202	0.00657675
LTR62:ERVL:LTR	54.4521	0.476533	0.164772	0.00228087	0.00691127
L1P4e:L1:LINE	22.519	0.618731	0.221923	0.0023266	0.00704178
AluYc:Alu:SINE	538.367	0.276263	0.0923079	0.00233496	0.00706627
X9_LINE:L1:LINE	100.078	0.396105	0.136756	0.0026299	0.00788314
Cheshire:hAT-Charlie:DNA	234.606	0.345253	0.119705	0.00272478	0.0081399
UCON1:UCON1:Unknown	8.67641	0.948627	0.383015	0.00282217	0.00840428
MamRep137:TcMar-Tigger:DNA	545.89	0.299895	0.102775	0.00286387	0.00851121
LTR2:ERV1:LTR	134.357	0.293103	0.0994258	0.00293552	0.00871145
MLT2B4:ERVL:LTR	339.132	-0.271332	0.0928336	0.00295608	0.00876753
L1M:L1:LINE	67.3769	0.392497	0.137672	0.00297991	0.0088303
Tigger8:TcMar-Tigger:DNA	173.109	0.342353	0.120164	0.00298158	0.00883425
MER94B:hAT-Blackjack:DNA	74.4764	0.420271	0.147719	0.00298397	0.00884036
MER92-int:ERV1:LTR	31.4923	0.591749	0.21939	0.00314458	0.00928085
MER67C:ERV1:LTR	163.912	0.301983	0.105599	0.003468	0.0101393
Charlie22a:hAT-Charlie:DNA	179.882	0.300824	0.106027	0.00356881	0.0103996
Tigger4b:TcMar-Tigger:DNA	1125.84	0.260944	0.0922861	0.00360812	0.0105106
MSTB1-int:ERVL-MaLR:LTR	31.7309	-0.574356	0.214945	0.00362159	0.0105476
L1MDa:L1:LINE	1288.66	0.273518	0.0962986	0.00383263	0.0110999
UCON78:DNA:DNA	30.674	0.606651	0.232147	0.0038707	0.0112016
L1M3a:L1:LINE	96.1206	0.360292	0.129246	0.00391331	0.0113137
FordPrefect_a:hAT-Tip100:DNA	18.1742	0.62691	0.241667	0.00398494	0.0114907
Charlie3:hAT-Charlie:DNA	79.8614	0.359348	0.129222	0.00412511	0.01186
AluYk4:Alu:SINE	160.097	0.261935	0.0930828	0.00422895	0.0121335
MER4B:ERV1:LTR	247.163	0.298271	0.106733	0.00428532	0.0122806
Charlie12:hAT-Charlie:DNA	34.3723	0.59265	0.231185	0.0044928	0.0128155
L1MA6:L1:LINE	465.103	0.289732	0.104464	0.00457226	0.0130141
Tigger15a:TcMar-Tigger:DNA	1319.53	0.249262	0.0894455	0.00466054	0.0132441
LTR15:ERV1:LTR	40.5052	-0.52858	0.202291	0.00474628	0.0134689
L1MA8:L1:LINE	994.249	0.262948	0.0982745	0.00486955	0.0137816
UCON39:TcMar-Tigger:DNA	11.0559	0.752807	0.311334	0.00490512	0.0138691
MER4E:ERV1:LTR	143.813	0.368881	0.134415	0.00498892	0.014088
UCON2:DNA:DNA?	6.50432	1.03922	0.482439	0.00499562	0.0141054
L1MEf:L1:LINE	1337.68	0.288329	0.106167	0.00546054	0.015278
THE1A:ERVL-MaLR:LTR	489.91	0.194445	0.0710554	0.00574081	0.0159882
LTR45C:ERV1:LTR	60.3662	0.420495	0.158812	0.00595697	0.0165168
MER50:ERV1:LTR	186.855	0.275561	0.102835	0.00614005	0.0169657
FAM:Alu:SINE	1148.74	0.184404	0.0691311	0.00633289	0.0174385
Tigger1:TcMar-Tigger:DNA	5401.94	0.22471	0.0835744	0.00644522	0.0177165
LTR101_Mam:ERVL:LTR	119.553	0.364021	0.138949	0.00648844	0.0178131
HUERS-P3b-int:ERV1:LTR	30.0947	-0.5063	0.201411	0.00649284	0.0178233
MER34B:ERV1:LTR	35.3193	0.492002	0.191992	0.00662509	0.0181562
MLT1F-int:ERVL-MaLR:LTR	98.8181	0.374681	0.14362	0.00666339	0.0182499
L1ME3G:L1:LINE	2041.61	0.239473	0.0897507	0.00669163	0.0183177
LTR12E:ERV1:LTR	58.6268	0.373054	0.146264	0.00671569	0.0183779
LTR52-int:ERVL:LTR	18.6424	-0.637654	0.26737	0.0067906	0.0185515
LOR1a:ERV1:LTR	109.118	0.304331	0.115429	0.00679209	0.0185524
Charlie24:hAT-Charlie:DNA	182.818	0.27342	0.104302	0.00715283	0.0194535
MER57B1:ERV1:LTR	102.182	0.30622	0.116802	0.00717535	0.0195087
MER4A1_:ERV1:LTR	86.3467	0.313042	0.119738	0.00721481	0.0195999
MamGypLTR1b:Gypsy:LTR	51.0835	0.440938	0.173686	0.00722287	0.0196157
LTR24C:ERV1:LTR	17.7796	0.652442	0.274756	0.00726128	0.0197119
Charlie15a:hAT-Charlie:DNA	554.645	0.241804	0.0918689	0.00744899	0.0201616
L1M6:L1:LINE	471.42	0.29971	0.114496	0.0076047	0.0205452
MER34:ERV1:LTR	114.029	0.334341	0.130184	0.00788207	0.021223
MER33:hAT-Charlie:DNA	1432.07	0.219768	0.0838372	0.00817649	0.0219533
MER4-int:ERV1:LTR	609.203	0.302002	0.116055	0.00822271	0.0220706
L1PA8A:L1:LINE	489.318	0.269177	0.10402	0.00822444	0.022073
Kanga1d:TcMar-Tc2:DNA	50.0852	0.404908	0.161885	0.00825033	0.022138
PABL_B-int:ERV1:LTR	36.9107	0.458411	0.185874	0.00832866	0.0223346
LTR16A2:ERVL:LTR	144.641	0.288587	0.112908	0.00836149	0.0224023
LTR10D:ERV1:LTR	36.2646	0.448201	0.179389	0.00838682	0.022455
MLT1N2:ERVL-MaLR:LTR	385.521	0.274015	0.106213	0.00839135	0.0224641
L1PB1:L1:LINE	2717.57	0.249011	0.0938469	0.00842073	0.0225313
L1ME4c:L1:LINE	1166.53	0.239394	0.0947146	0.00897939	0.0238597
LTR29:ERV1:LTR	59.5341	0.391414	0.157807	0.00920229	0.0244103
Charlie1a:hAT-Charlie:DNA	1662.04	0.233428	0.0915508	0.00953737	0.0251898
Tigger12A:TcMar-Tigger:DNA	87.642	0.431814	0.177368	0.0095426	0.0251969
MER50B:ERV1:LTR	40.925	0.433191	0.178113	0.0095572	0.0252304
MLT1J1:ERVL-MaLR:LTR	205.499	0.208136	0.081851	0.0101173	0.0265291
THE1B-int:ERVL-MaLR:LTR	1200.37	0.177217	0.0703059	0.0102628	0.0268652
MER115:hAT-Tip100:DNA	288.867	0.253888	0.102163	0.010763	0.0280609
L1ME3A:L1:LINE	1636.45	0.24871	0.0996159	0.0109025	0.0283855
L1PA17:L1:LINE	624.418	0.243045	0.0971989	0.0109895	0.028581
L4_C_Mam:RTE-X:LINE	698.265	0.242783	0.0977309	0.0110194	0.0286477
LTR16A:ERVL:LTR	349.046	0.238001	0.0957263	0.0113643	0.0294257
L1M7:L1:LINE	325.628	0.275458	0.111916	0.0115633	0.0298898
L1ME4b:L1:LINE	3145.04	0.217663	0.0874927	0.0115681	0.0298949
MSTB-int:ERVL-MaLR:LTR	157.815	-0.284439	0.111592	0.0118707	0.0305874
MER3:hAT-Charlie:DNA	2230.44	0.213773	0.0862703	0.0119797	0.0308383
AluYh9:Alu:SINE	6.89997	0.890593	0.472662	0.0120423	0.0309843
MER75:PiggyBac:DNA	56.0431	0.415885	0.177207	0.0120836	0.0310846
LTR4:ERV1:LTR	26.1499	0.49778	0.21778	0.012388	0.0317935
L2:L2:LINE	11841.1	0.226759	0.0922271	0.0124947	0.032033
MER44A:TcMar-Tigger:DNA	583.881	0.237802	0.0967823	0.0127006	0.0325042
Tigger17b:TcMar-Tigger:DNA	38.209	-0.456795	0.198562	0.0127634	0.0326425
MER121:hAT:DNA	68.5116	-0.33787	0.142196	0.0127694	0.0326487
LTR23:ERV1:LTR	83.5359	0.353124	0.147409	0.0128083	0.0327294
MER6B:TcMar-Tigger:DNA	120.073	0.285158	0.115825	0.013147	0.0335042
LTR43:ERV1:LTR	30.0799	0.490262	0.216136	0.0132555	0.0337403
MER70B:ERVL:LTR	11.0065	-0.673421	0.325231	0.0132562	0.0337403
L1ME3Cz:L1:LINE	1468.97	0.248781	0.101287	0.0135183	0.0343447
LTR19A:ERV1:LTR	63.299	0.35953	0.151933	0.0136303	0.0345961
LTR49:ERV1:LTR	66.5087	0.336281	0.141378	0.0136665	0.0346711
MamTip3:hAT-Tip100:DNA	72.9964	0.307936	0.129665	0.0141807	0.0358383
L1M5:L1:LINE	6572.25	0.220336	0.0914713	0.014334	0.0361809
L1PA6:L1:LINE	3546.27	0.192598	0.0796358	0.01442	0.0363667
Charlie9:hAT-Charlie:DNA	190.499	0.259765	0.110773	0.0147534	0.0371016
UCON16:UCON16:Unknown	3.43414	1.08388	0.705591	0.0150477	0.0377162
L1MB7:L1:LINE	5067.01	0.185006	0.0829347	0.0152261	0.0381128
MLT1G:ERVL-MaLR:LTR	237.912	0.215586	0.0894348	0.0153593	0.0383857
LTR50:ERVL:LTR	225.869	-0.26563	0.112429	0.0154136	0.0384912
L1MB8:L1:LINE	3277.6	0.226286	0.0936008	0.0155609	0.0388296
LTR42:ERVL:LTR	70.8284	-0.334515	0.145282	0.0158323	0.0394213
SVA_A:SVA:Retroposon	339.52	0.224268	0.0956333	0.0159926	0.0397792
L1M3:L1:LINE	747.173	0.249906	0.10566	0.0162098	0.0402553
L1PBa:L1:LINE	378.294	0.227864	0.0965005	0.0162275	0.0402955
L1MA4:L1:LINE	1107.57	0.208746	0.0909091	0.0166011	0.0410921
LTR39:ERV1:LTR	140.738	0.27352	0.117399	0.0166379	0.0411679
Charlie1:hAT-Charlie:DNA	484.031	0.229323	0.0968754	0.0167823	0.0415017
L1PA16:L1:LINE	1598.22	0.239311	0.101553	0.0169631	0.0418864
UCON81:hAT-Charlie:DNA	9.20454	-0.717931	0.379036	0.0170344	0.042035
L1MD2:L1:LINE	1818.37	0.212866	0.0937684	0.0178314	0.0438098
L1ME3C:L1:LINE	455.551	0.197561	0.0851005	0.0182029	0.0446109
LTR2C:ERV1:LTR	39.663	0.378467	0.169328	0.0183527	0.0449237
Arthur1:hAT-Tip100:DNA	145.728	0.289983	0.124014	0.0184241	0.0450775
Tigger6a:TcMar-Tigger:DNA	164.133	0.269239	0.117703	0.0187115	0.0456836
L1MB2:L1:LINE	1336.35	0.230552	0.100474	0.0191587	0.0466336
MER66-int:ERV1:LTR	58.0431	0.340977	0.15221	0.0192223	0.0467711
UCON89:hAT:DNA	2.3019	1.08685	0.802284	0.0192242	0.0467714
LTR10A:ERV1:LTR	45.2289	-0.389379	0.176992	0.0192299	0.0467809
MER5A1:hAT-Charlie:DNA	2038.79	0.199996	0.0877044	0.0207214	0.0499367
DNA1_Mam:TcMar:DNA	28.7072	0.451415	0.214227	0.0213092	0.051125
L1MEg:L1:LINE	1772.1	0.212823	0.0942379	0.0216024	0.0517347
MER65A:ERV1:LTR	163.933	0.232901	0.103015	0.0218911	0.0523362
L1MCa:L1:LINE	817.012	0.205131	0.0910502	0.0232674	0.055183
L1M2:L1:LINE	1144.09	0.216021	0.097673	0.0235663	0.0557769
AmnSINE1:5S-Deu-L2:SINE	376.604	0.215246	0.0968573	0.0236331	0.05592
L1MC5:L1:LINE	2101.85	0.194016	0.0873653	0.0236612	0.0559814
MER58C:hAT-Charlie:DNA	575.755	0.197248	0.0888862	0.0237917	0.0562449
HSMAR1:TcMar-Mariner:DNA	87.4913	0.307189	0.141415	0.0238312	0.0563131
Tigger17a:TcMar-Tigger:DNA	623.713	0.225121	0.102035	0.0240174	0.0566875
LTR38C:ERV1:LTR	9.56847	0.621166	0.331278	0.0240386	0.0567223
L1PB4:L1:LINE	953.712	0.243995	0.111885	0.0241713	0.0569744
MER89:ERV1:LTR	100.608	0.286217	0.12613	0.024517	0.057707
Tigger12:TcMar-Tigger:DNA	187.294	0.231375	0.104214	0.0249226	0.0585421
MER113A:hAT-Charlie:DNA	246.27	0.265391	0.122238	0.0262841	0.0612401
LTR1B1:ERV1:LTR	44.7386	0.387227	0.186715	0.0264587	0.0615926
PRIMAX-int:ERV1:LTR	9.54923	0.642393	0.3619	0.0267237	0.0621277
Charlie13a:hAT-Charlie:DNA	95.8519	0.31653	0.148562	0.0271043	0.0628689
L1MC3:L1:LINE	1622.06	0.199351	0.0917286	0.0272798	0.063227
L2a:L2:LINE	31726	0.186642	0.0857378	0.0273867	0.0634406
LTR25-int:ERV1:LTR	59.908	0.392444	0.191962	0.0277702	0.0642445
MER99:hAT:DNA	47.7612	-0.354023	0.170008	0.0279034	0.0644963
MamGypLTR2c:Gypsy:LTR	49.3311	0.345234	0.165609	0.0281863	0.0650594
MERX:TcMar-Tigger:DNA	35.454	0.370649	0.180698	0.0288678	0.0664181
LTR57-int:ERVL:LTR	16.2733	0.487338	0.252703	0.0290419	0.0667605
PABL_A:ERV1:LTR	62.7212	0.301674	0.144399	0.029543	0.0677126
L4_B_Mam:RTE-X:LINE	570.364	0.184022	0.0858878	0.0296984	0.0680156
MER44B:TcMar-Tigger:DNA	427.842	0.213809	0.100412	0.0298203	0.0682772
MER58A:hAT-Charlie:DNA	2589.15	0.181102	0.0845455	0.0300037	0.0686615
L1PA2:L1:LINE	2686.43	0.187062	0.0877738	0.0306357	0.0699444
MER8:TcMar-Tigger:DNA	492.74	0.18957	0.0893195	0.0310959	0.0708667
L1MEc:L1:LINE	2223.88	0.209668	0.0991508	0.0311379	0.0709503
MLT1H2:ERVL-MaLR:LTR	176.27	0.196285	0.0912236	0.0322251	0.0731316
MER39B:ERV1:LTR	125.574	0.249316	0.120083	0.0322849	0.0732358
LTR28B:ERV1:LTR	39.3318	-0.371018	0.184457	0.0327557	0.0741425
LTR55:ERVL:LTR	26.846	-0.392949	0.198897	0.0328825	0.074394
LTR28:ERV1:LTR	12.8554	-0.558293	0.314707	0.0331613	0.0749542
MLT1G3:ERVL-MaLR:LTR	252.102	0.17813	0.0843631	0.0331984	0.0750059
Eulor9C:DNA:DNA	11.5048	-0.570491	0.325603	0.0335936	0.0757888
MLT2B2:ERVL:LTR	112.065	0.217275	0.104394	0.0338685	0.0763261
Zaphod3:hAT-Tip100:DNA	86.6653	0.284252	0.138365	0.034177	0.0769216
L1ME3F:L1:LINE	746.414	0.191425	0.0916468	0.0342921	0.0771411
MamTip1:hAT-Tip100:DNA	84.6371	0.244943	0.119389	0.0350937	0.078757
LTR16E1:ERVL:LTR	205.938	0.219618	0.103075	0.0352856	0.079134
LTR72B:ERV1:LTR	8.80285	0.619537	0.37445	0.036059	0.0807009
7SK:RNA:RNA	4337.23	-0.314424	0.157838	0.0361561	0.0808397
L1PA3:L1:LINE	4503.48	0.166927	0.0806003	0.0361541	0.0808397
L1ME4a:L1:LINE	3330.03	0.188574	0.0917932	0.0369056	0.0822651
LTR13A:ERVK:LTR	101.487	0.220093	0.108212	0.0376514	0.0837513
MER68-int:ERVL:LTR	47.3906	-0.318	0.161182	0.0381879	0.0848306
MLT2D:ERVL:LTR	272.816	0.21307	0.102637	0.0386366	0.0856953
L1ME1:L1:LINE	5003.18	0.188593	0.0928532	0.0390243	0.0864854
CR1-L3A_Croc:CR1:LINE	55.9949	-0.322514	0.16402	0.0390585	0.0865467
MLT2A1:ERVL:LTR	224.981	0.177582	0.0873986	0.0395217	0.0874997
L1MEi:L1:LINE	652.297	0.183866	0.0917753	0.0417837	0.0918166
HERVL-int:ERVL:LTR	582.315	0.167851	0.0835635	0.0419529	0.0921425
Zaphod:hAT-Tip100:DNA	98.4035	0.23966	0.122184	0.042048	0.092313
L1M4b:L1:LINE	734.764	0.17041	0.0872245	0.042616	0.093435
Tigger14a:TcMar-Tigger:DNA	162.672	0.206315	0.101329	0.0428533	0.0938865
L1P4a:L1:LINE	86.4038	0.318816	0.16536	0.0430767	0.0943134
MER83B-int:ERV1:LTR	19.7904	0.480333	0.272154	0.0433422	0.0947771
MER63B:hAT-Blackjack:DNA	318.887	0.225138	0.11803	0.0438208	0.0956339
LTR40c:ERVL:LTR	87.2691	0.260988	0.133044	0.0448593	0.0975541
L1MA10:L1:LINE	317.532	0.21348	0.109034	0.0451138	0.0980274
MER5B:hAT-Charlie:DNA	3604.21	0.163241	0.0826298	0.0454999	0.0987772
MLT2B5:ERVL:LTR	17.6767	0.489473	0.285703	0.0455336	0.098834
L1MC1:L1:LINE	1858.11	0.184985	0.0931684	0.0464448	0.100524
L1MEd:L1:LINE	2976.75	0.180808	0.092351	0.0465645	0.100749
LTR1:ERV1:LTR	5.34776	0.668876	0.472346	0.0466121	0.10082
L1M3de:L1:LINE	54.7672	0.355826	0.192473	0.046742	0.101092
LTR46-int:ERV1:LTR	41.3954	-0.309486	0.164483	0.0470846	0.101725
MLT1A1-int:ERVL-MaLR:LTR	57.5777	0.273355	0.146226	0.0472293	0.101971
MER2B:TcMar-Tigger:DNA	304.568	0.206734	0.106728	0.0481553	0.103705
L1M2a1:L1:LINE	11.1473	-0.525905	0.328701	0.0492063	0.105628
LTR86A2:ERVL:LTR	38.9893	-0.336207	0.183597	0.0499586	0.107069
MLT1H1:ERVL-MaLR:LTR	358.31	0.139421	0.0711114	0.0502921	0.107671
L1M3c:L1:LINE	80.821	0.283488	0.149991	0.0505636	0.108182
L4_A_Mam:RTE-X:LINE	1024.09	0.193425	0.101474	0.0509066	0.108817
LTR1B:ERV1:LTR	22.0549	-0.424055	0.244021	0.0509262	0.108834
MER76-int:ERVL:LTR	27.795	0.381604	0.212938	0.0513367	0.109641
LTR14B:ERVK:LTR	47.6947	0.339964	0.1869	0.0515794	0.110106
MIR:MIR:SINE	31909.6	0.15804	0.0821704	0.051611	0.110165
L1MA3:L1:LINE	1561.43	0.183642	0.0980361	0.0516335	0.110195
L2b:L2:LINE	16192.3	0.166046	0.0865297	0.0518244	0.110531
LTR52:ERVL:LTR	89.9361	-0.233677	0.123998	0.0520325	0.110876
MER4CL34:ERV1:LTR	48.7588	0.325234	0.17906	0.0520451	0.110894
Tigger3a:TcMar-Tigger:DNA	1329.09	0.168272	0.0880972	0.0528898	0.112432
LTR30:ERV1:LTR	23.1109	0.405272	0.233016	0.0530283	0.112699
LTR86C:ERVL:LTR	8.7431	0.532677	0.338153	0.053052	0.11274
MER4A:ERV1:LTR	231.361	0.161513	0.084786	0.0531258	0.112879
LTR65:ERV1:LTR	74.9759	0.264905	0.140945	0.0536861	0.113914
Eulor5A:DNA:DNA?	27.3871	0.423307	0.248729	0.0541546	0.114733
MER131:DNA:DNA?	100.312	0.250101	0.13604	0.0544967	0.115301
Charlie17a:hAT-Charlie:DNA	210.792	0.218738	0.116836	0.0546903	0.115609
MER106A:hAT-Charlie:DNA	125.883	0.225043	0.120423	0.0553094	0.116633
MLT2A2:ERVL:LTR	218.852	0.197474	0.105426	0.0557089	0.11735
AluYm1:Alu:SINE	803.351	0.134537	0.0711653	0.0560181	0.117936
MLT-int:ERVL-MaLR:LTR	26.1803	0.352223	0.202174	0.0576795	0.120904
MER44C:TcMar-Tigger:DNA	252.905	0.218688	0.12099	0.0604509	0.125708
MER21-int:ERVL:LTR	110.629	0.242852	0.134963	0.062348	0.129055
MamGypLTR1c:Gypsy:LTR	56.8875	0.284176	0.160219	0.0624778	0.129303
MER133A:DNA:DNA?	14.8069	0.473348	0.306297	0.0636737	0.131337
AluSg4:Alu:SINE	1642.93	0.129134	0.071709	0.0638834	0.131677
LTR108d_Mam:ERVL:LTR	1.08094	0.497747	0.779632	0.0651696	0.134005
MER57D:ERV1:LTR	19.1781	-0.415297	0.257802	0.0666412	0.136479
MER87:ERV1:LTR	23.1843	0.383127	0.231793	0.0670078	0.137082
MER65B:ERV1:LTR	16.0619	0.461256	0.29972	0.0673598	0.137676
Plat_L3:CR1:LINE	561.712	0.192084	0.106566	0.0673621	0.137676
L1M4c:L1:LINE	701.779	0.190725	0.107602	0.0679317	0.138725
Tigger3c:TcMar-Tigger:DNA	449.229	0.166663	0.0927989	0.0681294	0.139054
SATR2:Satellite:Satellite	70.3717	0.256058	0.145517	0.0689599	0.140433
MLT1J-int:ERVL-MaLR:LTR	63.2803	0.239646	0.136629	0.0691843	0.14087
MER67D:ERV1:LTR	21.4193	0.363669	0.223554	0.0693149	0.141103
Helitron1Na_Mam:Helitron:RC	15.635	0.450172	0.294471	0.0700934	0.142458
MER106B:hAT-Charlie:DNA	100.73	0.26813	0.155244	0.0702812	0.142807
THE1-int:ERVL-MaLR:LTR	33.9349	0.314294	0.185758	0.0704069	0.143018
Tigger2:TcMar-Tigger:DNA	980.104	0.158618	0.0903125	0.0705232	0.143233
HERVK14C-int:ERVK:LTR	12.9276	0.486101	0.332277	0.0709343	0.143869
L1ME3:L1:LINE	1494.06	0.127971	0.0755162	0.0712342	0.144422
LTR27E:ERV1:LTR	15.5494	-0.42118	0.270576	0.0713998	0.144724
FLAM_C:Alu:SINE	4990.02	0.131172	0.0736036	0.071922	0.145582
Tigger13a:TcMar-Tigger:DNA	497.068	0.179794	0.101883	0.0720683	0.1458
ACRO1:acro:Satellite	2.41454	0.639425	0.648682	0.0728617	0.147158
Tigger16a:TcMar-Tigger:DNA	402.213	0.194016	0.112236	0.0754937	0.151588
HAL1:L1:LINE	4093.46	0.144147	0.0821187	0.0755619	0.151709
MER92B:ERV1:LTR	162.472	0.16611	0.0958977	0.0758384	0.152137
HAL1M8:L1:LINE	387.118	0.191109	0.110228	0.0760321	0.152433
SVA_F:SVA:Retroposon	395.357	0.16411	0.0965154	0.0767217	0.153571
HUERS-P1-int:ERV1:LTR	76.1613	0.241009	0.141742	0.0771381	0.154311
MER47A:TcMar-Tigger:DNA	511.746	0.20291	0.118077	0.0774818	0.154872
LTR85c:Gypsy:LTR	37.9806	0.353753	0.221142	0.0777972	0.155346
LTR9:ERV1:LTR	52.223	0.250987	0.148782	0.0785559	0.156541
MER61B:ERV1:LTR	31.9586	0.341353	0.213584	0.0788087	0.156965
LTR37A:ERV1:LTR	77.8893	0.221379	0.13068	0.0796619	0.15839
L1MB3:L1:LINE	3228.37	0.147863	0.085649	0.080192	0.159265
UCON77:UCON77:Unknown	1.65243	0.55119	0.75546	0.0804181	0.15963
Helitron1Nb_Mam:Helitron:RC	20.5809	0.381294	0.246998	0.0821048	0.162454
LTR10E:ERV1:LTR	43.5975	-0.292472	0.179676	0.0824705	0.162971
MER96:hAT-Tip100:DNA	161.133	0.201583	0.12395	0.0826971	0.163357
HERVK14-int:ERVK:LTR	57.5799	0.258881	0.157851	0.0844896	0.166241
LTR76:ERV1:LTR	59.5458	0.235635	0.139892	0.0851608	0.167362
X7A_LINE:CR1:LINE	185.823	0.188107	0.112678	0.0859582	0.168641
MLT2B1:ERVL:LTR	192.986	0.192486	0.118676	0.0864444	0.169471
Arthur1A:hAT-Tip100:DNA	141.117	0.195451	0.117379	0.0875277	0.171276
UCON86:L2:LINE	0.87355	-0.397202	0.675312	0.0894577	0.17437
L1M8:L1:LINE	252.837	0.16701	0.106078	0.0896617	0.174677
UCON94:UCON94:Unknown	6.64569	0.515092	0.412389	0.0899999	0.17522
LTR90B:LTR:LTR	67.3832	0.244341	0.147696	0.0901076	0.175391
L2-3_Crp:L2:LINE	253.321	0.195438	0.119604	0.0912947	0.177206
MLT1H:ERVL-MaLR:LTR	626.198	0.103344	0.061971	0.0931809	0.180141
L1PREC2:L1:LINE	1332.04	0.166606	0.101168	0.0933656	0.180428
UCON71_Crp:UCON71_Crp:Unknown	32.669	0.284158	0.182161	0.0938218	0.181119
UCON35:UCON35:Unknown	5.19342	0.531598	0.455692	0.0944395	0.182056
L1MB1:L1:LINE	675.527	0.167828	0.103074	0.0944877	0.182135
L1MC4:L1:LINE	3690.16	0.145246	0.0883149	0.0953091	0.183326
AluSg7:Alu:SINE	1863.68	0.103376	0.062628	0.0964953	0.185182
MER51-int:ERV1:LTR	61.8096	0.253639	0.160364	0.0965524	0.185238
LTR12_:ERV1:LTR	66.3173	0.253319	0.160134	0.0971093	0.186131
L1M4:L1:LINE	3360.79	0.14121	0.0865911	0.0982585	0.18798
Eulor10:DNA:DNA?	1.38778	0.491012	0.699013	0.0994568	0.189943
L1PA5:L1:LINE	5171.91	0.130572	0.0802613	0.0999036	0.190686
X6B_LINE:CR1:LINE	100.627	0.229217	0.141594	0.100386	0.191469
LTR16E2:ERVL:LTR	165.189	-0.190018	0.118668	0.1008	0.192072
L1P4:L1:LINE	328.583	0.169386	0.105394	0.101724	0.193503
L2-1_AMi:L2:LINE	134.802	0.178299	0.110527	0.102232	0.194248
Charlie29a:hAT-Charlie:DNA	177.119	0.207607	0.134566	0.102783	0.195182
UCON85:UCON85:Unknown	1.95194	0.537489	0.619073	0.105396	0.199202
Penelope1_Vert:Penelope:LINE	93.8626	0.214024	0.135037	0.106707	0.201276
Kanga11a:TcMar-Tc2:DNA	96.0829	-0.24436	0.160054	0.106746	0.201322
FordPrefect:hAT-Tip100:DNA	28968.2	-0.353904	0.25045	0.107682	0.202676
MER30:hAT-Charlie:DNA	1047.9	0.157244	0.099638	0.107958	0.203117
UCON15:UCON15:Unknown	5.89142	0.486651	0.421266	0.109094	0.204845
LTR53:ERVL:LTR	141.451	-0.167272	0.108849	0.109653	0.205792
MSTB1:ERVL-MaLR:LTR	493.752	0.142728	0.0906267	0.109992	0.206282
LTR75_1:ERV1:LTR	14.2848	0.366576	0.263201	0.11111	0.208055
L2c:L2:LINE	24637.4	0.137676	0.0877515	0.111847	0.209184
MARNA:TcMar-Mariner:DNA	614.204	0.153652	0.102157	0.112575	0.210368
MER31A:ERV1:LTR	119.201	0.179942	0.116602	0.112624	0.210428
MADE1:TcMar-Mariner:DNA	378.389	0.185377	0.120164	0.113038	0.211098
HERVK3-int:ERVK:LTR	227.296	0.138253	0.0876808	0.113434	0.211748
Tigger10:TcMar-Tigger:DNA	192.851	0.17835	0.112216	0.113448	0.211758
MIRc:MIR:SINE	17616.6	0.127165	0.08151	0.114558	0.213334
MER97d:hAT-Tip100:DNA	3.24004	0.513874	0.523223	0.11462	0.213404
Tigger18a:TcMar-Tigger:DNA	216.806	0.180195	0.117508	0.114774	0.213586
LTR10B1:ERV1:LTR	4.46337	0.495021	0.492841	0.116351	0.216157
HSAT4:centr:Satellite	1.94734	-0.485501	0.636202	0.116431	0.21629
LTR16B:ERVL:LTR	61.2276	-0.235343	0.157497	0.116751	0.216747
LTR33:ERVL:LTR	816.115	0.117878	0.0757374	0.116872	0.216926
MamRep1151:LTR:LTR?	56.6435	0.225527	0.15052	0.118192	0.218945
L1P3:L1:LINE	871.463	0.156486	0.10342	0.118313	0.219086
Charlie1b:hAT-Charlie:DNA	474.183	0.131113	0.0863639	0.119886	0.221278
MamGypsy2-LTR:Gypsy:LTR	57.8459	0.24166	0.165053	0.12111	0.223134
THE1A-int:ERVL-MaLR:LTR	796.375	0.124211	0.0807199	0.122643	0.225581
LTR44:ERV1:LTR	16.449	0.381261	0.296293	0.122963	0.226154
LTR36:ERV1:LTR	34.5846	0.281261	0.196306	0.1239	0.227514
MER68:ERVL:LTR	202.957	0.187937	0.125884	0.126097	0.230685
MER126:DNA:DNA	52.1825	0.255126	0.176331	0.126633	0.231422
MIRb:MIR:SINE	40814.9	0.126586	0.0839315	0.126909	0.231805
MamGypLTR1a:Gypsy:LTR	45.4595	-0.254516	0.175784	0.127015	0.231946
LTR84a:ERVL:LTR	62.1087	-0.211778	0.140074	0.127026	0.231951
THE1D-int:ERVL-MaLR:LTR	343.558	-0.150214	0.100412	0.127113	0.232052
MSTB2:ERVL-MaLR:LTR	142.751	0.153483	0.103211	0.127333	0.23231
LTR46:ERV1:LTR	27.8445	0.289131	0.208142	0.127844	0.233026
L1MCb:L1:LINE	176.946	0.177235	0.124445	0.128243	0.233609
L1MA5:L1:LINE	673.215	0.179905	0.123419	0.128397	0.233825
LTR27B:ERV1:LTR	7.76555	0.415595	0.344377	0.129116	0.234843
Helitron2Na_Mam:Helitron:RC?	47.1512	0.249378	0.176281	0.13207	0.23936
L1PA4:L1:LINE	4290.96	0.122199	0.0800749	0.132127	0.239431
LTR22E:ERVK:LTR	18.8298	-0.330777	0.246627	0.132685	0.240249
LTR1C3:ERV1:LTR	4.20448	0.473026	0.485335	0.132798	0.240417
Tigger3b:TcMar-Tigger:DNA	1271.31	0.142291	0.0965555	0.133602	0.241558
LTR12F:ERV1:LTR	52.9447	0.213097	0.148091	0.133728	0.241687
MER20B:hAT-Charlie:DNA	536.543	0.14148	0.0962528	0.134769	0.243132
MER2:TcMar-Tigger:DNA	2264.17	0.127716	0.0865659	0.136409	0.245526
MER102b:hAT-Charlie:DNA	864.903	0.117765	0.0800426	0.136451	0.245586
LTR58:ERV1:LTR	1.22034	0.373842	0.625806	0.13682	0.246082
MER66C:ERV1:LTR	46.9762	-0.23647	0.167589	0.136897	0.246171
MER77B:ERVL:LTR	71.9912	0.194755	0.135459	0.137238	0.246717
Kanga1:TcMar-Tc2:DNA	94.2742	0.194165	0.134989	0.137336	0.246865
LTR8:ERV1:LTR	387.687	0.117236	0.0828418	0.137349	0.246866
MLT1H1-int:ERVL-MaLR:LTR	5.88767	0.439685	0.403828	0.137612	0.247238
L1ME3B:L1:LINE	1242.14	0.141834	0.0971798	0.138213	0.248048
Charlie16a:hAT-Charlie:DNA	375.384	0.144342	0.0989264	0.138383	0.24827
LTR85a:Gypsy:LTR	87.6805	0.179878	0.124718	0.139022	0.249248
MamRep605:LTR:LTR?	443.931	0.146278	0.100618	0.13929	0.249626
AluJr4:Alu:SINE	5400.71	0.113209	0.0779289	0.140143	0.250951
LTR73:ERV1:LTR	5.49817	0.434158	0.398002	0.140557	0.251453
LTR1F1:ERV1:LTR	23.6036	-0.28785	0.214017	0.140928	0.25193
MER90:ERV1:LTR	76.2763	0.211686	0.1488	0.141488	0.252768
L1MA1:L1:LINE	470.503	-0.147527	0.102479	0.141684	0.253078
MER34A:ERV1:LTR	118.99	0.174003	0.119615	0.143162	0.255423
HERV1_LTRe:ERV1:LTR	3.38026	0.451776	0.458428	0.143203	0.255463
Charlie19a:hAT-Charlie:DNA	249.21	0.164548	0.115304	0.143555	0.255969
MLT1M:ERVL-MaLR:LTR	201.221	0.138936	0.0959033	0.14377	0.256301
L1P5:L1:LINE	46.8902	0.22064	0.157461	0.144167	0.256923
L1MA9:L1:LINE	1568.25	0.134425	0.0935843	0.144499	0.257344
MER57-int:ERV1:LTR	102.482	0.192926	0.137569	0.145943	0.259423
LTR10C:ERV1:LTR	125.369	0.177544	0.125947	0.146076	0.259642
LTR84b:ERVL:LTR	103.39	0.168674	0.119133	0.146145	0.259748
MER20:hAT-Charlie:DNA	3687.21	0.116802	0.0798192	0.147043	0.260996
L1M2a:L1:LINE	34.7024	0.243319	0.179242	0.148005	0.26232
MER102a:hAT-Charlie:DNA	595.623	0.122581	0.086288	0.148476	0.262861
UCON40:UCON40:Unknown	6.22632	0.409079	0.370688	0.149949	0.264908
UCON100:DNA:DNA?	0.59075	0.216378	0.58988	0.150071	0.265053
MER101B:ERV1:LTR	11.5891	-0.355593	0.303186	0.150817	0.266121
MER31B:ERV1:LTR	142.004	0.17789	0.12925	0.151539	0.267146
MLT2C2:ERVL:LTR	62.4627	0.192967	0.139998	0.152668	0.268672
AluYe5:Alu:SINE	153.195	0.153973	0.110164	0.153026	0.269194
UCON38:UCON38:Unknown	13.6609	0.358312	0.300919	0.1542	0.270755
MER41C:ERV1:LTR	43.4025	0.247405	0.181695	0.154886	0.271761
MER11C:ERVK:LTR	458.527	0.108869	0.0763458	0.155663	0.2728
HERV1_I-int:ERV1:LTR	13.2415	0.342064	0.287258	0.155733	0.272887
L1MD3:L1:LINE	849.335	0.120199	0.0858311	0.155919	0.273139
Eulor6B:DNA:DNA?	4.79776	0.437598	0.480805	0.158047	0.276301
LTR109A2:ERV1:LTR	1.14388	0.346697	0.616677	0.158764	0.277206
L1M6B:L1:LINE	71.7015	0.204244	0.151253	0.160111	0.279078
MamGypLTR1d:Gypsy:LTR	22.7286	0.295767	0.233886	0.161192	0.280557
LTR1A2:ERV1:LTR	108.466	0.174347	0.128338	0.161558	0.281083
CR1-16_AMi:CR1:LINE	26.9523	0.282406	0.224113	0.162679	0.282727
MER41A:ERV1:LTR	301.469	0.110929	0.0805907	0.163874	0.284458
L1M3f:L1:LINE	135.643	-0.138767	0.102883	0.164546	0.285451
MER83A-int:ERV1:LTR	3.34791	-0.421535	0.511442	0.165029	0.286163
MER4B-int:ERV1:LTR	121.226	0.184458	0.137836	0.16576	0.287114
LTR10F:ERV1:LTR	36.4343	0.22567	0.173023	0.168107	0.290339
AluYc3:Alu:SINE	101.987	0.154181	0.113417	0.168885	0.29136
LTR10B:ERV1:LTR	3.69027	0.426426	0.469238	0.169071	0.291606
AluSq10:Alu:SINE	320.08	0.117891	0.0870331	0.170661	0.293898
AluSx4:Alu:SINE	2010.7	0.10846	0.0788587	0.170947	0.294284
CR1_Mam:CR1:LINE	455.554	0.134764	0.100515	0.172201	0.295962
L1MA2:L1:LINE	899.691	0.137269	0.103256	0.17226	0.296044
MER66B:ERV1:LTR	157.232	0.155101	0.116354	0.173629	0.2979
Tigger12c:TcMar-Tigger:DNA	154.294	0.169126	0.128632	0.175225	0.300041
LTR86A1:ERVL:LTR	75.351	0.178501	0.135278	0.176571	0.301768
Tigger11a:TcMar-Tigger:DNA	102.022	0.169893	0.119404	0.177067	0.302439
MER57B2:ERV1:LTR	83.5481	0.178741	0.1367	0.177507	0.302957
MER61D:ERV1:LTR	13.121	-0.326182	0.286785	0.177863	0.30345
UCON11:TcMar-Tigger:DNA	5.20527	-0.397102	0.417774	0.178065	0.303635
Ricksha_a:MULE-MuDR:DNA	5.74822	0.397139	0.393161	0.178239	0.303833
AluJb:Alu:SINE	36409.8	0.102525	0.0772488	0.179974	0.30622
Kanga1c:TcMar-Tc2:DNA	151.471	-0.130302	0.0990979	0.180134	0.306433
AluJr:Alu:SINE	23652.2	0.101485	0.0764907	0.180207	0.306538
HERVIP10FH-int:ERV1:LTR	75.4799	-0.163486	0.12571	0.180502	0.306914
HERV30-int:ERV1:LTR	25.4194	-0.302122	0.258625	0.180572	0.306981
L1M3b:L1:LINE	23.3811	-0.257786	0.212891	0.180608	0.307003
L1M4a2:L1:LINE	249.216	0.144932	0.112462	0.180659	0.307029
MER11B:ERVK:LTR	564.086	-0.137597	0.1051	0.180934	0.307399
LTR78:ERV1:LTR	324.808	0.116131	0.0905106	0.180965	0.307412
MER57F:ERV1:LTR	47.4361	0.223231	0.177472	0.181515	0.308128
LTR9A1:ERV1:LTR	35.6251	0.232047	0.185938	0.182272	0.309136
MLT1F1-int:ERVL-MaLR:LTR	36.801	0.232749	0.187266	0.18384	0.311177
UCON76:UCON76:Unknown	9.07191	-0.351435	0.330604	0.184563	0.312188
AluSp:Alu:SINE	11438	0.0895679	0.0704393	0.184994	0.312691
L1M2c:L1:LINE	95.9963	-0.158767	0.123414	0.185041	0.31275
MER92C:ERV1:LTR	8.25705	0.363648	0.353569	0.186352	0.314463
MER41B:ERV1:LTR	328.3	0.127911	0.0885391	0.186822	0.315116
BLACKJACK:hAT-Blackjack:DNA	177.53	0.149638	0.117827	0.18731	0.315798
FLAM_A:Alu:SINE	3081.71	0.107314	0.0813399	0.187759	0.316354
MER91B:hAT-Tip100:DNA	203.404	0.117463	0.0997754	0.187815	0.316409
MER45B:hAT-Tip100:DNA	56.0636	0.205147	0.159582	0.188808	0.317661
L1MA7:L1:LINE	730.836	0.14379	0.11166	0.189004	0.317925
ERVL-E-int:ERVL:LTR	804.882	0.0902351	0.0731322	0.189984	0.319169
Eulor12:DNA:DNA?	7.89477	0.377834	0.390847	0.191078	0.320497
HERV1_LTRb:ERV1:LTR	2.95316	0.392017	0.516063	0.191901	0.321668
LTR16A1:ERVL:LTR	204.021	-0.129747	0.10202	0.193449	0.323613
MER57A1:ERV1:LTR	83.9824	0.188556	0.152304	0.195669	0.326419
LTR37B:ERV1:LTR	71.7308	0.178094	0.138934	0.196535	0.327574
AluSg:Alu:SINE	8579.22	0.0835449	0.0677527	0.197902	0.32948
Ricksha:MULE-MuDR:DNA	16.906	0.282076	0.253709	0.198576	0.330348
OldhAT1:hAT-Ac:DNA	564.131	0.100877	0.0794174	0.199094	0.33084
UCON29:PiggyBac:DNA	23.4119	0.274898	0.238689	0.199415	0.33127
LTR38A1:ERV1:LTR	2.77088	0.379188	0.521212	0.199519	0.3314
AluYh7:Alu:SINE	11.4369	0.322898	0.302354	0.200674	0.332735
MamRep434:TcMar-Tigger:DNA	254.894	0.14975	0.121434	0.200789	0.332821
LTR14A:ERVK:LTR	8.45165	0.323425	0.308924	0.202105	0.334478
UCON101:UCON101:Unknown	1.20599	0.27255	0.578622	0.202207	0.334584
MLT1A0:ERVL-MaLR:LTR	1813.07	0.107488	0.0854865	0.202894	0.33549
LTR27:ERV1:LTR	3.81662	0.380798	0.464811	0.205368	0.33882
FRAM:Alu:SINE	1534.36	0.0957298	0.0758548	0.205612	0.339095
UCON53:UCON53:Unknown	1.68101	0.345002	0.562105	0.207152	0.340913
LTR1C1:ERV1:LTR	8.99094	-0.32263	0.321812	0.208633	0.34288
L1ME5:L1:LINE	298.079	0.14188	0.11647	0.208796	0.343106
HERVK13-int:ERVK:LTR	174.063	-0.145047	0.118857	0.209345	0.343789
LTR41B:ERVL:LTR	141.231	-0.120258	0.0950976	0.21021	0.344873
LTR22B2:ERVK:LTR	3.56336	0.372257	0.470178	0.2134	0.348981
MER72B:ERV1:LTR	14.6955	0.302177	0.286252	0.213937	0.349666
Charlie17b:hAT-Charlie:DNA	34.8429	0.22388	0.195417	0.216047	0.352374
L1M4a1:L1:LINE	346.95	0.14701	0.124122	0.217391	0.354151
HERVL66-int:ERVL:LTR	23.3396	0.251454	0.227085	0.221026	0.358858
HERV1_LTRc:ERV1:LTR	3.7826	-0.364688	0.455861	0.221082	0.358928
MER58D:hAT-Charlie:DNA	143.265	0.132107	0.113674	0.221883	0.35992
MADE2:TcMar-Mariner:DNA	240.655	0.131992	0.110577	0.222353	0.360483
MLT1E1A-int:ERVL-MaLR:LTR	17.18	-0.306509	0.307257	0.224033	0.362306
MLT1A:ERVL-MaLR:LTR	800.982	0.0925511	0.0846419	0.224136	0.362419
HERVL32-int:ERVL:LTR	2.8578	-0.349172	0.517738	0.224468	0.362867
MamRep137:TcMar:DNA	25.9959	-0.232576	0.201082	0.225347	0.363999
LTR91:ERVL:LTR	22.9762	0.254156	0.238556	0.226296	0.365153
LTR103b_Mam:ERV1:LTR	19.794	0.245454	0.223805	0.227004	0.366049
MLT1J2-int:ERVL-MaLR:LTR	19.8027	0.247876	0.227154	0.227699	0.366969
MLT1E2:ERVL-MaLR:LTR	617.019	-0.0841394	0.0704423	0.227753	0.36699
MamRep38:hAT:DNA	258.506	0.10559	0.0893382	0.230862	0.370826
LTR38B:ERV1:LTR	8.19105	-0.330113	0.362984	0.230884	0.37083
MER6:TcMar-Tigger:DNA	144.597	0.160243	0.139027	0.231636	0.371802
LTR2752:ERV1:LTR	14.8786	0.264613	0.250612	0.231683	0.371806
MamGypLTR3:Gypsy:LTR	22.7151	0.234978	0.214961	0.23179	0.37191
MSTC:ERVL-MaLR:LTR	496.311	-0.102972	0.0878211	0.233696	0.374287
MER91A:hAT-Tip100:DNA	433.896	0.126991	0.108598	0.234192	0.374899
MER83:ERV1:LTR	121.803	0.127015	0.109689	0.235602	0.376656
MLT1J1-int:ERVL-MaLR:LTR	39.9177	0.191154	0.170063	0.236274	0.377388
UCON23:hAT-Tip100:DNA	8.70772	-0.311365	0.330006	0.237249	0.37858
UCON96:UCON96:Unknown	1.61094	0.330578	0.531481	0.237401	0.378777
AluSx:Alu:SINE	25376.7	0.0844417	0.0722617	0.238478	0.380099
MER34D:ERV1:LTR	15.8569	-0.275797	0.276051	0.240178	0.382193
hAT-N1_Mam:hAT-Tip100:DNA	88.7248	0.163873	0.147109	0.242701	0.385303
UCON28a:UCON28a:Unknown	7.25472	0.336986	0.412827	0.243455	0.386202
MER68C:ERVL:LTR	7.60398	0.320782	0.356613	0.243667	0.386435
LTR47B:ERVL:LTR	1.67692	0.303523	0.538932	0.244552	0.387523
LTR26D:ERV1:LTR	15.8899	-0.269665	0.269695	0.244681	0.387659
L1MD:L1:LINE	1127.96	0.0993301	0.0896524	0.247426	0.390768
AluYd8:Alu:SINE	23.4284	0.245187	0.237538	0.247872	0.391262
MIR1_Amn:MIR:SINE	2349.97	0.0888135	0.0760238	0.248629	0.392107
UCON80_AMi:UCON80_AMi:Unknown	10.3704	0.309028	0.333664	0.248762	0.392292
Charlie10a:hAT-Charlie:DNA	68.6215	0.179904	0.165721	0.249094	0.392652
LTR87:ERVL:LTR	382.33	-0.0992301	0.0873853	0.250465	0.394255
L1MB5:L1:LINE	2089.98	-0.0972813	0.0847676	0.253709	0.398219
L2-1_Crp:L2:LINE	5.58905	-0.319966	0.379035	0.254237	0.398686
Tigger3d:TcMar-Tigger:DNA	49.6068	0.168789	0.156201	0.257793	0.402909
UCON105:UCON105:Unknown	91.1964	0.153758	0.14246	0.259711	0.405381
Alu:Alu:SINE	455.184	0.0929326	0.0837562	0.26115	0.40707
HSMAR2:TcMar-Mariner:DNA	384.508	0.1043	0.093907	0.263045	0.409111
LTR90A:LTR:LTR	79.5103	-0.159069	0.146127	0.263242	0.40926
UCON59:UCON59:Unknown	1.38505	-0.257491	0.54169	0.263491	0.409517
AluSq2:Alu:SINE	12954.9	0.082658	0.075122	0.266695	0.413116
HERV35I-int:ERV1:LTR	88.9539	0.159198	0.152214	0.267152	0.413579
GSAT:centr:Satellite	0.825857	0.230109	0.551295	0.26797	0.414628
LTR80A:ERVL:LTR	10.0243	-0.272193	0.295682	0.268098	0.414761
MLT1N2-int:ERVL-MaLR:LTR	1.70907	0.294059	0.528454	0.268882	0.415731
Tigger17:TcMar-Tigger:DNA	32.5386	0.190258	0.184206	0.269234	0.415952
LTR16C:ERVL:LTR	489.307	0.0954138	0.0876479	0.26983	0.416557
LTR7B:ERV1:LTR	121.423	0.118121	0.109301	0.270195	0.416949
X7D_LINE:CR1:LINE	6.91754	0.315475	0.404171	0.270763	0.417566
hAT-16_Crp:hAT-Charlie:DNA	6.06678	-0.30728	0.373705	0.271917	0.418842
LTR57:ERVL:LTR	7.5696	0.296397	0.352124	0.272783	0.419768
LTR40b:ERVL:LTR	119.939	0.148992	0.14115	0.273623	0.420816
Charlie14a:hAT-Charlie:DNA	25.1563	0.229552	0.235374	0.274129	0.421399
MLT1F:ERVL-MaLR:LTR	534.038	0.0902785	0.0836005	0.27426	0.421526
MamRep1527:LTR:LTR	61.253	0.163152	0.156422	0.274708	0.422069
X2_LINE:CR1:LINE	30.7299	0.205463	0.206597	0.275285	0.422612
UCON82:UCON82:Unknown	7.37009	-0.290906	0.340582	0.275803	0.423162
AluSq:Alu:SINE	3606.84	0.0778192	0.072032	0.27588	0.423243
L1MB4:L1:LINE	1662.92	0.0964228	0.0915726	0.275978	0.423322
MamRTE1:RTE-BovB:LINE	1330.09	0.0971574	0.0917043	0.27715	0.424369
Mam_R4:Dong-R4:LINE	39.6989	0.182139	0.183614	0.277405	0.424586
MamRep488:hAT-Tip100:DNA	40.4763	0.171407	0.165375	0.277852	0.425141
L1MC4a:L1:LINE	1783.4	0.0992649	0.0850032	0.280342	0.427918
MER5A:hAT-Charlie:DNA	5324.57	0.0881704	0.0827195	0.28094	0.428558
L1PB:L1:LINE	219.933	0.123495	0.117941	0.283982	0.431756
LTR10G:ERV1:LTR	15.5014	-0.248688	0.267916	0.284096	0.431904
GSATII:centr:Satellite	116.929	0.123804	0.123498	0.286944	0.43506
MER87B:ERV1:LTR	7.59887	-0.288749	0.353044	0.287598	0.435776
MER92D:ERV1:LTR	4.52228	-0.300301	0.419173	0.288781	0.437218
L1M3e:L1:LINE	95.3267	0.136679	0.133405	0.289905	0.438557
LTR47B2:ERVL:LTR	25.6565	0.205485	0.211276	0.289919	0.438557
Charlie21a:hAT-Charlie:DNA	86.5454	0.143371	0.142005	0.290315	0.439014
UCON31:UCON31:Unknown	8.24747	-0.29509	0.364002	0.290689	0.439354
AluSz6:Alu:SINE	12021.1	0.0746644	0.0714323	0.291792	0.440592
MER4D0:ERV1:LTR	79.6149	-0.142148	0.142434	0.292643	0.4415
MLT1F2:ERVL-MaLR:LTR	561.956	0.0872632	0.0841886	0.294073	0.443027
UCON37:UCON37:Unknown	23.1845	0.231165	0.252642	0.294383	0.443403
Charlie11:hAT-Charlie:DNA	11.4837	0.248906	0.277312	0.295309	0.444432
Charlie26a:hAT-Charlie:DNA	77.7244	-0.141198	0.136723	0.295949	0.445142
L3:CR1:LINE	9451.28	0.0897697	0.0873834	0.298133	0.447661
X6A_LINE:CR1:LINE	194.547	0.121209	0.122333	0.300313	0.450223
LTR19B:ERV1:LTR	66.9801	-0.145929	0.146223	0.301409	0.451317
MER88:ERVL:LTR	10.471	0.25652	0.299941	0.30386	0.454281
AluJo:Alu:SINE	21375.9	0.0773713	0.0760687	0.304462	0.454845
LTR86B1:ERVL:LTR	22.2978	0.211093	0.224016	0.304583	0.454975
MER51D:ERV1:LTR	21.7868	0.201637	0.211855	0.305373	0.455897
MLT1C:ERVL-MaLR:LTR	2244.23	0.0743898	0.071452	0.306036	0.456619
LTR107_Mam:LTR:LTR	53.43	0.167322	0.172271	0.308072	0.458789
MER5C:hAT-Charlie:DNA	147.396	0.106212	0.110871	0.308653	0.459422
MER52-int:ERV1:LTR	8.6462	0.252579	0.297009	0.309487	0.460352
MLT1J:ERVL-MaLR:LTR	971.034	0.0845284	0.0828727	0.311133	0.462074
HERVK22-int:ERVK:LTR	175.925	-0.107767	0.113534	0.311274	0.462257
PABL_B:ERV1:LTR	63.4181	-0.14104	0.145678	0.313698	0.465125
LTR53B:ERVL:LTR	13.876	0.230874	0.265929	0.314601	0.466089
LTR102_Mam:ERVL:LTR	30.2853	-0.180926	0.194683	0.317008	0.468852
MLT1E:ERVL-MaLR:LTR	63.0166	0.13953	0.14748	0.318801	0.470898
PABL_A-int:ERV1:LTR	18.7777	-0.218958	0.248432	0.320593	0.472754
MamRep1894:hAT:DNA	78.6959	-0.131988	0.138162	0.320674	0.472821
LTR88c:Gypsy:LTR	29.0874	0.189086	0.209944	0.325072	0.47764
LTR103_Mam:ERV1:LTR	50.2512	-0.175046	0.182832	0.328087	0.481205
MamRep4096:hAT:DNA	4.34166	0.277095	0.445551	0.33121	0.484551
LTR16D2:ERVL:LTR	22.0399	0.211403	0.241672	0.331599	0.484877
MER113:hAT-Charlie:DNA	576.878	0.0936719	0.0984506	0.332562	0.486097
MER5C1:hAT-Charlie:DNA	120.254	0.116761	0.124655	0.333025	0.486639
AluSc8:Alu:SINE	4407.94	-0.069813	0.0734984	0.336919	0.49073
MER34-int:ERV1:LTR	18.4946	-0.203028	0.235035	0.337474	0.491269
L1ME2:L1:LINE	1917.15	0.0847843	0.089692	0.337653	0.491502
Tigger2a:TcMar-Tigger:DNA	303.314	0.106413	0.111836	0.337804	0.491614
L1PA10:L1:LINE	1819.26	0.0815382	0.0867856	0.340423	0.494312
LTR26E:ERV1:LTR	5.98516	-0.257916	0.358985	0.341038	0.494739
MER70C:ERVL:LTR	23.7876	0.20622	0.243401	0.341277	0.494847
Charlie7:hAT-Charlie:DNA	433.631	0.101024	0.110746	0.341819	0.495478
BSR/Beta:Satellite:Satellite	22.2451	0.189885	0.220268	0.343575	0.497606
L1MA5A:L1:LINE	523.391	0.105083	0.117961	0.345663	0.499864
Eulor8:TcMar:DNA	0.592362	0.167078	0.534694	0.346465	0.500786
HERVFH21-int:ERV1:LTR	47.266	0.161892	0.189803	0.34658	0.500916
LTR83:ERVL:LTR	36.3046	0.15476	0.169794	0.346811	0.501195
MER30B:hAT-Charlie:DNA	49.9761	-0.154391	0.177219	0.348674	0.502817
Tigger16b:TcMar-Tigger:DNA	287.345	-0.0957232	0.106174	0.349115	0.503179
UCON73:UCON73:Unknown	4.96057	0.263075	0.391301	0.351179	0.505217
X8_LINE:CR1:LINE	28.6057	0.166945	0.192129	0.351468	0.505469
UCON80:hAT:DNA	6.19958	0.258898	0.369842	0.352464	0.506476
MER90a:ERV1:LTR	181.571	0.0959637	0.105604	0.353901	0.507727
LTR21A:ERV1:LTR	25.9588	-0.179676	0.213175	0.354558	0.508449
MER4D:ERV1:LTR	135.408	0.113566	0.12301	0.355285	0.509326
MIR3:MIR:SINE	16209	0.0739897	0.0809482	0.355696	0.509694
LTR3:ERVK:LTR	11.2667	0.215718	0.280679	0.357088	0.511239
AluYa5:Alu:SINE	509.832	0.067901	0.0746363	0.357195	0.511319
ERV3-16A3_LTR:ERVL:LTR	47.1745	0.141467	0.155833	0.357892	0.51187
UCON66:UCON66:Unknown	6.25448	0.246529	0.34393	0.358657	0.512716
LTR45B:ERV1:LTR	21.4271	0.200546	0.24967	0.364726	0.518986
ORSL-2b:hAT-Tip100:DNA	91.7586	-0.122237	0.141378	0.367863	0.522014
LTR66:ERVL:LTR	25.5371	-0.164757	0.199094	0.368069	0.522222
MER110-int:ERV1:LTR	21.9971	0.180935	0.220617	0.369053	0.523169
X7B_LINE:CR1:LINE	136.041	0.108774	0.128295	0.370295	0.524452
AluYg6:Alu:SINE	90.3749	0.101492	0.110955	0.370632	0.524845
MLT1A1:ERVL-MaLR:LTR	493.356	0.085958	0.0977964	0.371651	0.526007
MER134:DNA:DNA?	7.31509	-0.231707	0.32436	0.372276	0.526694
MLT2E:ERVL:LTR	12.3171	0.217914	0.291777	0.373704	0.527958
L1MD1:L1:LINE	1130.01	0.0912994	0.106217	0.375587	0.529877
MER9B:ERVK:LTR	7.87676	-0.240048	0.356249	0.376107	0.530329
UCON44:UCON44:Unknown	9.16154	-0.224238	0.31424	0.380211	0.534431
LTR9B:ERV1:LTR	48.8147	0.15479	0.18879	0.380647	0.534758
LTR22C2:ERVK:LTR	5.57204	0.238461	0.36052	0.380923	0.535039
AluY:Alu:SINE	17870	0.0611837	0.0705688	0.382253	0.53655
AluSx3:Alu:SINE	6548.17	0.0621719	0.0744239	0.382673	0.536869
L5:RTE-X:LINE	137.893	0.106315	0.125482	0.383474	0.537794
LTR14:ERVK:LTR	22.9422	0.1795	0.227462	0.383773	0.538042
LTR104_Mam:Gypsy:LTR	91.2598	0.108461	0.133718	0.385027	0.539258
Tigger3:TcMar-Tigger:DNA	229.021	0.0959915	0.112647	0.385119	0.539329
UCON54:UCON54:Unknown	3.00052	0.239704	0.456323	0.386047	0.540258
MER6C:TcMar-Tigger:DNA	15.9068	0.175635	0.232312	0.386082	0.540278
L1PB2:L1:LINE	312.207	0.0866899	0.10804	0.388352	0.542651
LTR41C:ERVL:LTR	80.2475	0.123525	0.145798	0.389705	0.543738
AluSx1:Alu:SINE	25384.4	0.062955	0.0742452	0.392412	0.546593
TAR1:telo:Satellite	27.6246	-0.15482	0.196514	0.394635	0.548997
AluSc:Alu:SINE	6072.32	0.0624607	0.0740463	0.394731	0.549014
MER103C:hAT-Charlie:DNA	1512.66	0.0864796	0.104623	0.395269	0.549445
Charlie5:hAT-Charlie:DNA	276.224	0.0818838	0.0973307	0.396234	0.550325
L1MEa:L1:LINE	49.8263	0.160996	0.206953	0.398543	0.552632
LTR3A:ERVK:LTR	21.6629	0.175387	0.232484	0.401231	0.555573
MamRep4096:hAT-Tip100:DNA	90.6334	0.104683	0.129447	0.408526	0.563156
LTR18A:ERVL:LTR	12.2229	0.198307	0.285193	0.410593	0.565283
MER34A1:ERV1:LTR	47.8396	0.127351	0.162664	0.410977	0.565606
MamTip2:hAT-Tip100:DNA	708.742	0.0667817	0.0829914	0.414477	0.568947
MSTB2-int:ERVL-MaLR:LTR	6.32357	-0.218708	0.348706	0.414728	0.569112
L1MEh:L1:LINE	271.964	0.082734	0.10348	0.415357	0.569655
AluYk2:Alu:SINE	82.2596	0.104389	0.130069	0.41576	0.569936
Arthur1C:hAT-Tip100:DNA	63.4944	-0.117479	0.151195	0.415917	0.570033
Eulor6D:DNA:DNA?	1.5078	-0.201981	0.487034	0.418131	0.572087
MER21A:ERVL:LTR	478.673	0.0755286	0.0919928	0.419813	0.57368
MamRep1161:TcMar-Tigger:DNA	0.678232	0.159978	0.522107	0.419786	0.57368
LTR7A:ERV1:LTR	0.62188	-0.136194	0.524047	0.420474	0.574346
LTR26B:ERV1:LTR	4.85597	0.223351	0.39539	0.421314	0.575108
L1P1:L1:LINE	872.681	0.0707222	0.0892676	0.42204	0.575832
MER65-int:ERV1:LTR	608.64	-0.108051	0.142348	0.422781	0.576546
MLT1F2-int:ERVL-MaLR:LTR	68.6772	0.104448	0.136192	0.422995	0.57678
MLT1I:ERVL-MaLR:LTR	831.977	0.0692027	0.0868888	0.423954	0.577807
LTR23-int:ERV1:LTR	5.68348	0.216346	0.359072	0.424604	0.578405
MER112:hAT-Charlie:DNA	716.973	0.0851046	0.109238	0.427076	0.580906
MER81:hAT-Blackjack:DNA	371.461	0.0729523	0.0952427	0.42833	0.582432
LTR27C:ERV1:LTR	11.934	-0.193061	0.285443	0.428949	0.583004
MER67A:ERV1:LTR	29.9396	0.159195	0.222195	0.429494	0.583595
LTR108a_Mam:ERVL:LTR	4.53924	-0.214659	0.381686	0.433362	0.587431
MER52A:ERV1:LTR	278.494	-0.0873828	0.104876	0.433709	0.587765
UCON93:UCON93:Unknown	2.52942	0.200604	0.476216	0.435524	0.589519
L1HS:L1:LINE	644.714	0.079802	0.091434	0.436483	0.590484
Helitron3Na_Mam:Helitron:RC	96.364	0.103946	0.142274	0.438238	0.592132
Tigger1a_Art:TcMar-Tigger:DNA	33.4199	0.153035	0.218799	0.439636	0.593324
LTR1F2:ERV1:LTR	15.6906	0.176115	0.262444	0.440132	0.593843
HERVE-int:ERV1:LTR	127.287	-0.0882505	0.114153	0.440423	0.594096
UCON71:UCON71:Unknown	2.70836	-0.20653	0.443732	0.44471	0.597795
Charlie4a:hAT-Charlie:DNA	581.546	0.069447	0.0893626	0.446845	0.600025
LTR60:ERV1:LTR	5.31941	-0.20528	0.361631	0.447374	0.600462
LTR1A1:ERV1:LTR	37.4894	-0.123641	0.171043	0.451954	0.604707
LTR43B:ERV1:LTR	10.7894	0.176306	0.272477	0.45216	0.604831
MER52D:ERV1:LTR	75.3036	-0.0820434	0.119592	0.45309	0.605798
LTR7Y:ERV1:LTR	18.5349	0.17241	0.266509	0.45541	0.607704
MER34C2:ERV1:LTR	67.7749	0.102099	0.140363	0.455935	0.608271
X1_LINE:CR1:LINE	5.40438	0.20748	0.388692	0.456076	0.608374
MER77:ERVL:LTR	120.931	0.066468	0.102458	0.456236	0.608515
AluSz:Alu:SINE	24382.2	0.0547573	0.0741423	0.4564	0.608572
LTR16D1:ERVL:LTR	14.4143	-0.169181	0.267562	0.456984	0.609227
MER61C:ERV1:LTR	12.2138	0.175354	0.270238	0.456989	0.609227
MER4D1:ERV1:LTR	262.812	-0.101325	0.138596	0.458293	0.610583
AluYi6_4d:Alu:SINE	15.5708	-0.161596	0.248575	0.458426	0.610691
L1PA15-16:L1:LINE	135.535	0.0815195	0.111781	0.458725	0.610894
MER41G:ERV1:LTR	13.908	-0.173163	0.279289	0.460299	0.612159
MLT1E3-int:ERVL-MaLR:LTR	7.50371	0.190407	0.323063	0.462926	0.614511
HERVIP10F-int:ERV1:LTR	67.6329	0.119066	0.179155	0.467559	0.618658
HERVK11-int:ERVK:LTR	75.4147	-0.0965175	0.138478	0.469393	0.620574
MER11A:ERVK:LTR	128.674	0.0792169	0.107931	0.46988	0.621063
L1P4d:L1:LINE	10.5236	0.180434	0.306137	0.470401	0.621628
MamGypLTR3a:Gypsy:LTR	82.1566	0.102866	0.142825	0.470444	0.621653
UCON8:DNA:DNA	19.1159	-0.157681	0.250706	0.471996	0.623268
MER67B:ERV1:LTR	45.7564	0.105998	0.157643	0.472333	0.623551
AluYi6:Alu:SINE	53.6375	0.110865	0.166836	0.474626	0.625815
X5B_LINE:CR1:LINE	5.73461	-0.193744	0.365388	0.475152	0.626248
MER84-int:ERV1:LTR	1.60995	0.17579	0.483146	0.475988	0.626913
LTR10B2:ERV1:LTR	12.5379	0.161399	0.275094	0.476857	0.627655
L1MCc:L1:LINE	262.46	0.0685158	0.095861	0.47708	0.627914
Eulor2C:DNA:DNA?	0.973791	0.146842	0.505752	0.478253	0.629021
UCON72:UCON72:Unknown	4.67632	-0.191672	0.379376	0.478727	0.629432
MER74B:ERVL:LTR	87.6421	-0.0932985	0.136711	0.479321	0.629862
MER83B:ERV1:LTR	8.95663	0.17382	0.306605	0.479895	0.630357
UCON12A:UCON12A:Unknown	1.43906	0.165747	0.493137	0.479986	0.630357
MER66D:ERV1:LTR	25.0886	0.147078	0.231284	0.480073	0.630412
Tigger17c:TcMar-Tigger:DNA	154.5	0.0936212	0.137433	0.480886	0.631041
LTR18C:ERVL:LTR	3.98321	-0.191359	0.415814	0.487105	0.636708
HERVH48-int:ERV1:LTR	16.4918	-0.15022	0.24486	0.48744	0.637
LTR38-int:ERV1:LTR	2.17212	-0.184744	0.441124	0.489825	0.639379
MER76:ERVL:LTR	60.5603	0.109378	0.16381	0.491821	0.641262
Ricksha_0:MULE-MuDR:DNA	30.7387	0.139269	0.224747	0.492362	0.641647
UCON27:UCON27:Unknown	5.20514	-0.186445	0.387754	0.493362	0.64257
UCON6:UCON6:Unknown	10.1395	0.166268	0.290019	0.495205	0.644082
MLT1K-int:ERVL-MaLR:LTR	9.78045	0.166108	0.292141	0.495774	0.644506
MER72:ERV1:LTR	43.2243	0.116647	0.183581	0.497026	0.645817
MER34B-int:ERV1:LTR	22.704	0.141979	0.237918	0.500292	0.648881
MER45C:hAT-Tip100:DNA	156.655	0.179506	0.349274	0.509337	0.657136
MER132:TcMar-Pogo:DNA	0.934957	0.137377	0.515412	0.511708	0.659145
LTR33B:ERVL:LTR	129.35	-0.0638673	0.0993383	0.51216	0.659588
CR1-12_AMi:CR1:LINE	11.9757	-0.156073	0.284766	0.512399	0.659736
Merlin1_HS:Merlin:DNA	19.6126	0.137266	0.235321	0.513336	0.660588
LTR59:ERV1:LTR	6.05497	0.174824	0.350461	0.514673	0.66177
MER96B:hAT:DNA	7.03104	-0.1702	0.339146	0.516746	0.66346
MSTB:ERVL-MaLR:LTR	819.852	0.0530891	0.0781857	0.518334	0.664918
UCON14:DNA:DNA?	6.4085	-0.172176	0.355603	0.521093	0.66752
LTR54B:ERV1:LTR	75.1828	0.0830642	0.139391	0.521597	0.667916
Charlie4:hAT-Charlie:DNA	16.3467	0.142611	0.252726	0.522178	0.668214
Eulor1:DNA:DNA	6.34569	0.169987	0.340657	0.522052	0.668214
MER50C:ERV1:LTR	23.2474	0.126479	0.218794	0.522163	0.668214
AluSc5:Alu:SINE	1229.97	0.0470688	0.0746815	0.522924	0.668764
MSTD:ERVL-MaLR:LTR	702.645	0.053366	0.0849772	0.525183	0.670649
LTR80B:ERVL:LTR	16.5957	0.141343	0.253083	0.52546	0.670906
Kanga1b:TcMar-Tc2:DNA	40.8996	0.114737	0.196739	0.526081	0.671569
LTR9D:ERV1:LTR	81.0329	-0.0663736	0.130279	0.527481	0.672837
LTR1E:ERV1:LTR	29.9251	-0.128839	0.228332	0.528063	0.673319
UCON50:UCON50:Unknown	12.4173	-0.151794	0.287059	0.52972	0.674848
L1MEg1:L1:LINE	67.9012	0.088899	0.147373	0.530638	0.675725
MER34C_:ERV1:LTR	28.9998	0.108607	0.19034	0.53195	0.676907
LTR28C:ERV1:LTR	77.7299	0.08508	0.1476	0.532138	0.677048
Eulor5B:DNA:DNA?	1.50931	0.159497	0.465283	0.532434	0.67729
MER136:DNA:DNA	0.951239	0.124371	0.517584	0.53318	0.678015
AluYk12:Alu:SINE	28.0712	-0.122466	0.216275	0.533993	0.678821
L1PA12:L1:LINE	624.037	-0.0460291	0.0751199	0.536041	0.680476
L1P:L1:LINE	3.17382	0.169097	0.411116	0.536243	0.6807
Tigger1a_Mars:TcMar-Tigger:DNA	4.94612	-0.167665	0.388801	0.539352	0.683256
Ricksha_b:MULE-MuDR:DNA	18.0942	-0.135433	0.246808	0.540418	0.684293
HERVFH19-int:ERV1:LTR	11.8111	-0.145557	0.282258	0.543269	0.686398
MLT1H-int:ERVL-MaLR:LTR	53.6977	-0.0878586	0.1538	0.546184	0.688923
MER129:LTR:LTR?	15.8083	0.141587	0.274357	0.546736	0.689194
UCON49:L2:LINE	8.59779	-0.153478	0.321737	0.547066	0.689512
MER117:hAT-Charlie:DNA	768.639	0.0478273	0.0813374	0.558791	0.6987
AluYh3a3:Alu:SINE	58.3124	0.0816213	0.146027	0.561672	0.701507
LTR47A:ERVL:LTR	65.2607	0.0743736	0.129967	0.565771	0.705201
LTR13_:ERVK:LTR	14.3419	0.136691	0.288048	0.573026	0.711491
MER102c:hAT-Charlie:DNA	605.153	0.0493311	0.0890396	0.574692	0.712791
MLT1G3-int:ERVL-MaLR:LTR	18.2663	-0.121746	0.247841	0.574962	0.712925
UCON25:UCON25:Unknown	1.01681	0.116638	0.498073	0.575774	0.713665
HUERS-P2-int:ERV1:LTR	18.0584	0.127342	0.26095	0.576435	0.714146
ORSL-2a:hAT-Tip100:DNA	42.1673	0.104309	0.193947	0.576459	0.714146
MER75A:PiggyBac:DNA	16.6988	0.112319	0.230701	0.579619	0.716904
MLT1O-int:ERVL-MaLR:LTR	1.41292	-0.118713	0.49168	0.582647	0.719689
UCON84:UCON84:Unknown	1.4128	-0.135371	0.462835	0.582623	0.719689
ORSL:hAT-Tip100:DNA	147.309	-0.0610015	0.109562	0.584458	0.721286
MER96B:hAT-Tip100:DNA	182.978	-0.0550644	0.103982	0.585078	0.721783
MER34C:ERV1:LTR	18.5361	-0.107546	0.217336	0.5872	0.72349
SATR1:Satellite:Satellite	48.5243	-0.0837339	0.160569	0.58831	0.724284
L3b:CR1:LINE	1989.87	0.0436811	0.0821078	0.590943	0.726343
L1MDb:L1:LINE	43.5739	-0.0926485	0.176669	0.59302	0.728389
MER4C:ERV1:LTR	86.2933	0.0776839	0.13176	0.594784	0.729867
LTR13:ERVK:LTR	447.876	-0.0386963	0.0715927	0.595497	0.730246
L1P3b:L1:LINE	1.48091	-0.128568	0.469653	0.596142	0.730879
PrimLTR79:ERV1:LTR	6.49439	0.141547	0.350741	0.596337	0.731038
UCON33:TcMar-Tigger:DNA	15.0179	0.112858	0.260707	0.597649	0.732105
MLT1C-int:ERVL-MaLR:LTR	35.5372	0.0964756	0.19079	0.598434	0.732828
MSTD-int:ERVL-MaLR:LTR	149.693	0.0653605	0.129213	0.598845	0.733094
MER84:ERV1:LTR	13.0137	-0.127392	0.290616	0.600365	0.734426
UCON79:DNA:DNA?	8.25378	0.133963	0.324604	0.602833	0.736307
SVA_B:SVA:Retroposon	256.521	-0.0402998	0.0805895	0.605656	0.738496
Zaphod2:hAT-Tip100:DNA	81.7083	0.0721551	0.161822	0.606093	0.738721
MER70A:ERVL:LTR	21.3528	0.103882	0.228407	0.607436	0.739507
MLT2C1:ERVL:LTR	129.72	0.0593836	0.117646	0.610882	0.742137
THE1D:ERVL-MaLR:LTR	1031.9	0.0449659	0.088904	0.614816	0.745235
MLT1J2:ERVL-MaLR:LTR	333.532	0.0541567	0.105368	0.616061	0.746061
AluYj4:Alu:SINE	411.765	0.040832	0.0801366	0.616193	0.746082
CR1-8_Crp:CR1:LINE	2.60045	-0.124217	0.457632	0.616187	0.746082
MER41-int:ERV1:LTR	225.052	-0.0569292	0.116665	0.616402	0.746132
UCON51:LTR:LTR?	1.09962	-0.117741	0.470303	0.617329	0.746913
L1PA15:L1:LINE	1126.17	0.0433186	0.0954679	0.61877	0.747973
MER57A-int:ERV1:LTR	239.953	0.043517	0.0933945	0.620368	0.749425
LTR86B2:ERVL:LTR	12.7282	0.110012	0.253114	0.622443	0.75104
LTR47A2:ERVL:LTR	10.3867	0.123535	0.307968	0.625042	0.753009
MER70-int:ERVL:LTR	50.2543	0.0693143	0.148021	0.626459	0.754046
UCON47:UCON47:Unknown	9.58941	0.12107	0.304085	0.626474	0.754046
THE1B:ERVL-MaLR:LTR	2146.52	0.0421128	0.087645	0.626911	0.754437
LTR47B3:ERVL:LTR	8.87328	-0.124301	0.314232	0.627223	0.754709
Eulor6A:DNA:DNA?	3.87895	-0.12939	0.382478	0.629811	0.756757
UCON88:UCON88:Unknown	1.54577	-0.112015	0.474422	0.629779	0.756757
LTR18B:ERVL:LTR	32.479	0.0885691	0.196862	0.629984	0.756896
LTR12B:ERV1:LTR	24.5737	0.0913501	0.212286	0.634079	0.760332
L1M2b:L1:LINE	24.5414	-0.0931449	0.207133	0.636244	0.761908
UCON43:UCON43:Unknown	1.71591	-0.114344	0.464472	0.636387	0.761954
MER66A:ERV1:LTR	19.5239	0.100171	0.237773	0.636909	0.76231
SST1:centr:Satellite	135.784	-0.0540707	0.115102	0.637775	0.762966
Eulor2B:DNA:DNA?	5.30955	-0.124141	0.359933	0.64091	0.765288
MER123:DNA:DNA?	0.594239	-0.0695836	0.524963	0.643542	0.767126
UCON26:UCON26:Unknown	9.76307	-0.111595	0.290326	0.64564	0.768731
LTR21B:ERV1:LTR	8.56959	0.118959	0.361492	0.649662	0.772091
AluYb9:Alu:SINE	17.7853	-0.10293	0.264224	0.652632	0.774398
LTR108e_Mam:ERVL:LTR	3.64843	0.120396	0.405834	0.65718	0.777952
MER57E2:ERV1:LTR	1.31884	-0.0902068	0.49379	0.657675	0.778244
LTR33A_:ERVL:LTR	161.246	0.0397791	0.093657	0.658475	0.778755
Kanga1a:TcMar-Tc2:DNA	118.448	-0.0534508	0.125202	0.658854	0.779001
MER50-int:ERV1:LTR	32.4178	-0.0738316	0.190605	0.659236	0.779297
L1P4b:L1:LINE	0.740152	-0.0735662	0.511585	0.660284	0.779987
MSR1:Satellite:Satellite	104.898	0.0527459	0.116235	0.660748	0.780257
LTR37-int:ERV1:LTR	42.2208	0.0804912	0.180765	0.661808	0.78123
HAL1ME:L1:LINE	903.482	-0.0379717	0.0847176	0.664652	0.78329
AluYh3:Alu:SINE	340.849	0.0357595	0.0838662	0.666433	0.784462
HSAT5:Satellite:Satellite	7.36616	0.107147	0.33508	0.666503	0.784462
MER95:ERV1:LTR	15.6628	0.0993	0.26634	0.666655	0.784537
MSTA:ERVL-MaLR:LTR	1760.68	-0.0340517	0.0677603	0.667591	0.785185
Tigger20a:TcMar-Tigger:DNA	285.123	0.0459791	0.107067	0.669647	0.786904
LTR47B4:ERVL:LTR	3.17114	0.119942	0.382925	0.670151	0.787181
LTR1B0:ERV1:LTR	4.57039	-0.112623	0.361128	0.670269	0.78725
MER75B:PiggyBac:DNA	6.88477	-0.108265	0.322105	0.671394	0.787917
LTR78B:ERV1:LTR	236.858	0.042418	0.0920941	0.674097	0.789784
MER94:hAT-Blackjack:DNA	669.571	0.046999	0.112033	0.67496	0.7902
MER54B:ERVL:LTR	27.5727	0.0831077	0.208169	0.675782	0.790886
UCON20:UCON20:Unknown	1.30383	-0.0937681	0.475915	0.676461	0.791346
MLT1L:ERVL-MaLR:LTR	866.473	-0.0390924	0.0787908	0.680954	0.794441
MER91C:hAT-Tip100:DNA	187.937	-0.0451196	0.113677	0.681058	0.794492
LTR71B:ERV1:LTR	18.0694	-0.0871726	0.232786	0.681791	0.795033
LTR22B1:ERVK:LTR	16.7359	0.0887617	0.267094	0.682293	0.795345
AluYk11:Alu:SINE	115.704	-0.0496252	0.125685	0.683869	0.796353
GSATX:centr:Satellite	4.32631	0.111951	0.390182	0.689486	0.800689
MER53:hAT:DNA	385.819	0.0383256	0.0978763	0.690958	0.801581
MER45R:hAT-Tip100:DNA	48.3946	-0.0463777	0.140207	0.692611	0.802814
LTR82B:ERVL:LTR	72.3089	-0.0586645	0.159471	0.696239	0.805837
LTR40a:ERVL:LTR	162.1	0.0423552	0.110682	0.696303	0.805848
HERVP71A-int:ERV1:LTR	57.3045	0.0619779	0.169412	0.700123	0.808704
LTR3B:ERVK:LTR	10.0462	-0.0914213	0.283845	0.701515	0.809332
MST-int:ERVL-MaLR:LTR	17.5394	0.0822754	0.237393	0.702405	0.809999
MamGypsy2-I:Gypsy:LTR	177.233	0.0463347	0.126763	0.704961	0.811856
LTR24:ERV1:LTR	63.5963	-0.0482486	0.129723	0.707716	0.814073
L1MEj:L1:LINE	307.804	0.0371673	0.122525	0.708139	0.814341
UCON5:UCON5:Unknown	12.7579	-0.0862006	0.267396	0.711034	0.81647
MER9a3:ERVK:LTR	116.081	0.0397201	0.125869	0.713099	0.81819
UCON4:UCON4:Unknown	27.3231	-0.0704707	0.209305	0.713471	0.818311
Charlie15b:hAT-Charlie:DNA	287.476	0.0403645	0.111225	0.717672	0.821279
LTR16:ERVL:LTR	156.893	-0.0386192	0.107439	0.718286	0.821732
UCON28b:UCON28b:Unknown	9.16135	0.0936171	0.323791	0.718791	0.822132
Eulor3:DNA:DNA?	0.650912	0.0652545	0.504004	0.72112	0.823657
LTR48:ERV1:LTR	80.7247	-0.0462893	0.13473	0.721321	0.82379
MLT2F:ERVL:LTR	105.113	0.0392946	0.118455	0.723087	0.825156
Eulor9B:DNA:DNA	0.857766	0.0875601	0.508915	0.724594	0.826286
HERVKC4-int:ERVK:LTR	2.85704	0.0834024	0.463526	0.724907	0.826286
UCON48:UCON48:Unknown	1.37721	0.0776808	0.474609	0.72641	0.827449
Eulor11:DNA:DNA	1.89679	-0.0888372	0.441588	0.72704	0.827917
UCON18:UCON18:Unknown	0.620771	0.060365	0.510605	0.727811	0.828404
LTR77:ERV1:LTR	5.58036	0.0918671	0.357695	0.730962	0.830921
LTR85b:Gypsy:LTR	49.7695	-0.0467074	0.142757	0.732145	0.831858
MLT1G1:ERVL-MaLR:LTR	266.472	0.0329328	0.104765	0.733699	0.832708
LTR06:ERV1:LTR	3.17143	0.0869984	0.426658	0.736256	0.834658
UCON46:UCON46:Unknown	4.24645	0.0898977	0.378755	0.73989	0.837065
ERVL-B4-int:ERVL:LTR	505.499	-0.0283419	0.0917715	0.74153	0.838144
LTR106_Mam:LTR:LTR	94.6421	-0.0380169	0.122438	0.743218	0.839406
MER57E1:ERV1:LTR	59.2058	-0.0405002	0.145085	0.744796	0.840507
UCON107:hAT-Tag1:DNA	14.6636	-0.069946	0.242695	0.746709	0.842272
UCON12:UCON12:Unknown	5.86401	0.0851416	0.38687	0.749075	0.84405
LTR49-int:ERV1:LTR	161.435	-0.0333764	0.113892	0.751778	0.846167
Charlie10b:hAT-Charlie:DNA	79.1167	0.0381121	0.125619	0.753128	0.847093
MER74A:ERVL:LTR	185.418	-0.0283265	0.0922683	0.754646	0.848295
LTR40A1:ERVL:LTR	28.451	0.0637005	0.212968	0.755403	0.848809
L1P4c:L1:LINE	0.99752	0.0566748	0.493987	0.756743	0.849607
D20S16:Satellite:Satellite	13.7921	-0.066236	0.261521	0.759132	0.851349
LTR31:ERV1:LTR	27.2835	-0.0567882	0.193466	0.759223	0.851416
MLT1E1:ERVL-MaLR:LTR	57.6244	-0.050727	0.157885	0.76201	0.85342
MER125:DNA:DNA	3.82055	0.0807597	0.382939	0.763013	0.854182
MER74C:ERVL:LTR	14.7183	0.0701561	0.260098	0.76328	0.854345
MLT1D:ERVL-MaLR:LTR	2694.56	0.0248827	0.0833569	0.763259	0.854345
LSAU:Satellite:Satellite	4.79673	0.080176	0.391772	0.76518	0.855716
LTR22:ERVK:LTR	1.6299	0.0723835	0.455145	0.765606	0.856072
UCON19:UCON19:Unknown	0.664592	0.0605216	0.491999	0.766181	0.856541
MER51E:ERV1:LTR	27.9266	0.0611133	0.221204	0.767404	0.857047
LTR32:ERVL:LTR	87.2196	0.0364024	0.132543	0.768121	0.857574
UCON70:UCON70:Unknown	5.06938	-0.081545	0.373623	0.768413	0.857715
MER9a2:ERVK:LTR	78.3875	-0.046515	0.146288	0.771047	0.859468
CR1-11_Crp:CR1:LINE	2.55568	-0.0696505	0.44884	0.771502	0.859818
LTR105_Mam:ERVL:LTR	31.5836	-0.0521377	0.206918	0.771782	0.860034
MER97c:hAT-Tip100:DNA	8.2202	-0.0730182	0.323413	0.772591	0.860471
MLT1G1-int:ERVL-MaLR:LTR	13.0412	-0.0668636	0.267617	0.772631	0.860471
LTR1F:ERV1:LTR	6.85688	-0.0733133	0.326935	0.77393	0.861296
LTR71A:ERV1:LTR	19.7364	0.0530607	0.22094	0.778163	0.864161
HERV17-int:ERV1:LTR	134.046	0.0307717	0.124077	0.780301	0.865918
LTR45:ERV1:LTR	5.79203	0.0743747	0.362321	0.781442	0.866425
MLT2B3:ERVL:LTR	274.926	-0.0239303	0.0901715	0.782347	0.86688
MER57C2:ERV1:LTR	23.4834	0.0522147	0.211315	0.784024	0.868012
MLT1K:ERVL-MaLR:LTR	1167.38	0.0198345	0.0763227	0.784102	0.868041
LTR22C:ERVK:LTR	3.98656	-0.074029	0.397799	0.785458	0.868944
SVA_C:SVA:Retroposon	196.928	0.0269348	0.095244	0.786737	0.869633
HERVS71-int:ERV1:LTR	97.8503	-0.0317222	0.113998	0.789293	0.871367
LTR41:ERVL:LTR	191.146	0.0267149	0.103594	0.793827	0.874584
UCON22:UCON22:Unknown	1.1712	-0.059195	0.462264	0.794762	0.875211
LTR17:ERV1:LTR	111.814	-0.0289087	0.115327	0.796604	0.876367
LTR81AB:Gypsy:LTR	3.3983	0.0682886	0.397176	0.799075	0.87792
MER97b:hAT-Tip100:DNA	5.48438	-0.0665248	0.345643	0.799816	0.878213
MER51C:ERV1:LTR	56.5893	-0.0330061	0.139382	0.800371	0.878503
MER57C1:ERV1:LTR	3.65937	-0.0674781	0.398585	0.800983	0.87881
LTR24B:ERV1:LTR	53.6721	0.0368825	0.139763	0.80318	0.879859
CR1-3_Croc:CR1:LINE	161.313	0.0298813	0.13307	0.80765	0.883053
Charlie6:hAT-Charlie:DNA	3.52899	0.0629789	0.414839	0.809342	0.884115
LTR26C:ERV1:LTR	14.7861	0.0559614	0.264719	0.809228	0.884115
UCON74:DNA:DNA?	8.63613	0.0590922	0.297337	0.809278	0.884115
MER68B:ERVL:LTR	88.1656	0.0341021	0.135394	0.809457	0.88415
UCON28c:UCON28c:Unknown	3.17269	0.0649188	0.396687	0.809644	0.884281
UCON83:SINE:SINE?	1.07849	-0.0517634	0.472126	0.809988	0.884584
MER133B:DNA:DNA?	7.76708	0.0583218	0.307798	0.812807	0.886236
MER135:DNA:DNA	67.1307	0.0374035	0.154776	0.816476	0.888845
MER57E3:ERV1:LTR	10.2723	0.0540932	0.272112	0.816665	0.888904
LTR19-int:ERV1:LTR	66.5756	-0.0343994	0.163971	0.817748	0.889498
LTR27D:ERV1:LTR	1.65007	0.0555313	0.461281	0.818431	0.889852
MER39:ERV1:LTR	236.95	0.0332213	0.108336	0.820927	0.891344
LTR88b:Gypsy:LTR	81.1861	0.0287523	0.131728	0.822496	0.892499
MER124:DNA:DNA?	85.322	-0.0296393	0.134775	0.824423	0.893527
MSTA1-int:ERVL-MaLR:LTR	0.655485	-0.047127	0.511742	0.824772	0.89375
LTR3B_:ERVK:LTR	27.4758	0.0324018	0.216643	0.826077	0.894384
THE1C:ERVL-MaLR:LTR	915.45	0.0178018	0.081706	0.826185	0.894427
MER61A:ERV1:LTR	34.3804	0.0377607	0.203359	0.830074	0.896714
LTR51:ERV1:LTR	14.0808	0.0476264	0.257911	0.832052	0.897909
AluYk3:Alu:SINE	167.435	0.0243994	0.0930651	0.832235	0.898022
ERV24_Prim-int:ERV1:LTR	32.3491	0.0276877	0.175107	0.834681	0.899726
Chompy-6_Croc:PIF-Harbinger:DNA	0.640839	0.0165846	0.522859	0.836889	0.9008
LTR60B:ERV1:LTR	13.4923	-0.0456697	0.259251	0.836731	0.9008
ERVL47-int:ERVL:LTR	6.33625	0.0523029	0.327964	0.840639	0.903188
AluYe6:Alu:SINE	34.741	-0.0287291	0.169691	0.841676	0.903642
LTR64:ERV1:LTR	61.7209	-0.026965	0.146115	0.846598	0.906536
LTR1D:ERV1:LTR	115.815	0.0225595	0.125204	0.848266	0.907467
AluSq4:Alu:SINE	474.726	0.0178752	0.0937276	0.850104	0.908769
MER110:ERV1:LTR	17.8176	0.0413223	0.242642	0.853985	0.911263
MLT1I-int:ERVL-MaLR:LTR	41.0119	-0.0268004	0.184006	0.855151	0.911748
LTR38:ERV1:LTR	6.84659	-0.0458111	0.323928	0.859137	0.914156
HERVE_a-int:ERV1:LTR	47.7906	0.0246772	0.143826	0.859391	0.91439
LTR35B:ERV1:LTR	14.2545	0.0496627	0.250505	0.860109	0.914749
MLT1L-int:ERVL-MaLR:LTR	5.87212	0.0466695	0.35014	0.860261	0.914875
LTR33C:ERVL:LTR	50.6758	-0.0210246	0.145063	0.860837	0.915266
LTR72:ERV1:LTR	16.4205	-0.0346924	0.25427	0.86498	0.91796
LTR81C:Gypsy:LTR	22.4677	0.0289928	0.224167	0.870493	0.92134
LTR33A:ERVL:LTR	116.553	0.0218245	0.147808	0.873808	0.923173
LTR5B:ERVK:LTR	212.899	0.0148519	0.0948385	0.874209	0.923451
Ricksha_c:MULE-MuDR:DNA	117.209	0.020652	0.143911	0.875072	0.923832
MER47B:TcMar-Tigger:DNA	109.931	0.0205412	0.138805	0.875342	0.923896
LTR16B2:ERVL:LTR	156.181	0.0148915	0.103018	0.876404	0.924566
AluYf1:Alu:SINE	255.061	0.0161684	0.0978671	0.880215	0.926712
MER61F:ERV1:LTR	14.0431	0.0341816	0.281073	0.882832	0.928332
CER:Satellite:Satellite	29.2011	-0.0265668	0.196765	0.88362	0.928745
LTR79:ERVL:LTR	242.498	-0.0128239	0.0984282	0.893396	0.934973
MER97a:hAT-Tip100:DNA	11.1368	-0.0315433	0.298603	0.894308	0.935668
Eulor9A:DNA:DNA	20.3153	-0.0300294	0.261768	0.895039	0.936154
MLT1A-int:ERVL-MaLR:LTR	108.116	-0.0150916	0.119414	0.896418	0.936999
LTR81B:Gypsy:LTR	35.4983	0.0232616	0.194633	0.896849	0.937128
UCON7:DNA:DNA?	3.80703	0.0338739	0.401504	0.896796	0.937128
Charlie8:hAT-Charlie:DNA	705.034	-0.00868324	0.0638895	0.898419	0.93819
MLT1F1:ERVL-MaLR:LTR	283.88	-0.00607172	0.0768266	0.901476	0.94001
MER52C:ERV1:LTR	40.1015	-0.0169887	0.177799	0.902478	0.940684
MLT1O:ERVL-MaLR:LTR	334.181	-0.0107767	0.0771602	0.904888	0.94249
LTR22B:ERVK:LTR	56.6407	0.0197075	0.175693	0.906594	0.943265
AluYb8:Alu:SINE	649.377	0.00896362	0.0856795	0.907004	0.943493
UCON9:UCON9:Unknown	4.87327	0.030181	0.375908	0.907422	0.943681
Charlie10:hAT-Charlie:DNA	180.355	0.0117868	0.108509	0.912447	0.947394
MLT1E3:ERVL-MaLR:LTR	222.988	-0.013423	0.111643	0.912528	0.947428
MER127:TcMar-Tigger:DNA	15.4253	0.0250404	0.258023	0.913045	0.947668
LTR22C0:ERVK:LTR	20.2226	-0.0193244	0.255511	0.916301	0.949506
MLT1H2-int:ERVL-MaLR:LTR	17.2311	0.0193334	0.244925	0.916245	0.949506
MLT1A0-int:ERVL-MaLR:LTR	106.64	-0.0128372	0.131285	0.916964	0.949947
MER83C:ERV1:LTR	2.05672	0.0225039	0.445403	0.924098	0.954588
LTR68:ERV1:LTR	55.9081	-0.0171674	0.17212	0.92653	0.956115
LTR8B:ERV1:LTR	176.151	0.00202023	0.111765	0.928714	0.957324
MSTA1:ERVL-MaLR:LTR	71.5245	-0.0135108	0.158085	0.931302	0.958834
Charlie17:hAT-Charlie:DNA	123.701	-0.012512	0.118028	0.931467	0.958966
LTR1C:ERV1:LTR	3.7777	0.0229993	0.382448	0.931985	0.959162
UCON21:DNA:DNA?	2.23511	0.0212417	0.447158	0.932804	0.959447
LTR34:ERV1:LTR	38.0761	0.00553626	0.174231	0.932849	0.959457
MER130:DNA:DNA	17.2376	-0.0169084	0.230413	0.933856	0.960144
Eulor2A:DNA:DNA?	1.91873	0.0215338	0.4425	0.935279	0.961309
HERVK11D-int:ERVK:LTR	2.08322	-0.0207666	0.423985	0.935402	0.961347
MER121B:hAT:DNA	4.20106	0.0199163	0.392511	0.940651	0.964689
Charlie23a:hAT-Charlie:DNA	189.054	0.00939708	0.11064	0.942352	0.965913
LTR39-int:ERV1:LTR	10.8644	0.0170911	0.284919	0.942585	0.965913
REP522:telo:Satellite	23.1446	-0.0126208	0.201024	0.944141	0.966825
MER1B:hAT-Charlie:DNA	1637.69	-0.0082576	0.0819675	0.94457	0.967077
Charlie25:hAT-Charlie:DNA	137.575	0.0088994	0.147666	0.945155	0.967272
MER73:ERVL:LTR	13.9664	0.0178081	0.269614	0.948536	0.969338
LTR9C:ERV1:LTR	10.8356	0.0141313	0.30619	0.949455	0.969828
HERV1_LTRa:ERV1:LTR	3.11028	0.0174486	0.389582	0.950637	0.970773
SVA_D:SVA:Retroposon	862.131	-0.00391345	0.0644461	0.95066	0.970773
LTR5_Hs:ERVK:LTR	668.375	0.00582717	0.0545316	0.953935	0.972872
LTR61:ERV1:LTR	43.8329	-0.018687	0.160575	0.954242	0.973061
LTR1D1:ERV1:LTR	34.9424	-0.00808911	0.199437	0.955171	0.973496
MER44D:TcMar-Tigger:DNA	155.105	0.00207245	0.10177	0.955253	0.973496
UCON34:UCON34:Unknown	35.5558	-0.00985847	0.171292	0.958329	0.97558
MER11D:ERVK:LTR	25.1989	-0.00926465	0.20952	0.961924	0.977434
THE1C-int:ERVL-MaLR:LTR	271.558	0.0052835	0.122098	0.965456	0.979536
MSTC-int:ERVL-MaLR:LTR	29.4525	0.00724352	0.191854	0.966611	0.980302
L1PBb:L1:LINE	24.0023	-0.00761878	0.209343	0.96777	0.98123
UCON97:DNA:DNA	2.75037	-0.00895032	0.429545	0.969681	0.982226
LTR108b_Mam:ERVL:LTR	2.35317	0.00901665	0.443724	0.972541	0.983933
LTR14C:ERVK:LTR	1.21049	0.00679098	0.48751	0.973339	0.98446
Tigger9a:TcMar-Tigger:DNA	128.178	0.00550554	0.153139	0.975553	0.985916
LTR81:Gypsy:LTR	6.19844	0.00988526	0.330589	0.976595	0.986434
CR1-L3B_Croc:CR1:LINE	0.735771	0.00856489	0.492133	0.984191	0.991019
LTR35A:ERV1:LTR	4.07527	0.00598836	0.378672	0.984311	0.991089
MER41E:ERV1:LTR	16.5502	-0.00372173	0.233519	0.984751	0.991381
LTR88a:Gypsy:LTR	41.5511	0.0063979	0.167566	0.985925	0.992282
MER45A:hAT-Tip100:DNA	339.942	-0.000242935	0.0896512	0.99203	0.995565
AluYa8:Alu:SINE	38.07	0.00149165	0.201395	0.996486	0.997895
MER63D:hAT-Blackjack:DNA	157.707	-0.00459905	0.0984819	0.99961	0.999723

## Sheet: Dataset3
Significantly differentially expressed (padj<0.01, log2FC >|1|) repeat locus annonation from RepeatMasker for shM(n=6)/shCTR(n=6)
up												down
Name	chr	start	end	strand	baseMean	log2FoldChange	lfcSE	pvalue	padj			Name	chr	start	end	strand	baseMean	log2FoldChange	lfcSE	pvalue	padj
UCON72_36	chr13	95630770	95630906	-	4.78626	1.72661	0.61079	0.00036428	0.00804826			MER20_13476	chr16	84315559	84315780	-	3.42523	-6.89409	2.58531	7.86869e-09	4.70006e-07
MER44B_912	chr8	25202617	25202965	-	7.06411	1.10655	0.488233	0.00248328	0.0399037			AluJb_102509	chr16	84328667	84328966	+	2.93662	-6.59462	2.55202	6.51118e-08	3.3568e-06
MER44B_1193	chr10	48593330	48593793	-	2.82609	2.41612	0.881402	0.00063882	0.0129892			L2c_94899	chr11	89488877	89489011	+	2.52738	-6.12254	2.50922	5.15006e-07	2.26496e-05
MER44B_1755	chr20	49700600	49700926	-	1.46272	2.14449	1.27877	0.00322175	0.0492215			L1MB7_18089	chr16	84303664	84303959	-	1.7688	-5.59133	2.4906	1.03402e-05	0.000346059
CR1-3_Croc_78	chr1	109925940	109926548	-	44.0341	1.26713	0.240082	1.46e-08	8.34e-07			L1PA16_8872	chr10	113488652	113489720	-	1.64734	-5.57883	2.47143	6.91049e-06	0.000240685
CR1-3_Croc_86	chr1	115275964	115276345	+	2.35998	2.27936	1.05135	0.00228053	0.0372007			L1PB3_1283	chr6	169329180	169330822	-	4.84767	-5.50353	1.29548	1.5027e-09	1.00176e-07
CR1-3_Croc_1276	chr22	35393256	35393330	+	6.54482	1.39288	0.466793	0.00028645	0.00653821			MER4E_208	chr6	3907236	3907992	+	6.47293	-5.33258	0.993175	3.29796e-10	2.42832e-08
UCON29_52	chr3	195152762	195152867	-	2.68424	2.9234	0.958205	0.00019903	0.0047816			MIR3_15647	chr3	8530276	8530419	-	1.36036	-5.31336	2.49655	4.4302e-05	0.00128052
MER41E_359	chr22	36231845	36232073	+	3.92886	1.97135	0.628365	0.00015001	0.00375589			L1ME3Cz_4180	chr6	3905161	3905532	-	3.25663	-5.26268	1.33288	2.9958e-08	1.63333e-06
MER41D_121	chr6	36353014	36353561	-	9.53197	4.14004	0.576439	2.24e-13	2.42e-11			MamSINE1_4840	chr15	68355079	68355198	+	3.7741	-5.22807	1.30908	1.4706e-08	8.41121e-07
MER41D_171	chr8	143016323	143016499	-	3.75666	1.44953	0.632009	0.00188194	0.0318434			PABL_A-int_122	chr6	169333619	169336164	-	1.303	-5.1764	2.49957	7.3419e-05	0.00200374
MER41D_297	chr12	112988715	112988890	+	2.22538	5.91303	2.29979	3.77e-07	1.7e-05			Tigger5b_1738	chr15	39041099	39041282	+	1.43021	-5.16959	2.5245	0.000100863	0.00265422
MER41D_353	chr17	82437697	82437954	-	2.97742	2.44207	0.883729	0.00059192	0.012193			L2a_111333	chr11	89497915	89498214	+	1.33165	-5.13369	2.54358	0.000234157	0.00550094
MER41A_582	chr4	88414415	88414962	-	2.13626	5.41061	2.31004	4.64e-06	0.00016781			L1MB5_28	chr1	3550155	3550550	+	4.99186	-5.12343	1.00304	1.9958e-09	1.30833e-07
MER41A_773	chr5	179828110	179828176	-	21.2941	1.46928	0.295029	6.15e-08	3.18e-06			MIRc_22956	chr3	140567937	140568150	-	5.87857	-5.08015	0.996718	2.1327e-09	1.39035e-07
MER41A_1726	chr12	75487740	75488253	-	12.1394	1.50632	0.334008	6.9e-07	2.96e-05			MLT1A1_3408	chr8	101255543	101255707	+	1.32471	-5.06236	2.46397	7.42463e-05	0.00202418
MER41A_1756	chr12	116417751	116418375	+	4.13963	2.93179	0.744386	9.78e-06	0.00032966			L2a_134195	chr15	38862675	38862818	-	1.50944	-5.02393	2.47813	0.000119496	0.00308051
MER41A_1819	chr13	42982010	42982562	+	5.47923	4.66484	0.989116	2.59e-08	1.42e-06			MER45C_207	chr3	55063863	55064722	-	1.17513	-5.01144	2.56908	0.000251729	0.00585208
UCON26_112	chr8	130437914	130438019	+	6.44278	1.63262	0.4908	8.16e-05	0.0022034			MIRb_18895	chr1	201910031	201910134	-	1.44488	-5.00177	2.43991	6.73909e-05	0.00185566
L1M4a2_1254	chr11	5670581	5670862	+	6.04329	1.31676	0.481392	0.00059995	0.0123369			MamRTE1_2874	chr4	185620091	185620157	-	2.74782	-4.99278	1.31927	8.26621e-08	4.17475e-06
L1M4a2_1256	chr11	5672503	5674193	+	8.42993	1.19357	0.402724	0.00030838	0.00697505			AluSz_42362	chr8	8341851	8342143	+	1.287	-4.97273	2.45918	9.6309e-05	0.00255009
L1M4a2_1593	chr15	49367817	49368216	+	1.08457	3.84003	2.30242	0.00116584	0.0214862			MLT1K_6056	chr5	168658404	168658804	+	1.34068	-4.95114	2.48557	0.000143316	0.00360641
MER96_457	chr6	32836919	32836985	-	2.32959	2.37969	1.00521	0.0013679	0.0244781			MamGypLTR3_139	chr3	112335848	112335940	-	1.12359	-4.90173	2.51383	0.000212049	0.00505257
MER96_836	chr11	125088700	125088818	-	2.04642	2.19824	1.02127	0.00224824	0.0367721			L3b_8043	chr14	32833051	32833132	-	1.55396	-4.86849	2.4961	0.000205079	0.00490796
MER96_1229	chr22	36230424	36230508	-	10.6752	2.1854	0.382707	1.23e-09	8.31e-08			L1PA7_6496	chr9	77623472	77629886	+	1.49538	-4.85199	2.48297	0.000190804	0.00461462
MER20B_980	chr4	14125856	14126229	+	20.1264	2.02503	0.27345	1.65e-14	2.01e-12			L2b_1882	chr1	31580777	31581105	-	1.23716	-4.85045	2.46584	0.000171507	0.00421261
MER20B_1506	chr6	72793111	72793552	+	2.83225	2.83673	0.854149	0.00011077	0.00287981			L1MA2_1696	chr4	118191583	118192702	-	1.31937	-4.81961	2.47082	0.000198739	0.00477687
MER20B_1981	chr8	109176853	109177458	+	1.04572	3.41491	2.37778	0.00294799	0.0458233			L1MA3_7961	chr21	28367225	28368745	-	1.20937	-4.81468	2.49762	0.000246553	0.00574758
MER20B_2847	chr12	112912593	112912768	+	2.46193	6.40135	2.46082	9.27e-08	4.64e-06			L2c_29898	chr3	99669225	99669431	-	1.11549	-4.80093	2.46793	0.000189372	0.00458281
OldhAT1_58	chr1	47250999	47251063	+	21.0431	1.0007	0.277712	4.7e-05	0.00135152			MIRb_13941	chr1	111996650	111996893	+	1.20583	-4.79912	2.49307	0.00024084	0.00563455
OldhAT1_128	chr1	89424686	89424756	+	1.59051	5.45111	2.48848	4.22e-05	0.0012255			LTR1C1_35	chr6	3898680	3899332	-	1.09558	-4.78099	2.4786	0.000227176	0.0053611
OldhAT1_134	chr1	91507859	91507910	+	9.88372	2.11918	0.397778	9.32e-09	5.5e-07			AluSz_28664	chr5	96638124	96638435	+	1.21402	-4.76234	2.45821	0.000203943	0.00488506
OldhAT1_266	chr1	212686914	212687004	-	6.35671	2.06246	0.480293	1.86e-06	7.3e-05			L1M5_26220	chr8	101259179	101259421	-	1.41566	-4.75254	2.4639	0.000264973	0.00611624
OldhAT1_1142	chr4	80278399	80278435	+	6.23436	3.25587	0.651671	1.23e-07	6.06e-06			Chap1_Mam_579	chr6	132146191	132146264	+	2.359	-4.74379	1.33773	4.38212e-07	1.95365e-05
OldhAT1_1619	chr6	24785654	24785747	-	67.5987	1.28411	0.192652	3.16e-12	3.02e-10			MLT1F2_3021	chr9	78223192	78223755	+	1.20567	-4.7435	2.53749	0.000448225	0.0096205
OldhAT1_1701	chr6	72650959	72651061	-	1.79109	3.83969	1.35086	2.94e-05	0.00088825			AluSx1_21666	chr3	140569669	140569977	-	1.40712	-4.72146	2.42335	0.000155467	0.00387123
OldhAT1_1811	chr6	136611376	136611439	+	18.329	1.32769	0.292	6.26e-07	2.71e-05			L2a_103532	chr10	88939876	88939917	+	8.18303	-4.71129	0.745282	1.52878e-10	1.17116e-08
OldhAT1_2279	chr8	119423611	119423657	+	70.6054	1.64538	0.203376	5.19e-17	8.11e-15			LTR18B_155	chr7	30757107	30757687	+	8.8256	-4.6922	0.689707	4.6817e-12	4.38342e-10
OldhAT1_2548	chrX	70387136	70387212	+	10.3678	1.53099	0.461042	8.5e-05	0.00228463			AluYj4_751	chr4	2970674	2970969	-	1.37521	-4.69032	2.44966	0.000227064	0.00535919
OldhAT1_2795	chr10	68128182	68128310	-	4.06508	1.70591	0.620085	0.0005045	0.010646			L1MC5_4894	chr6	3900407	3900851	+	2.1471	-4.6653	1.35462	9.50434e-07	3.96165e-05
OldhAT1_2825	chr10	92694703	92694776	+	49.9184	1.15862	0.184341	4.35e-11	3.61e-09			MIR3_51673	chr10	7560848	7560932	+	3.19727	-4.6651	1.34222	7.04469e-07	3.0115e-05
OldhAT1_2861	chr10	128097443	128097523	-	13.6963	2.61609	0.425656	8.23e-11	6.57e-09			AluJo_44033	chr10	88946400	88946690	-	5.10159	-4.63573	1.02404	7.97575e-08	4.04015e-06
OldhAT1_3171	chr12	65756762	65756887	+	5.58444	3.42254	0.705787	3.17e-07	1.45e-05			AluSg_18501	chrX	602337	602620	-	1.22657	-4.61403	2.50465	0.000483146	0.0102662
OldhAT1_3172	chr12	65837318	65837376	-	9.48636	2.32913	0.501903	2.92e-07	1.34e-05			MIR_138737	chr15	62840065	62840259	+	1.02073	-4.58395	2.51611	0.000521132	0.0109482
LTR82A_32	chr1	159041191	159041402	+	5.88057	1.43653	0.463277	0.00017456	0.00427691			L3b_8450	chr15	68361829	68361920	-	1.50369	-4.56118	2.39452	0.000211859	0.00504906
LTR82A_33	chr1	159044598	159044959	+	6.01625	1.95604	0.542963	2.82e-05	0.00085524			L3b_3791	chr6	48048964	48049042	+	1.37385	-4.55433	2.42766	0.000265481	0.00612556
LTR82A_34	chr1	159048733	159049094	+	5.91162	1.44545	0.482714	0.00026575	0.00613034			MIR3_44113	chr9	38408690	38408835	-	1.12353	-4.55251	2.50216	0.000511133	0.0107686
LTR82A_48	chr1	210373543	210373878	-	3.78218	3.23002	0.80855	1.23e-05	0.00040377			MIRb_134089	chr10	88944043	88944140	-	4.17569	-4.54918	1.02839	1.46343e-07	7.08492e-06
LTR82A_143	chr2	233850481	233850732	+	7.98839	1.81732	0.485059	1.75e-05	0.00055729			L1PA4_4461	chr6	169357553	169362476	+	2.28625	-4.54233	1.35121	1.55803e-06	6.2206e-05
LTR82A_144	chr2	233853034	233853308	+	4.43637	2.12573	0.788217	0.00060251	0.0123795			MIR3_24665	chr4	141096963	141097004	+	1.09423	-4.50437	2.49478	0.000632401	0.0128853
LTR82A_182	chr3	122722776	122722821	-	1.81021	3.78557	1.36837	4.14e-05	0.00120551			L1ME3A_5180	chr6	3908396	3908661	+	2.17132	-4.48718	1.34477	1.70313e-06	6.75278e-05
LTR82A_498	chr7	140035357	140035835	+	19.0877	3.6261	0.387877	2.14e-21	4.89e-19			MIRc_2983	chr1	52618205	52618434	+	1.25426	-4.48412	2.447	0.000430673	0.00930295
LTR82A_504	chr8	11462664	11463166	+	6.34686	1.90558	0.507543	1.62e-05	0.00052025			L2a_142389	chr16	84295842	84296076	-	2.35938	-4.47208	1.39162	9.4738e-06	0.000320238
LTR82A_950	chr19	48445205	48445589	-	1.89432	2.45076	1.15887	0.00165604	0.028684			MIRb_94015	chr7	101557803	101558055	-	2.64595	-4.46969	1.33391	1.52749e-06	6.109e-05
MLT1E3_188	chr2	120226365	120226811	-	1.61007	2.95024	1.49303	0.00123763	0.0225744			L2b_28130	chr4	185643015	185643625	-	1.23855	-4.46036	2.46377	0.000478668	0.0101833
MLT1E3_293	chr3	45132834	45133428	+	1.27897	4.3941	2.2887	0.00029991	0.00681125			LTR103b_Mam_330	chr9	129322961	129323125	+	1.23418	-4.44314	2.50259	0.000655096	0.0132683
MLT1E3_1391	chr12	65818780	65819134	-	4.22835	2.4929	0.70137	4.65e-05	0.00133766			L2a_24231	chr2	174433358	174433494	+	1.16056	-4.44223	2.51248	0.000728341	0.0145008
MLT1E2_734	chr3	122525758	122526314	-	1.21137	2.63354	1.5369	0.00178109	0.0304689			AluSz_7070	chr1	201913324	201913625	+	2.56995	-4.43638	1.33786	2.81346e-06	0.000106511
MLT1E2_1073	chr4	176655176	176655706	+	5.99064	4.22735	0.848019	2.47e-07	1.15e-05			AluSx1_33465	chr5	169135104	169135410	-	1.02322	-4.43002	2.52064	0.000759985	0.0150353
MLT1E2_1201	chr5	38976875	38977388	+	2.96343	1.55597	0.712299	0.00233722	0.0379438			AluJr_49017	chr10	88946097	88946395	-	4.83372	-4.42574	0.864807	5.82591e-08	3.03263e-06
MLT1E2_1423	chr6	31470734	31471317	-	6.9338	2.48261	0.536044	2.82e-07	1.3e-05			MamRep1879_1107	chr14	59193153	59193299	+	1.05211	-4.40669	2.57705	0.00181621	0.0309619
MLT1E2_3343	chr17	4206953	4207655	+	9.60264	1.03376	0.377161	0.00079775	0.0156583			AluJo_55069	chr14	57996702	57997006	+	1.0372	-4.40427	2.52768	0.000852596	0.0165479
MLT1E1_227	chr4	14118851	14118943	+	3.14021	1.48031	0.71632	0.00311411	0.0479032			FAM_1260	chr4	150148382	150148563	-	1.00859	-4.37919	2.51507	0.000813629	0.015925
MLT1E1_884	chr17	56903527	56904126	+	7.19547	2.7535	0.52315	1.96e-08	1.1e-06			L1MD_5861	chr11	9799840	9799955	-	1.25402	-4.37824	2.54884	0.00096799	0.0183867
AluYh3_1240	chr8	41542427	41542655	+	12.4518	1.3044	0.362683	3.55e-05	0.00105107			MER66A_69	chr4	141016244	141016630	+	1.3503	-4.36838	2.45801	0.000835356	0.0162739
AluYh3_1410	chr9	113485095	113485388	-	3.91306	2.50841	0.698657	4.15e-05	0.00120873			MER91A_801	chr3	177674326	177674483	+	1.31306	-4.36342	2.47189	0.000916734	0.017579
Charlie15a_1309	chr7	93144123	93144196	-	4.13882	3.76076	0.892668	3.93e-06	0.00014456			L2c_90157	chr11	10663544	10663631	+	1.36629	-4.36157	2.42871	0.000485129	0.0103022
Charlie15a_1358	chr7	139071669	139071869	+	1.7506	3.20282	1.36641	0.00024029	0.00562499			MIR_73899	chr7	74062361	74062537	+	1.19728	-4.35773	2.43223	0.000493382	0.0104461
Charlie15a_1531	chr9	21535615	21535737	+	11.171	1.95588	0.442511	8.91e-07	3.74e-05			MER102b_2784	chr14	32559187	32559513	-	1.08518	-4.34006	2.51195	0.000927458	0.0177395
Charlie15a_2641	chr17	13540822	13540958	+	2.30651	3.55998	1.33167	6.24e-05	0.00173269			OldhAT1_4056	chr20	4800954	4801009	-	31.0238	-4.3349	0.359465	3.29177e-34	1.74896e-31
LTR85a_581	chr5	53008626	53008786	-	2.04864	2.02739	1.03641	0.00307745	0.0474554			GA-rich_4115	chr2	165679012	165679047	+	1.36069	-4.33425	2.43124	0.000527779	0.0110653
LTR85a_1199	chr11	19888947	19889319	-	6.66178	1.04327	0.463592	0.00288802	0.0450709			LTR40a_1828	chr18	67434074	67434572	-	1.03961	-4.32832	2.57019	0.00119522	0.0219352
LTR85a_1432	chr14	30191269	30191871	-	1.82634	5.11246	2.25144	1.77e-05	0.00056191			L2c_3765	chr1	53074880	53075064	-	2.56445	-4.29941	1.34734	4.60207e-06	0.000166606
Tigger12c_152	chr3	20169623	20169781	+	2.28606	2.42117	0.90347	0.00071745	0.0143217			AluSq_4553	chr4	141045531	141045843	-	1.01756	-4.27756	2.50633	0.00105811	0.0198108
Tigger12c_185	chr3	122571458	122571626	-	6.55119	3.02368	0.575223	2.06e-08	1.15e-06			AluY_27031	chr4	150179025	150179327	-	1.10545	-4.25976	2.51567	0.00114717	0.0212004
LTR82B_780	chr10	4755504	4755709	+	5.02103	4.05288	0.861483	3.52e-07	1.6e-05			AluY_27032	chr4	150184590	150184900	-	1.09403	-4.25606	2.52339	0.00120896	0.0221446
LTR103_Mam_12	chr1	27666856	27667095	+	31.7196	7.51116	0.955844	1.61e-19	3.11e-17			ERVL-B4-int_407	chr2	133962531	133966928	+	1.43338	-4.22773	2.48371	0.00114635	0.0211876
LTR103_Mam_13	chr1	27667455	27667586	+	13.6365	6.96467	1.25486	1.28e-15	1.76e-13			AluSq2_49702	chr16	84316696	84316998	+	2.31372	-4.1877	1.36911	9.22216e-06	0.000312926
LTR103_Mam_580	chr15	74040098	74040262	-	9.08195	1.93717	0.396255	9.82e-08	4.89e-06			AluSx_19511	chr3	46886962	46887249	+	1.03628	-4.1811	2.5214	0.00127507	0.023121
LTR61_110	chr15	41350105	41350700	-	3.55347	2.18061	0.769026	0.00038062	0.00835783			L1MB4_7141	chr16	84302012	84302388	+	3.7829	-4.13305	1.04566	1.47493e-06	5.91748e-05
LTR61_135	chr19	52688725	52689313	+	4.87216	1.38017	0.574721	0.00145256	0.0257422			AluSx1_92775	chr16	84325207	84325502	-	1.15389	-4.10329	2.49585	0.00124543	0.0226944
LTR61_146	chr22	38984265	38984782	-	2.25137	1.88223	0.892769	0.00241252	0.0389759			LTR7_122	chr1	203490980	203491388	+	5.52124	-4.09983	0.783279	3.5672e-08	1.92268e-06
L1ME2z_242	chr1	112682483	112682919	-	4.62934	1.31745	0.571843	0.00200295	0.0335009			MIRc_81871	chr15	68329098	68329191	+	1.08626	-4.08643	2.51093	0.00175903	0.0301657
L1ME2z_614	chr2	74860348	74860916	-	3.39318	1.40673	0.651851	0.00265298	0.0421038			L1PA4_948	chr2	62580886	62586986	-	3.10281	-4.06684	1.03997	1.85703e-06	7.30191e-05
L1ME2z_1553	chr4	76794598	76795122	+	1.46372	2.50343	1.5658	0.00219089	0.0360218			MER5A_5583	chr3	8552458	8552601	-	2.31824	-4.05602	1.34803	1.17944e-05	0.000389321
L1ME2z_1554	chr4	76795569	76796767	+	5.21406	1.65169	0.540275	0.00021031	0.0050186			MIRb_189275	chr16	84328967	84329137	+	1.76254	-4.04189	1.43497	4.20089e-05	0.00122097
L1ME2z_1678	chr4	168464155	168464360	+	1.28697	2.85768	1.49103	0.00105084	0.0196955			MER20_8024	chrX	3306569	3306782	+	6.60725	-4.04178	0.780616	6.92561e-08	3.5498e-06
L1ME2z_1681	chr4	168468193	168469597	+	6.40674	4.29919	0.753381	5.18e-09	3.19e-07			L2a_63505	chr6	46315198	46315679	-	1.20846	-4.01524	2.51805	0.00161337	0.0280657
L1ME2z_1682	chr4	168469882	168470585	+	10.9231	2.82359	0.400641	2.39e-13	2.57e-11			L1MA5_46	chr1	63961179	63961990	+	1.06845	-4.00233	2.58171	0.00218823	0.03599
L1ME2z_1683	chr4	168470857	168471394	+	5.514	3.05947	0.649933	2.77e-07	1.28e-05			MER39_2314	chr11	101449910	101450166	+	1.2965	-3.96777	2.4638	0.00171743	0.0295796
L1ME2z_2707	chr7	93145681	93145756	-	27.2811	3.35566	0.311048	3.9e-28	1.43e-25			MIR3_15646	chr3	8512781	8512939	-	1.88702	-3.96386	1.37015	2.49793e-05	0.000767363
L1ME2z_2958	chr8	61700789	61701134	-	6.75886	1.23635	0.465491	0.00083355	0.0162449			AluSx1_63025	chr10	15514388	15514700	-	38.4515	-3.96053	0.320206	4.88195e-36	2.86438e-33
L1ME2z_3034	chr8	98480835	98480988	+	1.79201	2.57356	1.16965	0.00105036	0.0196892			L1ME3_3405	chr6	169374260	169375159	-	2.64433	-3.93764	1.07639	5.48365e-06	0.00019544
UCON55_277	chr11	35199748	35199884	-	12.7065	1.04601	0.337485	0.00027863	0.00638363			L2a_60041	chr5	168661074	168661383	+	1.12354	-3.93519	2.45997	0.00151937	0.0267301
HERVKC4-int_39	chr19	52460895	52465921	-	15.0342	1.26752	0.306591	3.9e-06	0.0001436			L1PB1_4917	chr7	33542840	33545714	-	1.11043	-3.92937	2.45373	0.00151795	0.026714
UCON71_Crp_39	chr2	162302087	162302185	+	1.67338	5.81097	2.45674	3.84e-06	0.00014151			MIR3_55844	chr11	10673746	10673828	+	2.28704	-3.91801	1.38237	3.14374e-05	0.00094255
AluSg4_372	chr1	146051838	146051955	-	2.15354	2.49164	1.02204	0.00084633	0.016447			AluJo_54460	chr14	31435019	31435314	-	1.42657	-3.91424	2.43069	0.00134819	0.024195
AluSg4_1613	chr4	17822191	17822488	-	1.99137	2.85433	1.16211	0.00063849	0.0129835			AluSx1_88001	chr16	3973200	3973506	-	1.02702	-3.90547	2.62148	0.00271562	0.0428981
AluSg4_1709	chr4	76209359	76209666	-	3.78897	2.50967	0.774332	0.0001423	0.0035855			Charlie15b_961	chr9	116170895	116170952	-	1.26861	-3.90461	2.4849	0.0017891	0.0305816
AluSg4_2330	chr6	27894136	27894440	-	3.68742	2.06901	0.650912	0.00013458	0.003416			MIR_72972	chr7	47829707	47829901	+	1.13949	-3.89944	2.47754	0.00177287	0.030348
AluSg4_2488	chr6	110700925	110701211	+	35.9682	1.97677	0.209917	5e-22	1.21e-19			MIRb_108231	chr8	141356026	141356223	+	1.13829	-3.89357	2.5806	0.0027045	0.0427605
AluSg4_2657	chr7	28807167	28807463	+	1.91862	2.00142	0.977757	0.00287902	0.0449543			AluJr_5526	chr1	203490130	203490265	-	6.04426	-3.86602	0.718569	1.93299e-08	1.08475e-06
AluSg4_2704	chr7	48094289	48094491	-	3.54302	1.72676	0.741329	0.00160419	0.0279334			MIRb_39067	chr3	8557012	8557147	-	7.58361	-3.86154	0.605173	4.63401e-11	3.82981e-09
AluSg4_2908	chr7	130880309	130880582	+	13.3531	1.48752	0.340293	1.32e-06	5.36e-05			L1PA5_3882	chr6	74835546	74837473	-	1.44107	-3.82986	1.4732	9.16436e-05	0.00244244
AluSg4_4802	chr12	121018587	121018895	+	1.23991	5.03136	2.49902	0.00021201	0.00505223			MIRb_39058	chr3	8529859	8530067	-	1.71699	-3.82795	1.4249	7.93005e-05	0.00214854
AluSg4_6771	chr20	17975277	17975578	+	4.92248	1.27479	0.532509	0.00155869	0.0272941			LTR28B_61	chr4	119054024	119054887	-	1.84181	-3.78779	1.40288	6.71029e-05	0.00184931
AluSg4_6832	chr20	36917372	36917692	+	1.37111	2.55338	1.53366	0.00199531	0.0334061			GA-rich_5891	chr3	112361971	112362028	+	5.9565	-3.78193	0.725716	4.2482e-08	2.2622e-06
AluSg7_549	chr1	184260719	184261022	+	2.46523	2.81276	0.948156	0.00024312	0.00567902			LTR18B_122	chr6	3899770	3900386	-	1.70012	-3.78108	1.4259	0.000100085	0.00263668
AluSg7_1621	chr3	122721307	122721596	+	33.1215	3.80591	0.304231	1.79e-36	1.08e-33			AluJb_328	chr1	6608137	6608272	+	2.6516	-3.78078	1.35716	3.59101e-05	0.00106085
AluSg7_2029	chr4	88803975	88804277	+	2.57579	2.30944	0.885599	0.00090977	0.0174719			L1PA7_5043	chr6	169347912	169354318	-	2.06105	-3.77698	1.36309	4.10681e-05	0.00119657
AluSg7_2216	chr4	168358504	168358817	-	8.08457	2.79737	0.517289	7.2e-09	4.33e-07			AluSx1_45292	chr7	117274588	117274876	-	1.95639	-3.76471	1.36899	4.04878e-05	0.00118112
AluSg7_2231	chr4	176706347	176706654	+	8.33994	1.56376	0.412184	1.49e-05	0.00048207			MLT1K_2577	chr3	8573953	8574352	-	4.0484	-3.76109	0.820828	5.04941e-07	2.22622e-05
AluSg7_3937	chr8	143029889	143030181	+	2.20639	2.08427	0.940243	0.00210224	0.0348556			AluSx_27895	chr4	141052368	141052675	-	1.04893	-3.75829	2.55025	0.00252013	0.0404024
AluSg7_3997	chr9	32473287	32473584	-	3.83694	3.16742	0.798647	1.48e-05	0.00047933			MamGypLTR1a_589	chr9	73080051	73080694	-	2.35107	-3.7517	1.38063	5.18624e-05	0.00147447
AluSg7_5705	chr12	65851538	65851682	+	4.81164	2.15773	0.638964	7.67e-05	0.00208389			AluSg4_6747	chr20	4780685	4780994	+	41.0156	-3.75133	0.39668	8.39501e-23	2.15273e-20
AluSg7_5852	chr12	121024972	121025276	-	1.54866	4.51606	2.38282	0.00059695	0.0122823			MSTD_7273	chr21	28443327	28443656	+	10.0561	-3.74685	0.529987	3.11091e-13	3.29584e-11
AluSg7_5853	chr12	121032914	121033221	-	1.78291	5.52969	2.40569	8.8e-06	0.00030002			MSTC_1589	chr8	101319972	101320386	-	1.71154	-3.74651	1.40994	6.50272e-05	0.00179868
AluSg7_6659	chr15	89807419	89807713	+	27.2189	1.58675	0.299481	8.99e-09	5.32e-07			L1PA6_2218	chr6	74216397	74223445	-	1.06539	-3.73934	2.56315	0.00284468	0.0445181
AluSg7_7087	chr17	8224377	8224681	+	2.28922	2.92696	1.07114	0.00024021	0.00562348			MIRb_87051	chr6	151618447	151618632	-	3.65272	-3.73875	0.900028	7.54425e-06	0.000260963
AluSg7_7251	chr17	41971398	41971697	-	8.72078	1.12936	0.37432	0.00032114	0.00722219			L2b_72839	chr14	57997187	57997925	+	2.41452	-3.7355	1.38761	5.47619e-05	0.001545
AluSg7_8198	chr20	36934244	36934544	+	2.01994	4.13699	1.34045	9.2e-06	0.00031223			MIR_17241	chr2	23599232	23599335	+	1.03735	-3.7339	2.54057	0.00272468	0.0430144
AluSg7_8398	chr21	41431482	41431773	-	10.7559	6.665	1.25663	2.43e-14	2.91e-12			MIRb_85481	chr6	125253913	125254105	+	2.50435	-3.71581	1.06882	1.31176e-05	0.000429044
LTR7_68	chr1	89181108	89181507	-	9.56672	4.09087	0.589813	1.05e-12	1.06e-10			MER1A_580	chr3	125884411	125884907	+	1.74056	-3.70746	1.38523	7.05637e-05	0.00193446
LTR7_949	chr6	16259012	16259427	-	1.16362	2.60095	1.61536	0.00218215	0.0359133			MLT1C_10368	chrX	3305096	3305510	-	8.31015	-3.69752	0.610338	3.12062e-10	2.30733e-08
LTR7_1173	chr7	139093419	139093817	+	7.48549	4.93253	0.836369	7.66e-10	5.35e-08			MamTip2_4347	chr10	15515023	15515198	-	33.8929	-3.6867	0.326064	1.38721e-30	5.89455e-28
LTR7_1663	chr10	89329769	89330178	-	8.60406	4.39973	0.68225	5.66e-11	4.62e-09			AluSx_8869	chr1	225489671	225489976	+	4.02982	-3.68231	0.919397	8.97251e-06	0.000305302
LTR7_1885	chr12	76297373	76297783	+	4.10316	1.90628	0.670063	0.00040669	0.00885068			L1PA8_2820	chr6	113425067	113425631	+	1.98856	-3.67678	1.43476	0.000131261	0.00334029
LTR7_2043	chr14	100371865	100372268	+	7.37686	1.34259	0.406951	9.94e-05	0.0026214			AluSx_8076	chr1	203489676	203489985	+	9.58351	-3.67547	0.561456	1.11052e-11	9.93318e-10
LTR4_4	chr1	16905464	16905857	+	2.94791	2.25778	0.782773	0.00034892	0.00775686			A-rich_35081	chrX	133302535	133302580	+	3.73571	-3.6682	0.916492	7.47759e-06	0.000258758
LTR8_865	chr4	168449851	168450473	+	2.92052	3.35277	0.910562	3.99e-05	0.00116568			MLT1A0_8479	chr6	132146742	132147108	+	4.15989	-3.66461	0.796293	9.5663e-07	3.98607e-05
LTR8_1304	chr7	79975905	79976287	-	5.70295	2.64567	0.799938	9.11e-05	0.00242991			MIRb_39065	chr3	8556111	8556258	-	1.55607	-3.66215	1.44746	0.00016682	0.00411259
LTR8_2106	chr11	311518	312224	-	16.1796	2.75543	0.351707	5.68e-16	8.11e-14			AluY_89897	chr17	60084192	60084474	-	1.35308	-3.653	2.44789	0.00219491	0.0360764
LTR8_2107	chr11	317945	318214	+	1.26815	2.78496	1.48644	0.00112958	0.0209321			L1MC_842	chr2	96014477	96014557	+	1.10812	-3.64883	2.45916	0.00227369	0.0371045
LTR8_2239	chr11	104965489	104966216	+	8.09184	1.32818	0.415552	0.00014708	0.0036911			L2c_132202	chr21	28754724	28755097	-	1.11635	-3.64684	2.46712	0.00234198	0.0380159
LTR8_3249	chr22	35664339	35664581	-	19.1668	2.51952	0.351133	6.16e-14	7.07e-12			HAL1_9132	chr6	169383848	169384999	-	1.66363	-3.6413	1.43305	0.000125317	0.00320862
LTR9_654	chr15	45654604	45655178	-	1.92279	2.23345	1.03747	0.00176631	0.0302672			L1MEc_12016	chr12	14879588	14881189	+	1.90389	-3.63693	1.41968	0.000104331	0.00273168
HERVH48-int_12	chr2	142931242	142936889	-	1.29396	3.76633	2.347	0.00166918	0.0288764			AluSq2_18494	chr5	168652831	168653138	-	1.18237	-3.61187	2.49069	0.00259471	0.0413679
MER68_18	chr1	37697183	37697707	-	1.51193	3.85539	2.24211	0.00085546	0.0165925			L2a_121362	chr12	106129355	106129451	-	2.12914	-3.57875	1.11255	3.70721e-05	0.00109151
MER68_87	chr2	6868954	6869356	+	2.93526	4.63392	1.30777	4.89e-07	2.16e-05			MIR_102785	chr10	44977079	44977207	-	9.7377	-3.57687	0.503726	2.52859e-13	2.70969e-11
MER68_88	chr2	6885020	6885342	-	20.5283	9.9581	2.61901	3.05e-21	6.88e-19			MER5A_7464	chr3	140572611	140572762	+	1.5803	-3.5658	1.47723	0.000192764	0.00465472
MER68_207	chr2	230504373	230504798	-	7.1345	1.67805	0.516474	0.00010258	0.00269292			MLT1B_12203	chr11	89482362	89482680	+	1.46502	-3.56467	1.48295	0.00023675	0.00555523
MER68_402	chr5	39048247	39048749	+	2.30313	2.21996	1.01694	0.00192501	0.0324391			AluSg_6209	chr3	38466505	38466802	-	1.55431	-3.56193	1.40902	0.000124626	0.00319345
LTR13A_1	chr1	1065545	1066494	-	4.92592	1.35992	0.539091	0.00103036	0.0193783			MIRb_39859	chr3	13019038	13019200	-	2.7903	-3.55776	0.940905	1.34216e-05	0.000437856
LTR13A_42	chr6	29929972	29930908	-	4.81405	2.0656	0.538809	1.2e-05	0.00039448			LTR34_75	chr6	169387273	169387931	+	1.86475	-3.55059	1.38026	9.02466e-05	0.00240974
LTR13A_43	chr6	33631154	33632103	-	15.2341	1.04571	0.295967	5.86e-05	0.0016411			L2a_4225	chr1	53088584	53088726	+	3.91976	-3.54636	0.812038	1.52074e-06	6.08475e-05
MER115_538	chr3	122526810	122527186	-	1.15877	4.42328	2.38514	0.00051633	0.0108618			AluSc5_2206	chr5	169125037	169125346	-	1.5694	-3.54322	1.40476	0.000114804	0.00297251
MER115_733	chr4	168254065	168254285	-	1.80871	5.24674	2.26878	1.19e-05	0.00039184			L2a_135747	chr15	68376268	68376559	+	1.59891	-3.53506	1.43862	0.000167454	0.00412565
MER115_1174	chr8	11471898	11472153	+	2.27384	2.80056	1.0093	0.00040366	0.00879232			GA-rich_6194	chr3	140566077	140566121	+	2.54654	-3.53233	1.08976	3.20619e-05	0.000959082
MER115_2134	chr17	45393656	45394035	+	1.82256	3.64523	1.39593	9.29e-05	0.0024708			5S_11	chr1	39154207	39154296	-	1.18106	-3.52634	2.5186	0.00325582	0.0496542
Tigger13a_626	chr3	146509165	146509648	+	4.27059	2.95586	0.732952	9.19e-06	0.00031198			AluJb_9534	chr1	201910275	201910583	-	2.31456	-3.51614	1.08578	3.98495e-05	0.0011648
MER117_500	chr2	162270338	162270417	+	2.01054	5.51548	2.29101	3.41e-06	0.00012682			AluJr_63860	chr15	68298420	68298643	+	4.36734	-3.51515	0.734917	3.22397e-07	1.47366e-05
MER117_874	chr3	122722333	122722469	+	1.56585	4.92106	2.31589	5.09e-05	0.0014514			MIRc_81876	chr15	68361358	68361525	-	2.05558	-3.51313	1.11476	4.33336e-05	0.00125525
MER117_1129	chr4	152627499	152627643	+	40.9918	2.12943	0.23074	2.41e-21	5.47e-19			AluSz6_18682	chr7	74046802	74047110	+	1.27211	-3.49231	1.4559	0.000210785	0.00502955
MER117_1549	chr6	72835166	72835315	-	1.86703	5.48916	2.35	6.63e-06	0.00023192			MLT2B3_1372	chr6	148049745	148050329	+	1.75086	-3.49224	1.42972	0.000196397	0.0047273
MER117_1567	chr6	85460272	85460397	-	4.43812	2.12693	0.665038	0.00012758	0.00325973			AluJo_28809	chr7	74045457	74045765	+	5.63687	-3.48979	0.628818	6.06136e-09	3.68955e-07
MER117_2762	chr11	60941457	60941626	+	1.87828	2.25764	1.19329	0.00236429	0.0383119			MIR_13299	chr1	201909696	201909912	-	2.30059	-3.48469	1.08898	4.00552e-05	0.00116966
MER117_2855	chr11	122163425	122163586	+	11.8274	1.16148	0.348056	0.0001057	0.00276442			L2a_142392	chr16	84315121	84315477	+	7.38773	-3.47522	0.617204	3.74484e-09	2.35096e-07
MER117_3012	chr12	112970411	112970588	+	319.196	7.12567	0.275483	3.83e-147	2.51e-143			LTR81A_784	chr15	68427960	68428377	+	4.67046	-3.47321	0.740221	4.86033e-07	2.14981e-05
Tigger4b_59	chr1	66554442	66554802	+	8.49519	1.12102	0.404821	0.00065523	0.0132703			L2a_121348	chr12	106068922	106068977	-	1.46445	-3.46599	1.48124	0.000272241	0.00625952
Tigger4b_853	chr5	115619501	115619792	-	5.34519	1.10647	0.504881	0.00297108	0.0460972			L2_30662	chr9	72652294	72652533	-	1.7584	-3.46206	1.49312	0.00039018	0.00853912
Tigger4b_1801	chr12	72257164	72257509	+	12.0662	1.33154	0.351465	1.62e-05	0.00051873			L2a_21580	chr2	120921708	120922198	+	1.47304	-3.44545	1.49425	0.000435109	0.00938503
Tigger4b_2243	chr17	80321039	80321360	-	8.91149	4.31165	0.634177	4.49e-12	4.21e-10			L2c_76053	chr9	116412736	116413137	+	1.51894	-3.44229	2.42018	0.00264043	0.0419478
MER112_616	chr2	112653514	112653732	-	27.7031	1.78592	0.321235	1.7e-09	1.12e-07			AluSx_76238	chr12	106129978	106130281	-	2.3055	-3.43078	1.11446	7.8739e-05	0.00213496
MER112_957	chr3	98885483	98885547	-	1.65245	4.61888	2.2911	0.00019628	0.00472534			THE1C_7113	chr12	10247606	10247970	+	1.60607	-3.43069	1.47571	0.000257396	0.00596659
MER112_1344	chr4	176690912	176691036	+	5.60443	1.87429	0.557753	7.24e-05	0.00198025			U7_75	chr4	150209706	150209748	+	1.53563	-3.42671	1.43712	0.00020502	0.0049072
MER112_2068	chr7	134457195	134457333	+	3.44924	1.58099	0.720654	0.00208097	0.0345731			L2c_115359	chr15	68321779	68322584	-	8.94067	-3.42455	0.52926	1.43091e-11	1.25923e-09
MER112_2334	chr9	21548117	21548339	-	2.92428	2.28019	0.797191	0.00044851	0.00962493			MIRb_39069	chr3	8565785	8566151	+	3.5914	-3.42257	0.766874	1.22482e-06	4.99175e-05
MER112_3325	chr13	42981715	42981945	+	1.10382	2.70217	1.62362	0.00285385	0.0446379			MER81_3326	chr20	44172149	44172260	-	3.43477	-3.41534	0.829557	6.64188e-06	0.000232174
MER113_440	chr3	14516595	14516750	-	2.66461	3.65972	1.09581	2.53e-05	0.00077629			MER117_632	chr3	8540858	8541042	-	1.33494	-3.4084	1.50536	0.000491441	0.0104119
MER113_1911	chr11	19795311	19795599	-	1.5004	4.71246	2.3377	0.00018284	0.00444641			MIR3_34655	chr6	150779009	150779175	+	1.76107	-3.40704	1.45225	0.000246395	0.00574503
MER113_1951	chr11	57422126	57422540	-	2.29314	2.78765	0.989773	0.00056068	0.0116449			MIRb_196201	chr17	76550829	76551081	-	3.71074	-3.40421	0.911213	2.98415e-05	0.0009008
MER113_1952	chr11	57541669	57541999	-	2.33477	3.43159	1.07672	5.76e-05	0.00161714			L3_37954	chr15	68357778	68358228	-	4.79345	-3.39945	0.677463	9.6269e-08	4.79971e-06
MER113_2129	chr12	112967014	112967323	-	4.37775	4.35011	0.999461	2.68e-07	1.24e-05			L1MDa_2212	chr6	132157099	132158601	+	1.99148	-3.39934	1.16668	9.32504e-05	0.00247911
MER113_2882	chr16	57080235	57080481	+	10.9222	1.59975	0.381233	2.51e-06	9.61e-05			MIRc_18498	chr3	8562462	8562612	+	2.70844	-3.39921	0.939623	3.39086e-05	0.00100887
MER113_2883	chr16	57080767	57080862	+	3.84625	1.46752	0.681502	0.00244077	0.039358			MIR3_70274	chr15	68335219	68335326	+	3.6872	-3.39707	0.811819	5.47372e-06	0.000195112
MER113_3567	chr20	58468913	58469183	+	1.94841	3.25031	1.34689	0.00018833	0.00456147			MIR3_61170	chr12	8646946	8647082	-	36.2861	-3.39472	0.285016	1.08776e-33	5.61934e-31
MER113_3568	chr20	58525836	58526055	+	5.37697	1.84978	0.592762	0.00016809	0.00414048			L2a_13032	chr1	201934335	201935076	+	10.4519	-3.37976	0.517719	9.00481e-12	8.13452e-10
MER119_275	chr4	20349134	20349687	-	2.06903	2.20555	1.03015	0.00231458	0.0376418			MSTC_2999	chr20	44169695	44170076	+	5.73423	-3.37448	0.672777	9.60469e-08	4.78931e-06
MER119_754	chr12	56677354	56677930	-	9.1104	1.33851	0.405918	9.96e-05	0.00262535			MIR_29130	chr3	8559402	8559563	-	4.44739	-3.36539	0.692479	1.96581e-07	9.3235e-06
MER119_772	chr12	112909701	112909827	+	1.137	4.24866	2.41734	0.0007916	0.0155531			Tigger5b_999	chr8	23137205	23137290	-	24.0006	-3.35793	0.346306	4.22702e-23	1.10716e-20
MER119_1053	chr21	41366015	41366255	-	2.67317	6.59639	2.47223	2.4e-08	1.33e-06			X7C_LINE_303	chr8	73085282	73085422	-	2.141	-3.34862	1.11735	9.5989e-05	0.00254295
MLT1H-int_105	chr2	230166828	230167095	+	59.2303	4.27612	0.264335	2.36e-59	3.87e-56			AluSz_63613	chr11	89489447	89489756	+	1.89795	-3.33694	1.1904	0.000184469	0.00448178
PABL_A_341	chr11	5681222	5681800	-	3.39041	1.72587	0.73909	0.00161836	0.02814			AluJr_56337	chr12	106127159	106127460	-	2.39899	-3.32226	1.08045	6.66847e-05	0.00183893
L1PB3_47	chr1	78626691	78626949	-	1.01933	4.02051	2.46242	0.00152544	0.0268171			MIRc_66959	chr11	76661876	76661941	-	1.24724	-3.31414	1.59392	0.000709074	0.0141769
L1PB3_79	chr1	116086200	116093539	-	8.71643	1.02343	0.41199	0.00163669	0.0283975			GA-rich_647	chr1	53083808	53083866	+	4.0816	-3.31347	0.778183	3.04154e-06	0.000114412
L1PB3_425	chr2	230186513	230187694	-	10.5861	3.70002	0.530159	8.42e-13	8.58e-11			AluSc8_14737	chr12	70432019	70432308	-	4.77794	-3.31095	0.756858	1.86503e-06	7.32696e-05
L1PB3_426	chr2	230187765	230189572	-	18.8997	3.58042	0.386453	4.73e-21	1.04e-18			AluJo_54461	chr14	31440225	31440333	-	1.81909	-3.31064	1.4589	0.000371166	0.00817754
L1PB3_427	chr2	230192744	230193722	-	13.6989	3.68732	0.448616	5.47e-17	8.53e-15			AluY_47146	chr8	73065494	73065791	+	51.104	-3.31021	0.267478	2.86116e-36	1.70126e-33
L1PB3_534	chr3	98868463	98869575	-	8.39443	2.47538	0.499194	8.71e-08	4.38e-06			LTR16C_2635	chr8	73083936	73084107	-	3.42281	-3.30198	0.837615	1.32343e-05	0.000432484
L1PB3_535	chr3	98870082	98870477	-	2.04111	3.24485	1.35434	0.00019447	0.00468728			MIRc_33963	chr5	149431484	149431593	-	9.64917	-3.29745	0.477167	6.95451e-13	7.14577e-11
L1PB3_724	chr4	74369158	74369364	-	3.0454	2.08556	0.804173	0.00092535	0.0177078			MER5B_6624	chr4	150079972	150080159	-	6.33526	-3.29661	0.578841	1.93417e-09	1.26957e-07
L1PB3_1665	chr9	21544326	21544703	-	10.2169	2.58516	0.500004	2.2e-08	1.22e-06			MIRc_21837	chr3	112361784	112361898	+	12.316	-3.29438	0.468218	2.07674e-13	2.2438e-11
LTR32_305	chr4	98581878	98582323	+	3.3186	1.81373	0.849346	0.00265518	0.042131			AluJr_29305	chr7	5447118	5447273	-	1.43364	-3.29286	1.44498	0.000302441	0.00685693
LTR32_742	chr11	19755752	19756281	-	4.23683	1.49329	0.657425	0.0017695	0.0303042			AluJo_37644	chrX	3304310	3304584	-	9.45701	-3.29142	0.543974	1.90578e-10	1.44404e-08
LTR33_219	chr1	59048063	59048299	-	1.10588	3.93463	2.34667	0.00127011	0.0230564			L1MC4_19664	chr16	84322427	84322612	-	2.97322	-3.28676	0.952875	4.68666e-05	0.00134659
LTR33_1075	chr2	162337049	162337522	+	1.54187	4.78502	2.33705	0.00011247	0.00291945			AluSz_50248	chr9	129347184	129347340	-	3.80286	-3.28329	0.844548	1.54295e-05	0.000496684
LTR33_2059	chr4	20598520	20599005	-	6.76953	1.83636	0.467217	8.28e-06	0.00028373			MSTC_2370	chr12	106080056	106080158	-	1.9675	-3.26539	1.15781	0.000189258	0.00458035
LTR33_2526	chr4	168277328	168277455	+	1.35151	4.48983	2.42612	0.00050149	0.0105874			L2c_3766	chr1	53082297	53082398	-	4.58068	-3.26441	0.692505	4.07906e-07	1.82921e-05
LTR33_2527	chr4	168418731	168419198	+	4.54479	3.42229	0.77531	2.67e-06	0.00010155			AluSx1_27332	chr4	141096191	141096497	-	1.42501	-3.26081	1.45951	0.000351113	0.00779882
LTR33_2529	chr4	168426699	168426878	+	3.6919	3.53915	0.883616	1.39e-05	0.00045094			L2_4223	chr1	201914563	201915555	+	6.66823	-3.25738	0.598659	8.96922e-09	5.31442e-07
LTR33_2550	chr4	176767360	176767661	+	4.88885	2.154	0.6491	9.2e-05	0.00245164			AluY_94912	chr19	11547429	11547728	+	2.50076	-3.25383	0.944076	4.55291e-05	0.00131167
LTR33_3046	chr5	139475742	139475954	-	122.969	1.58659	0.167122	1.55e-22	3.9e-20			MIR3_4755	chr1	111772519	111772695	+	8.4537	-3.25279	0.550257	5.09556e-10	3.65915e-08
LTR33_3253	chr6	26369865	26370282	+	4.44821	1.96023	0.613861	0.00013733	0.00347638			L1PA5_7341	chr11	89426248	89432359	+	4.03242	-3.24492	0.712509	7.56504e-07	3.21841e-05
LTR33_3254	chr6	26375255	26375644	-	9.10884	1.87105	0.427552	1.09e-06	4.49e-05			MIR3_28946	chr5	149423625	149423767	-	8.70378	-3.24394	0.500413	1.32437e-11	1.17217e-09
LTR33_3255	chr6	26407224	26407632	+	9.16111	1.29122	0.390587	0.00010974	0.0028571			L2_1234	chr1	53075081	53075274	+	4.28328	-3.24241	0.738487	1.98827e-06	7.7712e-05
LTR33_3256	chr6	26412152	26412552	-	5.33587	1.41042	0.519569	0.0005747	0.0118848			L2a_142393	chr16	84327775	84328259	-	4.92614	-3.2365	0.740431	1.36679e-06	5.5205e-05
LTR33_3258	chr6	26445252	26445664	+	14.9177	1.5572	0.330494	2.24e-07	1.05e-05			MSTC_537	chr3	8549640	8550051	-	21.3158	-3.23186	0.30607	6.84854e-27	2.35862e-24
LTR33_3259	chr6	26450701	26451089	-	7.65797	1.38703	0.450209	0.00019405	0.00467948			L1MB1_5341	chr21	28359479	28361846	-	1.10361	-3.22743	1.54681	0.000696973	0.0139704
LTR33_3945	chr7	93095859	93096355	+	1.81425	3.68696	1.36402	5.65e-05	0.00158745			HAL1ME_4276	chr8	73063841	73064157	-	33.16	-3.22111	0.283936	7.84456e-31	3.39024e-28
LTR33_4710	chr9	21536195	21536365	+	8.10995	1.80327	0.493612	2.4e-05	0.00074014			MER87B_147	chr13	40551635	40552119	+	1.40819	-3.21991	1.53481	0.000624116	0.0127524
LTR33_6669	chr13	43062072	43062490	-	6.11441	1.37812	0.450746	0.00022003	0.0052136			MIR_81324	chr8	73087185	73087418	+	2.95914	-3.21846	0.982415	9.70697e-05	0.00256698
LTR33_7152	chr15	33063118	33063611	+	4.55341	1.81426	0.665831	0.000476	0.0101319			HERVK-int_64	chr5	156658769	156665917	-	4.26518	-3.21441	0.745771	2.60344e-06	9.92387e-05
LTR33_7961	chr18	23647843	23648050	-	4.61598	1.8624	0.605384	0.00020259	0.00485589			MIRb_39068	chr3	8561575	8561725	+	2.9958	-3.21297	0.856634	2.46598e-05	0.000758628
LTR33_8065	chr18	59667379	59667818	-	1.18362	2.63335	1.53032	0.00167075	0.0288993			L2c_49597	chr5	168663612	168663838	+	18.6723	-3.21217	0.338673	2.9913e-22	7.3463e-20
L1MA10_3547	chr12	115315673	115316429	+	1.14545	4.77397	2.35835	0.0001421	0.00358126			L2c_129575	chr20	14794710	14796024	-	1.52854	-3.21113	1.50037	0.000482479	0.0102545
LTR81C_114	chr2	230203059	230203183	+	4.82772	2.39077	0.585724	5.21e-06	0.00018637			L1ME4a_16276	chr8	73086755	73086898	+	1.50456	-3.20807	1.46964	0.0005368	0.0112189
LTR81C_218	chr4	168282878	168282990	+	1.22826	2.85094	1.55681	0.00125458	0.0228353			G-rich_3380	chr5	168663289	168663344	+	10.2932	-3.20426	0.46863	8.64354e-13	8.79708e-11
AluYg6_30	chr1	89182482	89182759	-	8.00715	3.69567	0.575981	2.88e-11	2.44e-09			MLT1A0_10424	chr8	73062674	73063114	+	23.1164	-3.19394	0.337341	3.76311e-22	9.17817e-20
LTR34_204	chr19	17412653	17413217	-	2.25853	2.83903	1.10263	0.00040934	0.00890246			LTR87_422	chr11	89420748	89420945	-	1.07548	-3.18912	1.55774	0.00078633	0.0154639
HERVK13-int_25	chr10	5038563	5046687	-	2.14559	2.20014	1.21596	0.00319307	0.0488741			MIRb_134087	chr10	88942940	88943128	+	11.478	-3.17908	0.45903	5.63824e-13	5.84584e-11
L1P1_1147	chr6	72800171	72802399	-	5.84849	2.97469	0.610081	1.74e-07	8.32e-06			AluSx_49832	chr8	73086162	73086461	-	2.43968	-3.17694	1.11446	0.000170395	0.00418936
L1P1_1272	chr7	22489736	22489906	-	1.38562	2.63656	1.49608	0.00182292	0.0310405			AluSz6_12194	chr4	150097173	150097461	-	3.61134	-3.16518	0.82868	1.95369e-05	0.000615046
L1P1_2134	chr10	89765726	89766583	-	2.80947	2.03157	0.895601	0.00219295	0.0360492			L1P1_135	chr1	186169149	186170195	+	1.72313	-3.15553	1.13987	0.000201918	0.0048438
L1P1_2151	chr10	108532478	108537868	+	3.31663	3.06186	0.810958	2.7e-05	0.00082251			LTR16_2789	chr20	44171115	44171484	-	3.03453	-3.15289	0.860214	3.29126e-05	0.000982043
LTR5_Hs_141	chr3	146522265	146523231	+	58.6455	4.06283	0.251586	2.2e-59	3.63e-56			L1ME3Cz_872	chr1	245242950	245243429	-	1.72099	-3.14588	1.54631	0.000761446	0.0150592
LTR5_Hs_222	chr6	27825846	27826625	-	16.1542	1.04967	0.304869	8.07e-05	0.00218251			L1MD1_2349	chr6	148028674	148029827	+	2.63748	-3.13908	0.983098	5.3262e-05	0.00150881
LTR5_Hs_601	chr21	41420869	41421836	-	2.18525	3.44348	1.08787	4.8e-05	0.0013748			L2c_132181	chr21	28440679	28440793	-	1.97423	-3.13885	1.13579	0.0001936	0.00467109
L1P2_460	chr5	40895384	40898205	+	4.35606	1.48162	0.646085	0.00159115	0.0277473			MIRb_12058	chr1	85542009	85542206	-	3.06036	-3.13647	0.951901	9.5776e-05	0.00253807
L1P2_1051	chr11	4396824	4400731	+	2.39443	6.45304	2.46692	6.85e-08	3.52e-06			MER5A_2156	chr1	220658337	220658510	-	1.29182	-3.13568	1.5078	0.000580684	0.0119964
L1P2_1364	chr19	20226195	20227139	-	20.1737	1.0605	0.285385	2.78e-05	0.00084405			AluSz_88802	chr18	318489	318791	-	18.9048	-3.13416	0.388933	7.20517e-17	1.11551e-14
L1P4_346	chr2	131686807	131687729	-	3.60926	1.64978	0.753798	0.00222413	0.0364615			MER87B_171	chr17	39067067	39067579	-	4.74685	-3.13104	0.6459	1.91087e-07	9.07997e-06
L1P4_454	chr3	15983780	15986030	-	4.87601	1.764	0.582898	0.00018968	0.00458921			AluSq2_39400	chr12	8646646	8646933	-	41.1831	-3.13002	0.233322	5.68313e-42	4.5566e-39
L1P4_1556	chr7	135152926	135153173	+	3.31122	4.15927	1.01983	8.44e-07	3.56e-05			MER47A_2179	chr16	84320005	84320364	+	3.58952	-3.12845	0.782831	8.41526e-06	0.000288084
L1P4_3224	chr18	68209298	68209848	-	2.12241	2.0086	0.933239	0.00267927	0.0424468			L1MEg_3724	chr4	141109686	141109986	+	1.91285	-3.1264	1.15505	0.000262497	0.00606618
L1PB_266	chr3	98870826	98872106	-	12.4225	1.32684	0.379551	4.67e-05	0.00134158			L2b_16957	chr3	8569996	8570086	-	2.68362	-3.12325	0.96311	7.29437e-05	0.00199192
ERV3-16A3_LTR_229	chr3	122557430	122557782	+	18.4156	3.42859	0.368322	2.8e-21	6.33e-19			L1MD_3551	chr7	47822620	47823390	-	2.45273	-3.1205	1.02392	0.000151799	0.00379374
LTR18B_8	chr1	89053565	89053636	-	2.23641	2.86955	0.953804	0.00030235	0.00685625			L2_38997	chr11	86914255	86914446	-	3.11614	-3.11691	0.853663	3.64737e-05	0.00107553
LTR18B_9	chr1	89425199	89425766	+	3.33336	6.47686	2.76721	4.85e-05	0.0013887			HSMAR2_1448	chr15	68308786	68309590	+	2.14428	-3.11523	1.13038	0.000193962	0.0046776
LTR18B_305	chr17	42108329	42108899	+	2.92899	3.06098	0.946109	0.00013021	0.00331815			Tigger3b_1240	chr3	156525814	156526328	+	9.28885	-3.11503	0.576216	9.1933e-09	5.4381e-07
LTR18B_325	chr18	59558413	59559019	+	1.36566	2.97589	1.51508	0.00121236	0.0221945			L1PA5_7129	chr11	25831295	25837418	+	1.58862	-3.10571	1.46427	0.000565607	0.0117328
MSTD_847	chr2	101781362	101781735	-	2.27637	2.07718	1.00142	0.00227219	0.0370869			MIRb_134086	chr10	88940707	88940942	-	15.1326	-3.10276	0.392068	2.58751e-16	3.80172e-14
MSTD_1568	chr3	146541706	146541975	+	11.7975	4.28149	0.550685	3.12e-15	4.13e-13			MIR_60612	chr5	168663960	168664214	+	4.00157	-3.09687	0.773213	8.22365e-06	0.000282224
MSTD_2300	chr4	176772560	176772943	+	23.618	2.23029	0.276438	7.17e-17	1.11e-14			THE1B_19049	chr15	38971868	38972232	-	1.3264	-3.09156	1.51579	0.000902584	0.0173602
MSTD_2939	chr6	30494573	30494910	+	2.82204	1.85393	0.755125	0.0010725	0.0200421			L1PA4_7389	chr10	88946746	88947091	-	14.9204	-3.09105	0.382538	8.1572e-17	1.25905e-14
MSTD_3039	chr6	72791627	72791996	-	3.34756	3.92702	1.02247	2.97e-06	0.00011178			LTR103_Mam_438	chr10	86932552	86932682	+	1.57899	-3.08901	1.45272	0.000520005	0.0109308
MSTD_3040	chr6	72798281	72798654	+	3.14546	3.18321	0.8471	2.55e-05	0.00078145			AluSz6_31006	chr12	14883517	14883831	+	1.42009	-3.08737	1.49937	0.000627244	0.0128038
MSTD_4419	chrX	1782554	1782865	-	5.81291	4.68064	0.877091	8.98e-09	5.32e-07			AluJo_210	chr1	6610900	6611090	+	4.41215	-3.07657	0.74223	5.46812e-06	0.00019499
MSTD_5212	chr11	3386617	3386825	-	3.06514	1.61422	0.712293	0.00189624	0.0320428			MER50_1292	chr9	72836773	72837481	-	1.74295	-3.07616	1.46974	0.000571526	0.0118313
MSTD_5718	chr12	88374619	88375009	-	2.7944	1.6934	0.765223	0.00207868	0.0345449			AluSx_86687	chr15	69392145	69392277	-	2.53333	-3.07572	0.970234	0.000156417	0.00389184
MSTD_6299	chr14	91231107	91231441	-	3.40179	2.17541	0.719966	0.00022833	0.00538587			MIR3_53980	chr10	88942224	88942274	+	12.7771	-3.06995	0.402017	2.25582e-15	3.0362e-13
MSTD_6434	chr15	49430497	49430890	-	9.1623	1.25587	0.398253	0.00017049	0.00419087			L2a_18333	chr2	48601253	48601898	-	3.91033	-3.06701	0.929074	5.60744e-05	0.00157789
MSTD_6495	chr15	73690405	73690726	-	3.65471	2.28958	0.717361	0.00015413	0.00384336			MER31B_389	chr4	150207787	150208209	-	7.52652	-3.06504	0.512881	3.12609e-10	2.31089e-08
MSTD_6804	chr17	56906109	56906409	+	4.13533	2.89148	0.765013	1.99e-05	0.00062571			L1M5_26903	chr8	144218198	144218408	-	1.85895	-3.05952	1.41572	0.000456511	0.00977527
MSTD_7094	chr20	4086808	4087174	-	1.95744	3.00683	1.14307	0.00032536	0.00730049			MIR_124330	chr12	106075436	106075591	+	1.98331	-3.05495	1.14452	0.00024191	0.00565606
MSTD_7379	chr22	39024475	39024637	-	2.53635	2.00508	0.844483	0.00148941	0.0262952			AluSq2_54749	chr19	11184805	11185061	-	1.41879	-3.0517	1.50352	0.000844239	0.0164153
MSTD_7380	chr22	39044341	39044500	-	11.8132	1.36027	0.354698	1.34e-05	0.00043745			AluJo_18722	chr4	150107822	150107976	+	3.97505	-3.04972	0.811977	1.96681e-05	0.000618682
MSTD_7381	chr22	39044660	39044801	-	3.71968	1.56452	0.703583	0.00213508	0.035301			L2c_109489	chr14	32617090	32617504	+	1.61347	-3.0495	1.1847	0.000334851	0.00748493
MSTD_7382	chr22	39080338	39080500	-	8.08661	2.99892	0.512697	6.68e-10	4.71e-08			AluSg_14097	chr7	55461416	55461715	-	7.53848	-3.04917	0.541183	2.12069e-09	1.38304e-07
MSTD_7383	chr22	39080677	39080794	-	6.39264	2.64101	0.567108	3.86e-07	1.74e-05			MIRb_177795	chr15	68430262	68430512	-	3.74944	-3.04875	0.766115	9.28877e-06	0.000314821
LTR3A_33	chr6	31510071	31510475	+	134.828	1.018	0.121709	1e-17	1.67e-15			L1PA4_2866	chr4	140921207	140924131	+	2.65568	-3.04739	0.959049	0.00019192	0.00463877
LTR3A_51	chr9	32524872	32525345	+	15.835	5.5959	0.725982	2e-14	2.42e-12			MER103C_1432	chr3	8552341	8552439	+	2.33124	-3.04675	0.956154	0.000177447	0.00433536
MSTA_311	chr1	59045217	59045613	+	4.52057	2.81855	0.68577	5.91e-06	0.0002092			MER102b_2938	chr15	68300769	68300901	+	12.227	-3.04509	0.430519	1.93952e-13	2.10452e-11
MSTA_706	chr1	120560074	120560458	+	3.4684	1.94348	0.687607	0.00041785	0.00905858			L2c_100799	chr12	56773155	56773797	+	2.82771	-3.04255	0.849128	4.33702e-05	0.00125611
MSTA_1359	chr2	6855172	6855532	+	3.83127	7.1549	2.51199	4.73e-10	3.41e-08			A-rich_37757	chr10	95312951	95312982	+	1.90981	-3.03607	1.13347	0.000267073	0.00615627
MSTA_1360	chr2	6873928	6874360	+	2.22643	6.14448	2.44371	5.53e-07	2.42e-05			L1PA4_9868	chr19	27695439	27701587	-	2.70026	-3.03176	0.992422	0.000172292	0.00422867
MSTA_1738	chr2	74895059	74895442	+	1.75613	3.17065	1.39435	0.00040163	0.00875299			MIRb_138738	chr11	10606938	10607086	+	8.58758	-3.03154	0.515148	4.93642e-10	3.55135e-08
MSTA_2497	chr2	191003385	191003791	+	31.2373	2.82722	0.266906	3.58e-27	1.25e-24			FLAM_C_10192	chr8	23137471	23137604	-	132.366	-3.02706	0.152291	5.87507e-89	1.81047e-85
MSTA_3089	chr3	44105365	44105572	-	2.77472	2.68243	0.916324	0.00021784	0.00516904			L2b_57415	chr10	88947622	88947752	+	9.85205	-3.02568	0.505706	2.36563e-10	1.77277e-08
MSTA_4686	chr4	76191337	76191697	+	3.09084	1.51916	0.748208	0.00317276	0.048628			L2a_25059	chr2	190949785	190950511	-	8.63186	-3.02273	0.476965	3.43226e-11	2.88849e-09
MSTA_5370	chr4	168380261	168380653	+	15.3329	2.85528	0.38312	9.43e-15	1.19e-12			AluSq_3393	chr3	72980578	72980875	-	15.295	-3.02269	0.363174	1.08711e-17	1.80363e-15
MSTA_5371	chr4	168429632	168429915	+	1.77905	2.85481	1.40077	0.0007117	0.0142213			L2c_93636	chr11	76665167	76665403	-	1.95705	-3.02029	1.1532	0.000329875	0.00738582
MSTA_9346	chr8	69048922	69049317	-	5.49922	2.17551	0.598145	2.54e-05	0.00077825			MamRep564_366	chr8	101261864	101262102	+	10.1065	-3.01978	0.4651	8.53621e-12	7.74477e-10
MSTA_14957	chr13	40954250	40954449	+	1.32539	2.6985	1.5276	0.00152548	0.0268171			AluSg7_6586	chr15	68365736	68365841	-	8.33109	-3.01957	0.5095	3.21904e-10	2.37465e-08
MSTA_18163	chr20	415676	416078	-	5.15946	1.42014	0.585842	0.00139391	0.0248631			MamGypsy2-I_972	chr6	148006897	148007397	+	1.13162	-3.01641	1.52811	0.000866741	0.0167764
MSTA_18895	chr21	41401173	41401261	-	2.43839	6.09949	2.42006	2.86e-07	1.32e-05			MER115_1595	chr11	9789857	9790049	-	2.23654	-3.01391	0.977235	0.000158006	0.00392755
MSTA_18979	chr22	18169095	18169292	+	1.04026	4.75766	2.49238	0.0003738	0.0082269			AluSx1_78510	chr13	31958028	31958335	+	1.56456	-3.01267	1.48449	0.000851654	0.0165323
MSTB_526	chr1	224742426	224742821	-	2.36112	2.70384	0.952776	0.00051592	0.0108564			L2c_3768	chr1	53082986	53083260	-	19.5851	-3.00955	0.344397	2.67046e-19	5.07165e-17
MSTB_2299	chr4	176714100	176714514	+	21.3797	1.83606	0.298102	7.53e-11	6.05e-09			MIR_108993	chr11	10619676	10619836	-	2.02999	-3.00685	1.12914	0.000320587	0.00721203
MSTB_3712	chr7	130875764	130876180	-	24.4751	1.29116	0.245801	1.77e-08	1e-06			AluSx1_92772	chr16	84305721	84306004	+	3.41866	-3.00641	0.807578	2.45278e-05	0.000754866
MSTB_6160	chr12	96388680	96389022	-	3.43812	1.63216	0.685641	0.00124114	0.0226256			MIR3_28937	chr5	149407161	149407292	+	16.847	-3.00186	0.386716	5.15548e-16	7.38192e-14
MSTB_6610	chr13	110828675	110829072	-	1.0905	4.92873	2.52714	0.00030674	0.00694187			HERVL18-int_197	chr21	28393742	28396320	+	2.94616	-3.00098	0.779915	1.5034e-05	0.000484569
MSTB_7442	chr17	56902742	56903118	+	5.36566	2.02674	0.548171	2.22e-05	0.000689			L1ME4b_12042	chrX	100655217	100655504	+	1.32895	-3.00035	1.5305	0.000838688	0.0163211
MSTB_7780	chr19	20943206	20943597	+	8.86471	1.06027	0.411632	0.00128249	0.023224			MSTB_5434	chr10	88936369	88936790	+	12.3068	-2.99757	0.412675	4.90284e-14	5.68366e-12
MER11D_7	chr1	89018103	89018958	+	9.1197	1.9422	0.410794	2.06e-07	9.75e-06			FLAM_C_6101	chr4	150162640	150162769	-	2.34658	-2.99681	1.00596	0.000262428	0.006065
MER11D_96	chr6	85485885	85486778	-	5.19266	1.68677	0.553601	0.00021099	0.0050335			HAL1_10956	chr8	73062088	73062493	-	15.8838	-2.99363	0.391502	2.07046e-15	2.7984e-13
MER11B_268	chr8	130393753	130394816	+	11.4035	1.04696	0.347625	0.00034834	0.00774549			L1PB4_2646	chr6	101961081	101961579	-	1.48914	-2.99287	1.19372	0.000384478	0.00843045
MER11C_261	chr5	42955268	42956346	-	17.3159	2.61054	0.33485	8.06e-16	1.13e-13			MLT1J2_5783	chr16	84317720	84318134	-	6.43575	-2.99278	0.554953	9.05776e-09	5.3624e-07
MER11C_465	chr8	109139146	109140216	-	5.64431	1.77736	0.551202	0.00011191	0.00290653			MER1B_2228	chr6	152336377	152336708	-	1.54563	-2.9924	1.45724	0.000648943	0.013161
MER11C_689	chr11	125045295	125046364	+	3.53292	2.35076	0.745835	0.00016485	0.00407253			AluSx_33229	chr5	149427710	149428005	+	13.6911	-2.99106	0.407902	1.97622e-14	2.3927e-12
MSTC_150	chr1	180062506	180062902	-	1.19368	3.56428	2.32038	0.00283907	0.0444459			L1MB5_2613	chr6	147964520	147965199	-	1.25833	-2.9905	1.57675	0.00100919	0.0190477
MSTC_731	chr3	178951916	178952340	+	4.59785	1.88548	0.648267	0.00035113	0.00779882			MIR_105559	chr10	88944142	88944403	+	8.9041	-2.9896	0.486955	1.09949e-10	8.60139e-09
MSTC_851	chr4	88433350	88433773	+	1.65423	5.12646	2.39124	3.94e-05	0.00115346			AluSz_18610	chr3	72975920	72976231	-	17.1564	-2.98827	0.36877	3.21107e-17	5.11211e-15
MSTC_1194	chr6	30493514	30493719	+	533.338	1.5706	0.134328	1.19e-32	5.74e-30			MamTip2_558	chr1	245200671	245200846	-	1.68268	-2.98802	1.47735	0.00076455	0.0151113
MSTC_1478	chr7	140047201	140047584	+	2.18183	2.43221	1.00564	0.00136797	0.0244781			L2c_132182	chr21	28441138	28441321	-	1.58544	-2.98783	1.3335	0.000969751	0.0184143
MSTC_2897	chr19	12276661	12277091	+	3.34114	1.82476	0.775516	0.00157436	0.0275208			L1MA1_1515	chr6	147607173	147608955	+	4.22998	-2.98444	0.727714	4.89811e-06	0.000176297
MSTC_3085	chr22	18168072	18168405	-	1.96111	5.52448	2.4017	8.87e-06	0.00030205			L3_146	chr1	12609474	12609631	-	3.33548	-2.9832	0.774256	1.5569e-05	0.000500764
MSTC_3086	chr22	18168683	18168778	-	1.10629	4.3709	2.41129	0.0005535	0.0115118			L1P3_2415	chr11	101462009	101467169	-	3.94425	-2.98047	0.76631	1.34642e-05	0.000439122
MER6C_69	chr7	140027562	140027735	+	9.51946	3.12996	0.486522	2.22e-11	1.91e-09			UCON132b_82	chr1	245860452	245860544	-	1.34158	-2.9784	1.55616	0.00097554	0.0185083
L1PREC2_256	chr1	154975848	154976087	+	2.19984	2.27895	1.08881	0.00270792	0.0428013			L2c_26094	chr3	8549013	8549432	-	13.1969	-2.97647	0.397618	7.70796e-15	9.78712e-13
L1PREC2_917	chr2	200344088	200345311	-	6.90818	1.09508	0.48476	0.00253216	0.040555			AluJr_72137	chr17	63102023	63102340	+	1.86808	-2.97194	1.4527	0.000756863	0.0149833
L1PREC2_965	chr2	230543091	230544493	+	560.575	2.94648	0.126698	7.03e-121	3.28e-117			AluY_16783	chr3	8552738	8552987	-	5.1407	-2.9707	0.610412	1.33059e-07	6.487e-06
L1PREC2_966	chr2	230544779	230545554	+	252.298	2.71726	0.13985	2.05e-85	6.06e-82			AluSx_9843	chr1	245300519	245301130	-	1.16149	-2.97066	1.53388	0.000881308	0.0170138
L1PREC2_1202	chr3	98829292	98831069	-	22.6346	1.80284	0.297359	1.23e-10	9.54e-09			MLT1B_7427	chr7	19093418	19093798	+	2.41064	-2.97009	1.1232	0.000327271	0.00733429
L1PREC2_1203	chr3	98831351	98834144	-	45.9755	1.59937	0.247102	8.58e-12	7.78e-10			MLT1G1-int_263	chr16	88445943	88446098	-	1.14092	-2.96955	1.56166	0.00112722	0.0209018
L1PREC2_1681	chr4	80382097	80383351	+	2.03351	2.33932	1.17981	0.00188141	0.0318406			L1MEc_12017	chr12	14881309	14881661	+	2.07732	-2.96721	0.99946	0.000199472	0.00479155
L1PREC2_2594	chr6	72642453	72643261	+	12.6419	3.7243	0.473023	7.46e-16	1.05e-13			L1M5_52153	chr22	36939373	36939640	-	1.63742	-2.96547	1.1867	0.00041202	0.00895186
L1PREC2_3243	chr7	150692544	150692588	-	7.44586	2.70866	0.503265	8.56e-09	5.08e-07			L2b_92426	chr22	23782226	23782289	-	43.3969	-2.96532	0.404109	1.2554e-14	1.55395e-12
L1PREC2_4838	chr10	92625655	92626473	+	1.96092	2.24941	1.19146	0.00229699	0.0374158			L2a_135751	chr15	68417102	68418001	+	4.13663	-2.96338	0.66788	1.1483e-06	4.71376e-05
L1PREC2_5063	chr11	74885279	74887435	+	8.40743	1.05698	0.405546	0.00113443	0.0210121			MER20B_1973	chr8	101331843	101332388	-	3.97357	-2.96298	0.728035	6.00592e-06	0.000212204
L1PREC2_6177	chr17	6773301	6774578	+	1196.72	4.15684	0.120601	1.96e-262	3.65e-258			MER5A_24868	chr12	106122689	106122893	+	1.28697	-2.96287	1.55214	0.000971873	0.0184486
MER6A_900	chr17	56820066	56820668	-	2.76422	1.85578	0.870848	0.00256971	0.0410451			L1M4b_1464	chr7	40504737	40507645	-	1.06812	-2.96229	1.6128	0.00134375	0.0241349
Tigger2b_Pri_16	chr1	42688184	42689052	+	13.0324	1.25442	0.314583	8.38e-06	0.00028688			MIRc_35865	chr6	3910652	3910799	+	1.03494	-2.96219	1.60071	0.00109139	0.0203435
Tigger2b_Pri_1711	chr16	14150338	14151479	-	4.00033	1.50424	0.65203	0.00185525	0.0314896			MIR3_28938	chr5	149407613	149407777	+	20.5614	-2.96133	0.316712	1.02362e-21	2.40555e-19
LTR57_43	chr4	88418300	88418708	-	1.83146	5.40069	2.41737	1.91e-05	0.00060252			MIR_59625	chr5	156765558	156765783	-	20.757	-2.9606	0.329323	3.02035e-20	6.22095e-18
LTR57_243	chr22	36140269	36140631	-	53.422	3.52857	0.272779	1.76e-39	1.23e-36			HERVL40-int_747	chr12	10277960	10278528	+	2.55678	-2.95971	1.18248	0.000541199	0.0112952
LTR57_245	chr22	36226128	36226521	-	42.179	1.54627	0.203021	2.58e-15	3.45e-13			MIR3_2836	chr1	53088282	53088401	+	4.18188	-2.95943	0.703392	3.4274e-06	0.000127573
LTR57_246	chr22	36267213	36267606	+	90.7622	3.76449	0.215801	4.01e-69	8.51e-66			MIRc_35080	chr5	168662619	168662691	-	15.8609	-2.95683	0.357976	1.33388e-17	2.19455e-15
LTR37-int_1044	chr16	48586654	48588129	+	5.09736	1.44799	0.563744	0.00091193	0.0175001			THE1B_982	chr1	173236908	173237263	+	1.75064	-2.95626	1.48227	0.00101104	0.0190817
FordPrefect_37	chr2	37629319	37630896	+	2.86448	1.67437	0.736578	0.00174786	0.0300163			AluSx_33228	chr5	149418498	149418798	-	15.3301	-2.95574	0.38638	1.98069e-15	2.68321e-13
FordPrefect_362	chr12	76274532	76275414	+	2.31666	1.84432	1.00478	0.00286205	0.0447386			MER58A_2040	chr3	8536651	8536855	-	3.22881	-2.95348	0.774024	1.7862e-05	0.000566901
L1M3a_197	chr7	64919987	64920767	-	1.59579	2.28061	1.49386	0.00262364	0.0417232			MER47A_533	chr3	177762835	177763205	+	1.86201	-2.95214	1.22401	0.000496357	0.0104958
L1M3f_81	chr2	178424239	178427048	-	50.495	1.43893	0.19281	9e-15	1.13e-12			L1MB5_2315	chr5	168653905	168654174	-	1.4578	-2.94999	1.46325	0.000746154	0.014802
L1M3f_594	chr21	25379621	25381187	-	2.18146	2.62244	0.979294	0.0007991	0.0156806			G-rich_5509	chr9	116414885	116414925	+	1.76491	-2.94654	1.49502	0.000918976	0.0176143
L1M3d_5	chr1	65931600	65933410	+	6.17792	3.30205	0.666242	1.38e-07	6.73e-06			AluSx1_7492	chr1	201929081	201929380	-	1.82282	-2.94463	1.17334	0.000424502	0.00918427
LTR52_64	chr1	224750221	224750588	+	1.47386	2.58205	1.52527	0.00179992	0.0307286			AluSz6_43186	chr19	11542188	11542492	-	2.40494	-2.94426	0.986085	0.000264245	0.0061014
MLT2B1_1299	chr4	141310658	141311092	-	1.22785	4.54802	2.34864	0.00026898	0.0061926			L1ME4a_1311	chr1	109618082	109618763	-	2.23448	-2.94351	1.1604	0.00043666	0.00941447
MLT2B1_2969	chr10	89338159	89338606	-	25.6884	4.69526	0.416739	1.06e-29	4.27e-27			MIRc_96659	chr22	23780062	23780141	-	2.30599	-2.94184	0.970404	0.000151361	0.00378387
MLT2B1_3027	chr11	5711144	5711671	-	3.89798	2.03614	0.625866	9.95e-05	0.00262449			L2c_12448	chr1	201929718	201931252	-	16.5911	-2.94001	0.520335	9.67501e-10	6.64215e-08
MLT2B1_3267	chr12	76263761	76264024	+	1.4993	2.44026	1.21746	0.00155645	0.0272642			MER110_656	chr15	39056271	39056726	-	1.63785	-2.93904	1.47695	0.000905044	0.017399
MLT2B1_3339	chr12	112973584	112974093	-	11.9777	8.83132	2.6263	1.35e-16	2.05e-14			MIR_58822	chr5	149419127	149419205	+	11.3023	-2.93876	0.429656	9.85848e-13	9.97345e-11
MER51A_119	chr2	230413300	230414006	-	6.51855	1.95796	0.496108	8.03e-06	0.00027633			L1MA3_1795	chr3	174611892	174614791	-	9.56304	-2.93171	0.511807	1.32824e-09	8.93182e-08
MER51A_200	chr4	88442739	88443177	+	221.455	5.87052	0.228835	2.64e-145	1.7e-141			MIR3_15649	chr3	8544202	8544353	-	1.68661	-2.93123	1.25663	0.00077839	0.0153369
MER51A_793	chr17	35432211	35432724	-	19.7228	1.10909	0.273006	6.42e-06	0.00022545			HAL1_10959	chr8	73063382	73063814	-	37.4533	-2.93111	0.302214	2.27951e-23	6.0876e-21
MLT2B3_64	chr1	78623489	78623954	-	26.9073	9.98826	2.5374	1.08e-22	2.73e-20			MamRep434_347	chr3	8558500	8558804	+	7.88383	-2.93027	0.497601	4.86978e-10	3.50625e-08
MLT2B3_1222	chr6	26394280	26394857	+	15.0602	1.07487	0.287837	2.66e-05	0.00081314			MIR3_70269	chr15	68297827	68297966	-	12.7774	-2.92935	0.398742	2.42591e-14	2.90565e-12
MLT2B3_1570	chr8	23190684	23191219	-	33.289	1.18039	0.207319	1.61e-09	1.07e-07			LTR16E1_2037	chr16	84315826	84315935	-	2.5125	-2.92348	0.884017	0.000106093	0.00277371
MLT2B3_2865	chr17	80268755	80269332	-	11.2965	1.77593	0.367034	1.28e-07	6.24e-06			MSTA_1689	chr2	62876547	62876909	-	1.578	-2.92293	1.48715	0.000845307	0.0164298
MLT2B2_1203	chr9	32496270	32496758	+	2.35677	3.47098	1.06438	3.4e-05	0.00101026			MIRc_90268	chr18	28070282	28070456	-	1.57885	-2.91703	1.57986	0.00118308	0.021745
Charlie29a_195	chr2	74942660	74942775	+	1.24234	2.3571	1.57332	0.00288279	0.0450031			MER20B_1459	chr6	39870659	39870830	+	1.78437	-2.91697	1.20314	0.000627324	0.0128039
Charlie29a_197	chr2	74943302	74943550	+	2.69849	1.90425	0.889777	0.00224728	0.0367616			LTR48B_375	chr5	156654017	156654646	-	1.31311	-2.9166	1.59645	0.00176915	0.0303011
Charlie29a_679	chr5	95814115	95814267	+	706.718	1.17276	0.12353	2.59e-22	6.43e-20			MLT1G1_571	chr3	8557720	8558247	-	13.1535	-2.91469	0.372614	6.11055e-16	8.68628e-14
MER45A_338	chr2	37102642	37102771	+	105.172	2.20176	0.141642	1.48e-55	2.16e-52			MIRc_35117	chr5	169191510	169191678	-	2.18631	-2.91336	1.11597	0.000315265	0.00710902
MER45A_553	chr2	237398617	237398725	+	6.39278	1.25744	0.509251	0.00134301	0.0241239			MER58A_2041	chr3	8555773	8555998	-	5.31998	-2.91234	0.591983	1.11522e-07	5.51207e-06
MER45A_2570	chr14	24162443	24162519	-	3.12849	2.66308	0.926154	0.00047608	0.0101327			MER30_1550	chr6	39814043	39814303	+	1.46714	-2.9113	1.48144	0.000816384	0.0159655
L3b_240	chr1	66365870	66366238	+	2.33447	1.9737	0.922339	0.0028014	0.0439904			L2c_103572	chr12	105029409	105029521	+	1.17426	-2.91059	1.61238	0.00135014	0.0242251
L3b_341	chr1	93594689	93594910	-	1.20797	3.53399	2.35636	0.00251659	0.0403476			AluYc3_226	chr7	134857159	134857456	-	2.76763	-2.91032	0.939675	0.000199672	0.00479538
L3b_528	chr1	159010333	159010406	+	8.81337	2.95636	0.47422	7.14e-11	5.75e-09			L1PA4_7147	chr10	15664519	15670130	-	9.15746	-2.90805	0.458362	2.76599e-11	2.35292e-09
L3b_848	chr1	208022726	208022869	+	12.7726	1.75521	0.363561	1.34e-07	6.55e-06			AluJb_967	chr1	12598192	12598403	+	2.30954	-2.90712	1.17965	0.000520283	0.0109353
L3b_3861	chr6	72672809	72673108	+	3.61763	2.79364	0.744541	2.65e-05	0.00081063			UCON27_80	chr13	35629490	35629585	+	3.04794	-2.90487	0.989974	0.000268472	0.00618249
L3b_5505	chr9	110058246	110058309	+	3.68984	1.7211	0.629303	0.00051983	0.0109286			L3_36565	chr14	57999210	57999546	-	1.35534	-2.9047	1.52293	0.00103758	0.0194944
L3b_6984	chr11	122107788	122107930	+	7.76094	1.05215	0.429891	0.00173607	0.0298412			L1MB7_87	chr1	9680460	9680659	-	2.12732	-2.9039	1.13497	0.000365932	0.0080783
L3b_7452	chr12	65913347	65913621	-	5.92991	1.78224	0.579666	0.00016615	0.00409917			MER5A_5584	chr3	8558841	8559024	+	3.4432	-2.9028	0.776732	2.37174e-05	0.000732024
L3b_7743	chr13	42951715	42951850	-	1.37118	2.79679	1.51103	0.00137212	0.02454			MER33_595	chr1	197597798	197598082	+	1.26066	-2.89966	1.53322	0.00115028	0.0212428
L3b_8649	chr16	57077064	57077132	+	8.41841	1.60173	0.425217	1.59e-05	0.00050948			MER58A_5789	chr7	134913669	134913878	-	1.36999	-2.89804	1.54235	0.00125803	0.0228852
L3b_9538	chr21	41460074	41460158	+	5.33265	4.84787	0.984903	7.45e-09	4.47e-07			MamSINE1_4423	chr13	32135856	32136000	-	1.14489	-2.89399	1.56288	0.0011457	0.0211788
L1MA1_1381	chr6	72764470	72765280	-	3.14351	2.79007	0.806374	5.79e-05	0.00162274			AluJr_69102	chr16	84316480	84316602	+	3.18216	-2.89022	0.790652	3.03744e-05	0.000915014
L1MA1_2285	chrX	84309534	84316657	+	3.45456	1.62989	0.715023	0.00162933	0.0283002			MIRb_62833	chr4	141128208	141128460	-	5.03719	-2.88813	0.646233	1.04352e-06	4.31114e-05
L1MA1_2874	chr10	89774548	89782068	-	21.0943	1.61508	0.321258	4.55e-08	2.41e-06			Charlie4z_663	chr2	69150286	69150414	-	1.41106	-2.8881	1.58435	0.00157818	0.0275754
L1MA1_2915	chr10	108267092	108272506	-	3.90812	2.05261	0.634889	0.00011144	0.0028952			MIR_137459	chr15	38876291	38876394	-	5.18572	-2.88715	0.651111	1.00999e-06	4.18674e-05
L1MA1_3569	chr17	35368236	35372628	+	30.1527	1.2558	0.21921	1.28e-09	8.61e-08			MER91A_2848	chr16	84314841	84314912	-	1.57524	-2.88705	1.24267	0.000856717	0.0166114
L1MA1_3735	chr19	48838145	48838481	+	1.72548	2.48143	1.16451	0.00113567	0.0210306			MER91B_354	chr3	177760298	177760393	-	1.35625	-2.88534	1.55441	0.00120726	0.0221195
L1MA2_1253	chr3	136822614	136823578	-	3.18156	1.54573	0.752056	0.00296635	0.0460435			G-rich_10282	chr17	50185468	50185500	+	9036.59	-2.88326	0.219053	7.8219e-41	5.81125e-38
L1MA2_2066	chr5	120558000	120561622	-	13.2612	1.12047	0.314288	4.68e-05	0.00134389			L1PA6_4105	chr11	89394503	89398473	-	5.76702	-2.88095	0.675465	1.76471e-06	6.97355e-05
L1MA2_2286	chr6	72790385	72790717	+	2.11153	2.95748	1.12274	0.00037864	0.00831896			AluJb_107783	chr17	68106403	68106725	-	1.23768	-2.87713	1.68567	0.00224053	0.0366765
L1MA2_3541	chrX	45535412	45539467	+	2.70808	2.06135	0.782005	0.00071832	0.0143367			MIRc_3013	chr1	53087621	53087755	+	8.48103	-2.87694	0.483586	2.8765e-10	2.13843e-08
L1MA2_4685	chr10	32932771	32933164	-	9.53906	1.3647	0.424832	0.0001145	0.0029652			L1MB1_5060	chr18	67392071	67394999	-	2.81973	-2.87678	0.971746	0.000286568	0.00654056
L1MA2_4741	chr10	67978287	67979710	+	8.25703	1.13007	0.418475	0.00078588	0.0154587			MER103C_4410	chr8	101261391	101261535	+	3.45951	-2.87582	0.808052	3.891e-05	0.00114026
L1MA2_4840	chr10	108181600	108182910	-	2.28005	4.06099	1.37235	2e-05	0.0006287			MIRc_8380	chr1	201925258	201925368	+	1.91577	-2.87484	1.20154	0.000736926	0.0146478
L1MA2_5007	chr11	74900598	74902998	+	7.24411	1.41423	0.480418	0.00030787	0.00696535			L2b_16955	chr3	8563094	8563553	-	8.67743	-2.87447	0.459794	4.29352e-11	3.56465e-09
L1MA2_6152	chr16	57001611	57002131	-	5.20818	1.39412	0.531099	0.00080681	0.0158089			Charlie7_3031	chr18	397512	397769	-	1.27867	-2.87434	1.57271	0.00143905	0.0255488
L1MA3_784	chr2	75263529	75267897	-	1.29295	3.35002	2.29814	0.0027175	0.042922			MIRb_88708	chr7	10935003	10935162	-	1.80604	-2.86844	1.16527	0.00059003	0.0121636
L1MA3_2372	chr4	143550312	143552418	-	13.4047	1.48332	0.311066	1.97e-07	9.36e-06			MamRep605_2874	chr10	117488796	117488887	+	1.96559	-2.86775	1.18499	0.000690658	0.0138689
L1MA3_2423	chr4	168226525	168226947	-	1.57454	2.50483	1.25739	0.0019119	0.0322566			L3_3529	chr1	201919659	201919970	-	3.61967	-2.86696	0.788226	3.25677e-05	0.000972818
L1MA3_2424	chr4	168414455	168415241	+	2.04375	2.18679	1.06421	0.00168003	0.0290329			AluSx_4726	chr1	85481092	85481396	-	3.68265	-2.86484	0.766185	2.44737e-05	0.000753527
L1MA3_3161	chr6	72804077	72805989	-	8.02414	3.78071	0.614725	1.86e-10	1.41e-08			MER103C_1218	chr2	190952335	190952490	+	4.46714	-2.86348	0.700216	5.76095e-06	0.000204221
L1MA3_3162	chr6	72868843	72869136	+	1.44669	5.203	2.36129	3e-05	0.00090641			MIRb_103273	chr8	101260590	101260756	+	2.3303	-2.86138	1.023	0.000288689	0.0065844
L1MA3_3163	chr6	73097548	73100384	+	3.42582	2.29161	0.69039	8.05e-05	0.00217595			THE1D_10800	chr15	39278382	39278760	-	2.62167	-2.86032	0.953467	0.000256531	0.00594848
L1MA3_3164	chr6	73100699	73103250	+	2.76454	3.21412	0.974361	0.000124	0.00317997			L1PA7_11000	chr20	14806155	14812579	+	6.90964	-2.8553	0.551669	2.29489e-08	1.27173e-06
L1MA3_5667	chr11	4390521	4392221	+	4.26674	2.46399	0.624052	9.29e-06	0.00031482			MIR3_15645	chr3	8505377	8505482	-	5.79256	-2.85438	0.586238	1.01451e-07	5.03962e-06
L1MA3_5939	chr11	94050522	94054094	-	1.14705	2.42655	1.67923	0.00290512	0.045284			L1MA4_5482	chrX	65232400	65234692	+	1.36985	-2.85436	1.54484	0.00114569	0.0211788
L1MA3_6010	chr11	118668939	118670013	+	3.6979	1.99287	0.782615	0.00095249	0.0181468			MIR3_2834	chr1	53086477	53086527	+	5.24179	-2.8538	0.617726	4.92273e-07	2.17415e-05
L1MA3_6182	chr12	65897093	65897299	-	3.83742	2.089	0.734652	0.00046279	0.00989066			AluJr_7282	chr2	10566383	10566643	+	1.25769	-2.85252	1.56771	0.00133713	0.0240439
L1MA3_6214	chr12	78433322	78435922	-	2.11522	1.91557	0.89072	0.00228629	0.0372724			AluSx3_9874	chr5	149415851	149416140	+	14.7886	-2.85082	0.358917	2.41041e-16	3.55697e-14
L1MA3_6215	chr12	78436227	78440401	-	4.9955	2.42278	0.637663	1.13e-05	0.00037487			MIRb_76032	chr5	168665072	168665188	+	19.8853	-2.84322	0.320706	7.64926e-20	1.52806e-17
L1MA3_6245	chr12	88364337	88365484	-	3.70822	2.7901	0.747812	2.75e-05	0.00083649			L3b_186	chr1	53086011	53086203	+	8.48001	-2.84075	0.513849	3.25272e-09	2.06174e-07
L1MA3_6519	chr13	77256545	77257539	+	5.75611	1.59089	0.510816	0.00017154	0.00421309			AluJb_76822	chr11	66090263	66090568	-	1.30595	-2.83932	1.55816	0.00126875	0.023037
L1MA3_7007	chr15	44698104	44699345	-	1.67802	2.58924	1.15292	0.00095874	0.0182448			L2c_120411	chr16	84296678	84296931	-	4.45147	-2.83596	0.667633	2.62855e-06	0.000100153
L1MA3_7011	chr15	44703289	44703998	-	1.2289	4.60589	2.3268	0.00018055	0.00439926			LTR33A_1764	chr18	8701809	8702158	-	1.59894	-2.83387	1.20132	0.000770666	0.0152118
L1MA3_7012	chr15	44704316	44705184	-	2.46156	2.35202	0.885901	0.00083345	0.016244			MER58A_4392	chr5	156762600	156762817	+	41.9569	-2.83331	0.241641	8.74174e-33	4.26714e-30
L1MA3_7014	chr15	44706100	44708322	-	7.37642	2.69086	0.496591	7.42e-09	4.46e-07			CR1_Mam_865	chr8	73086503	73086631	-	1.30408	-2.83196	1.53999	0.00118984	0.0218478
L1MA3_7318	chr17	6781812	6786650	+	11.9784	4.78246	0.623159	9.54e-15	1.2e-12			L4_C_Mam_4282	chr15	68362284	68362366	+	4.30412	-2.83107	0.688218	4.05587e-06	0.000148747
L1MA3_7354	chr17	29728125	29730036	+	2.53726	1.89285	0.838971	0.00204838	0.034135			MER5A_9321	chr4	119041837	119041956	-	1.74144	-2.83056	1.19659	0.000600717	0.0123483
L1MA4_150	chr1	78620581	78620966	-	50.9428	7.70498	0.805781	4.58e-21	1.01e-18			L3_37952	chr15	68301384	68301557	+	32.3731	-2.82949	0.262884	4.87834e-28	1.78228e-25
L1MA4_360	chr1	163073628	163073909	-	7.47199	2.07627	0.497462	2.6e-06	9.9e-05			MER33_210	chr1	53066285	53066558	-	4.05525	-2.82607	0.780545	3.43841e-05	0.00102114
L1MA4_857	chr2	75270040	75271359	-	1.79317	3.37023	1.39856	0.0001995	0.00479186			AluSg_2992	chr1	230846681	230846821	+	2.19741	-2.82589	0.991535	0.000435283	0.00938707
L1MA4_858	chr2	75271683	75274083	-	3.30475	3.97867	1.01164	1.79e-06	7.06e-05			FLAM_C_1799	chr1	201909411	201909544	-	2.27413	-2.82518	1.19499	0.000623151	0.0127356
L1MA4_1310	chr2	230503354	230503635	-	5.84863	2.60865	0.590105	1.19e-06	4.88e-05			MIR3_28941	chr5	149415360	149415472	-	17.9866	-2.82106	0.345568	2.66028e-17	4.26397e-15
L1MA4_1597	chr3	81753954	81755847	+	9.69623	1.41629	0.377126	1.84e-05	0.00058165			MIR_105560	chr10	88950664	88950902	+	2.91539	-2.81997	0.985623	0.000326143	0.00731473
L1MA4_2710	chr4	176703249	176703770	+	11.9305	2.06737	0.35896	9.17e-10	6.32e-08			AluJb_55015	chr8	73088401	73088707	+	2.98079	-2.81798	0.871035	0.0001219	0.00313257
L1MA4_2711	chr4	176724826	176725213	+	17.1028	1.75619	0.316739	2.77e-09	1.78e-07			A-rich_50639	chr17	50184476	50184516	+	547.059	-2.81662	0.223802	1.30561e-37	8.24754e-35
L1MA4_4023	chr7	84398865	84402960	+	2.29864	2.22	0.9303	0.00088768	0.0171248			AluSz6_3509	chr1	207353072	207353163	-	1.21405	-2.81529	1.55255	0.00126248	0.0229486
L1MA4_4025	chr7	84458679	84459009	-	1.28368	2.87099	1.46182	0.0008915	0.0171845			MamRep434_1167	chr9	116411023	116411219	+	2.66723	-2.81509	1.12472	0.000591848	0.0121925
L1MA4_4184	chr7	130855358	130855547	+	10.2432	1.82585	0.409674	8.51e-07	3.58e-05			AluJr4_523	chr1	44039929	44040055	+	1.03544	-2.81429	1.59261	0.00154683	0.0271225
L1MA4_4185	chr7	130855694	130855897	+	9.01592	1.90017	0.452086	2.18e-06	8.44e-05			GA-rich_5892	chr3	112599476	112599516	+	23.6216	-2.81338	0.31715	7.36746e-20	1.4776e-17
L1MA4_4186	chr7	130856356	130856434	+	7.06876	1.40478	0.450557	0.00018465	0.00448569			MLT1F2_5658	chr21	28764945	28765474	+	1.30374	-2.80823	1.26819	0.00094859	0.01809
L1MA4_4187	chr7	130856593	130859911	+	55.9138	1.74694	0.182902	1.26e-22	3.19e-20			AluSp_12908	chr4	150090124	150090448	+	2.51724	-2.80811	0.883895	0.000169717	0.00417558
L1MA4_4188	chr7	130862507	130863242	+	5.40885	1.9122	0.554722	4.42e-05	0.00127769			MIRc_18497	chr3	8559236	8559355	+	2.73756	-2.80544	0.860412	9.65056e-05	0.00255454
L1MA4_4189	chr7	130863539	130865058	+	33.8056	1.7811	0.256605	3.1e-13	3.28e-11			AluSg7_5417	chr11	89325116	89325408	-	6.30751	-2.80495	0.550322	3.3331e-08	1.80363e-06
L1MA4_4517	chr8	78949072	78950254	+	4.01276	2.65288	0.717867	2.65e-05	0.00080978			MLT1C_15326	chr15	39069637	39070087	+	2.0534	-2.80358	1.22099	0.000758652	0.0150123
L1MA4_4518	chr8	78952257	78954077	+	5.2497	2.67561	0.680822	7.85e-06	0.00027076			L2a_124350	chr13	32140449	32140633	-	1.74491	-2.80199	1.20628	0.00066371	0.0134131
L1MA4_6829	chr12	112983524	112985826	-	8.42637	8.49632	2.53776	2.65e-15	3.54e-13			MIRc_8745	chr1	207062312	207062512	-	1.44483	-2.80191	1.50256	0.00123796	0.0225792
L1MA4_7156	chr12	112980118	112983215	-	16.7106	7.49641	1.25365	6.99e-18	1.18e-15			L2c_115365	chr15	68340096	68340546	-	4.57667	-2.79965	0.713972	8.26362e-06	0.000283358
L1MA4_7157	chr12	112985994	112986813	-	5.44819	7.65387	2.54689	1.12e-11	1e-09			MIRb_196545	chr18	317384	317577	+	16.5856	-2.79776	0.381154	1.4494e-14	1.78411e-12
L1MA5_62	chr1	77248058	77253203	+	4.15973	2.08148	0.692707	0.00024947	0.00580647			AluJo_54487	chr14	32547660	32547858	+	1.10479	-2.79737	1.57124	0.00136636	0.0244591
L1MA5_820	chr3	146526221	146526859	+	6.3862	4.61949	0.839728	8.34e-09	4.97e-07			MIRc_64052	chr11	10660006	10660090	+	2.41853	-2.7956	1.01114	0.000400795	0.00873851
L1MA5_1020	chr4	76790089	76791706	+	10.6263	1.44381	0.379015	1.33e-05	0.00043375			AluSx3_27893	chr17	81525441	81525739	+	1.20839	-2.79496	1.63835	0.00196387	0.0329764
L1MA5_1196	chr4	168464578	168465942	-	10.7091	2.91714	0.473438	8.93e-11	7.08e-09			MIR3_16127	chr3	15655562	15655688	+	1.40946	-2.79264	1.57275	0.00195243	0.0328107
L1MA5_1776	chr7	84288752	84289516	+	1.82281	3.47189	1.37476	0.00016365	0.00404805			AluSx_109183	chr20	36552865	36553156	-	1.04251	-2.7907	1.58668	0.00148888	0.0262871
L1MA5_3696	chr17	80301244	80302392	+	10.9494	1.66595	0.370653	6.77e-07	2.91e-05			L3b_2818	chr4	119047654	119048045	-	1.35227	-2.78912	1.61835	0.00163487	0.0283756
L1MA5_3986	chr22	18153748	18154182	-	2.48466	6.09747	2.36108	2.44e-07	1.14e-05			MIRb_18894	chr1	201896454	201896618	+	96.9343	-2.78774	0.191647	2.4999e-49	2.68463e-46
L1MA6_40	chr1	66035189	66036852	-	1.77349	3.44096	1.36215	0.00011603	0.00300254			MIRb_126465	chrX	136209697	136209817	+	7.39982	-2.78211	0.490661	1.58675e-09	1.05461e-07
L1MA6_42	chr1	66158193	66159239	+	2.07429	3.91503	1.33201	1.73e-05	0.00054946			MER113_384	chr3	8517496	8517815	+	1.31267	-2.78144	1.55715	0.00160045	0.0278779
L1MA6_152	chr1	156536291	156536774	+	2.65723	2.79011	0.98313	0.00036668	0.00809336			MER41C_369	chr9	129338482	129338896	-	8.44048	-2.77836	0.50203	3.4391e-09	2.1694e-07
L1MA6_178	chr1	169398189	169398416	+	2.43954	2.16688	0.935856	0.00173931	0.0298911			AluJo_50157	chr12	70432392	70432587	-	4.92924	-2.77633	0.620922	8.63215e-07	3.63012e-05
L1MA6_1183	chr4	80299149	80300091	-	23.5177	1.46741	0.308519	1.81e-07	8.64e-06			AluSx1_27519	chr4	150098686	150098994	-	3.09936	-2.776	0.859122	0.000106603	0.00278437
L1MA6_1390	chr4	168361654	168362010	+	4.86821	3.11086	0.723734	3.21e-06	0.00012031			L2a_142391	chr16	84306801	84307205	-	2.46699	-2.77589	0.99633	0.00054076	0.0112887
L1MA6_1391	chr4	168362624	168363913	+	4.72032	3.91177	0.853912	1.04e-06	4.29e-05			L1PA4_3742	chr5	156649030	156649866	+	1.86226	-2.77183	1.17426	0.000621351	0.0127054
L1MA6_1393	chr4	168364680	168366902	+	4.98589	2.86373	0.668213	2.23e-06	8.63e-05			AluSq_2973	chr3	8541268	8541563	+	1.95553	-2.77144	1.0471	0.000688621	0.0138398
L1MA6_1395	chr4	168369468	168370724	+	6.55162	3.35459	0.614837	1.05e-08	6.13e-07			MLT1K_2957	chr3	55348380	55348554	+	1.62204	-2.77091	1.21538	0.000700492	0.0140306
L1MA6_1808	chr6	32817832	32818224	-	2.67229	1.99607	0.941153	0.00266271	0.0422373			Tigger3b_4635	chr13	40544021	40545337	+	3.40176	-2.77005	0.723092	1.51923e-05	0.000489359
L1MA6_1877	chr6	72717255	72717441	+	1.12045	5.00115	2.50177	0.00020546	0.00491585			L1ME4a_2074	chr1	201926977	201927084	+	1.10871	-2.76909	1.59562	0.0015053	0.0265388
L1MA6_2381	chr8	69052380	69053950	-	3.07404	2.66015	0.856506	0.00023119	0.00543885			AluSx1_79109	chr13	49913140	49913449	+	3.52935	-2.76797	0.769325	4.04829e-05	0.00118108
L1MA6_2382	chr8	69053982	69054853	+	2.76529	1.83908	0.829952	0.00200552	0.0335407			GA-rich_24288	chr15	68302116	68302143	+	26.1357	-2.76187	0.279292	4.33933e-24	1.22827e-21
L1MA6_2413	chr8	78826615	78828285	+	3.38553	2.1303	0.757584	0.00040032	0.00872931			Tigger17a_457	chr3	169761749	169762366	+	3.13904	-2.76094	0.946116	0.000398663	0.00870006
L1MA6_2415	chr8	78828850	78830674	+	4.12976	2.54703	0.670119	1.68e-05	0.00053496			Tigger5b_712	chr5	149413892	149413949	-	4.58495	-2.75964	0.685687	6.70499e-06	0.000234311
L1MA6_3410	chr11	5663629	5663872	-	43.8659	2.10543	0.210855	1.28e-24	3.79e-22			AluJo_58019	chr15	68355437	68355746	-	2.69364	-2.75807	0.803806	6.57894e-05	0.00181664
L1MA6_3504	chr11	59680594	59681165	+	1.31396	2.42472	1.64561	0.00308385	0.0475385			L2a_11028	chr1	171111738	171113104	-	1.11646	-2.75772	1.69149	0.00222815	0.0365042
L1MA6_3507	chr11	59683491	59686713	+	3.93305	3.41665	0.93297	3.92e-05	0.00114682			L2c_115375	chr15	68429312	68429375	+	1.08972	-2.75517	1.59846	0.00155085	0.0271836
L1MA7_212	chr1	105472064	105473141	-	1.3327	4.99929	2.30245	4.84e-05	0.00138544			AluSx_64103	chr10	32371617	32371919	+	1.04775	-2.75321	1.60709	0.00159435	0.0277925
L1MA7_1981	chr4	176759275	176759740	+	12.4765	2.1924	0.383471	9.99e-10	6.84e-08			AluSx_99376	chr18	316942	317251	+	1.94804	-2.75303	1.24774	0.000908667	0.0174545
L1MA7_2427	chr5	150823279	150825423	+	1.43663	4.46784	2.2636	0.00022786	0.00537661			MIR_147529	chr16	84308987	84309095	-	2.36982	-2.75265	0.93411	0.000291602	0.00664221
L1MA7_2701	chr6	72725464	72725815	+	2.81159	3.12747	0.917495	8.36e-05	0.00225079			AluY_26199	chr4	119621889	119622198	+	1.67559	-2.74755	1.22221	0.000824961	0.0161041
L1MA7_4163	chr9	111015454	111015748	+	3.49862	1.7022	0.724399	0.00135906	0.0243543			MIRc_33962	chr5	149430948	149431025	-	23.2686	-2.74699	0.303818	1.47929e-20	3.12978e-18
L1MA7_6605	chr15	33058761	33059512	-	2.53736	4.09597	1.30786	6.29e-06	0.00022148			AluJo_37645	chrX	3305953	3306088	-	5.16863	-2.74653	0.653556	2.82251e-06	0.000106821
L1MA7_6699	chr15	72218700	72218775	-	1.8362	2.38913	1.50713	0.00253983	0.0406535			L1M1_7692	chr16	84332909	84334829	+	3.41562	-2.74475	0.858728	0.000171625	0.00421435
L1MA8_155	chr1	65942191	65944469	-	2.6242	3.06879	0.944181	0.00015501	0.0038619			MIRb_7798	chr1	53064753	53064890	-	15.7305	-2.74207	0.386539	1.19806e-13	1.33178e-11
L1MA8_285	chr1	113748913	113749124	-	1.81436	2.22916	1.08964	0.00292561	0.0455413			AluSz_35194	chr6	147568945	147569250	+	34.0483	-2.7416	0.253499	2.69602e-28	1.00045e-25
L1MA8_1360	chr2	230450356	230450975	-	4.8922	1.20456	0.541523	0.00247663	0.0398204			AluSz_88698	chr17	81526350	81526631	+	3.84671	-2.73802	0.688089	7.85741e-06	0.00027095
L1MA8_1361	chr2	230451122	230452180	-	4.19167	3.04159	0.757306	8.55e-06	0.00029239			L2b_3435	chr1	53067327	53067479	+	11.6665	-2.73784	0.436297	3.26955e-11	2.75941e-09
L1MA8_1363	chr2	230453373	230455060	-	6.00319	1.14846	0.483885	0.00182194	0.0310298			GA-rich_4116	chr2	165679103	165679158	+	2.31081	-2.73615	1.00309	0.00042626	0.00921773
L1MA8_1364	chr2	230455362	230457826	-	13.8375	1.38577	0.3183	1.41e-06	5.69e-05			Tigger15a_3531	chr12	56787458	56787800	-	9.38337	-2.73586	0.431013	2.39223e-11	2.05023e-09
L1MA8_2217	chr4	80623438	80627011	+	5.4796	1.48077	0.520457	0.00039518	0.00863363			HERVH-int_1264	chr11	89381673	89387192	+	6.68439	-2.73491	0.556379	9.71e-08	4.83637e-06
L1MA8_2218	chr4	80627042	80629595	+	6.86914	2.11797	0.496589	1.91e-06	7.5e-05			MIRb_39063	chr3	8551358	8551542	-	7.52336	-2.7338	0.487302	2.08775e-09	1.36381e-07
L1MA8_4023	chr7	55080332	55080833	+	3.84968	1.48397	0.703238	0.00292442	0.0455348			MER20_4132	chr4	150106967	150107180	+	6.43225	-2.7327	0.541174	4.79234e-08	2.52841e-06
L1MA8_4717	chr8	78811820	78815979	-	3.97541	2.28896	0.661508	4.63e-05	0.00133181			LTR40b_891	chr13	21500012	21500337	+	1.28874	-2.73092	1.60032	0.00204185	0.0340501
L1MA8_5291	chr9	97433459	97434631	+	3.50943	1.91966	0.825023	0.00111681	0.0207411			MamTip2_1521	chr3	112598333	112598408	+	49.2779	-2.73041	0.232611	7.60972e-33	3.72482e-30
L1MA8_6674	chr10	89341878	89342087	+	23.8106	5.86668	0.599796	2.42e-22	6e-20			MIR_147531	chr16	84321088	84321270	+	3.71506	-2.72891	0.762001	3.32973e-05	0.000992437
L1MA8_6741	chr10	108422773	108424222	+	1.26695	3.36629	1.47721	0.00042473	0.00918805			LTR108a_Mam_12	chr3	112596776	112597210	-	73.8624	-2.72883	0.209538	7.10556e-40	5.05643e-37
L1MA8_6817	chr11	5674760	5675031	+	4.01887	2.07906	0.680141	0.00022311	0.00527492			AluSz_733	chr1	12610069	12610376	-	1.78576	-2.72872	1.29224	0.00134749	0.0241879
L1MA8_7790	chr13	42909099	42910088	+	2.84722	6.21684	2.4265	1.29e-07	6.31e-06			AluSz_14223	chr2	190949412	190949704	+	5.80149	-2.72645	0.631019	1.76847e-06	6.98763e-05
L1MA9_802	chr1	222554891	222555839	+	6.85965	1.11441	0.45257	0.00153531	0.0269593			AluJb_38038	chr5	149435177	149435484	+	1.35534	-2.7252	1.54499	0.00162996	0.028307
L1MA9_1445	chr2	112736376	112736932	-	19.1497	2.25634	0.49384	3.06e-07	1.41e-05			L1M5_17707	chr5	149410421	149410641	-	24.2496	-2.72452	0.33212	1.10871e-17	1.83676e-15
L1MA9_1446	chr2	112737218	112737606	-	11.1295	2.29625	0.41151	2.42e-09	1.57e-07			MLT1F_2785	chr12	10321481	10322013	+	1.34527	-2.72233	1.54843	0.00217743	0.0358406
L1MA9_1668	chr2	156484888	156485209	-	1.74651	2.1249	1.24265	0.00308164	0.0475124			MLT1C_13985	chr13	32167201	32167643	-	1.32422	-2.72172	1.55881	0.00156316	0.0273574
L1MA9_1991	chr2	230425017	230425371	-	3.1901	2.04145	0.760734	0.00067305	0.0135754			AluJo_18726	chr4	150147002	150147322	+	1.88356	-2.7209	1.25192	0.000963427	0.0183187
L1MA9_4033	chr4	176698443	176698886	-	10.2639	2.10879	0.405894	2.05e-08	1.15e-06			L1PA8A_89	chr1	171029482	171033743	-	1.79148	-2.71874	1.24435	0.00123212	0.0224971
L1MA9_4034	chr4	176731343	176731489	+	4.28072	1.40527	0.60736	0.00178337	0.0304985			MER77B_1127	chr20	44107798	44108500	+	20.235	-2.71673	0.306643	8.30019e-20	1.65344e-17
L1MA9_5215	chr6	27825121	27825541	-	3.98338	1.83295	0.660538	0.000424	0.00917609			AluSq2_53054	chr18	8724153	8724434	+	1.99527	-2.71655	1.25689	0.00129536	0.0234356
L1MA9_6452	chr7	93099115	93099544	+	9.39027	4.08118	0.583998	1.05e-12	1.06e-10			AluSc5_1763	chr4	150109336	150109635	-	1.78799	-2.71052	1.20346	0.000819266	0.0160123
L1MA9_6453	chr7	93879515	93880258	+	4.37221	2.01792	0.691113	0.00027261	0.0062663			AluSx1_27529	chr4	150263602	150263890	-	2.50172	-2.70864	0.938022	0.00024837	0.00578515
L1MA9_6454	chr7	93880703	93881606	+	4.83346	2.42703	0.596732	4.81e-06	0.00017345			MIR3_63367	chr12	106134060	106134232	+	2.01628	-2.70659	1.0299	0.000492711	0.0104332
L1MA9_6652	chr7	130908796	130909102	+	73.0238	1.43879	0.163163	1.19e-19	2.34e-17			MIRb_73601	chr5	149423487	149423650	+	9.8903	-2.70626	0.459598	4.46182e-10	3.22826e-08
L1MA9_7222	chr8	78957327	78958463	+	4.73728	2.36082	0.598948	8.8e-06	0.00030002			L1PA13_2738	chr5	156730224	156736257	-	3.1094	-2.70543	0.809519	7.61559e-05	0.0020711
L1MA9_10074	chr10	113683316	113686075	-	3.14837	1.90057	0.710247	0.0005893	0.0121496			MER34A_144	chr2	48602988	48603445	-	1.77342	-2.70532	1.4834	0.00129667	0.0234484
L1MA9_10168	chr11	6676249	6677443	+	14.083	1.17237	0.308066	1.7e-05	0.00054152			L1MB4_6770	chr15	62833126	62833213	+	1.55403	-2.70426	1.32718	0.00163725	0.0284043
L1MA9_10419	chr11	57415835	57416113	-	1.1795	3.98981	2.29224	0.00082804	0.0161563			L1MC1_748	chr1	192757854	192760411	-	1.51502	-2.70383	1.22023	0.000899817	0.0173145
L1MA9_10640	chr11	102354508	102356195	-	6.32871	1.19496	0.486894	0.00140064	0.0249668			L2b_16958	chr3	8575452	8575601	-	1.59711	-2.70369	1.30637	0.00117824	0.0216809
L1MA9_13015	chr16	31889918	31890561	-	1.85666	2.42659	1.27635	0.00203575	0.0339597			MIR3_18509	chr3	112599064	112599235	-	60.6588	-2.69994	0.228041	1.86507e-33	9.53758e-31
L1MA9_14287	chr20	36930994	36931353	+	2.941	3.86308	1.02207	3.82e-06	0.00014093			AluJo_3089	chr1	77921927	77922067	-	2.1473	-2.69805	1.19134	0.00112363	0.020847
THE1C-int_31	chr1	78646790	78648317	-	172.949	8.69946	0.636845	4.87e-41	3.67e-38			AluSx1_72733	chr12	10239655	10239930	-	1.87477	-2.69538	1.21635	0.000810848	0.015881
THE1C-int_166	chr2	101906328	101907882	-	4.68115	3.66404	0.859233	5.76e-06	0.00020423			MLT1E1A_2450	chr12	76590099	76590755	+	1.36442	-2.69341	1.57682	0.00173057	0.0297669
THE1C-int_572	chr5	39010409	39012014	+	11.8757	1.16155	0.347499	9.97e-05	0.00262804			AluSx1_5066	chr1	111773410	111773720	-	16.2121	-2.69309	0.383028	2.2117e-13	2.38235e-11
THE1C-int_889	chr8	78822717	78823625	+	2.5334	2.83812	0.953199	0.00038263	0.00839471			AluSx_71016	chr11	86917039	86917320	+	2.9704	-2.69296	0.888754	0.000260672	0.0060299
THE1C-int_890	chr8	78938868	78939735	+	7.40588	2.07453	0.481112	1.54e-06	6.16e-05			L1ME3G_2822	chr3	40466964	40467067	-	2.75411	-2.69112	0.991205	0.000692137	0.0138931
THE1C-int_1262	chr10	108470294	108471853	-	1.17247	3.98258	2.2913	0.00087824	0.0169619			AluSg4_4286	chr11	17345427	17345719	+	3.03666	-2.69009	0.859734	0.000213351	0.00507916
THE1C-int_1540	chr14	70943153	70944673	+	6.62891	1.0752	0.479383	0.00287754	0.0449331			LTR55_152	chr7	47797017	47797430	+	1.80042	-2.68862	1.21713	0.00103536	0.0194584
Charlie20a_307	chr6	31472191	31472598	+	1.68373	3.01773	1.46563	0.0009865	0.0186753			L2c_30470	chr3	112597854	112597978	+	38.5017	-2.68839	0.261719	5.2863e-26	1.71242e-23
LTR5A_195	chr11	3394552	3395567	-	10.1874	1.17727	0.379303	0.00019561	0.00471177			MIR_147532	chr16	84321782	84322032	+	4.25396	-2.68771	0.621207	1.59118e-06	6.33871e-05
LTR102_Mam_210	chr7	93106434	93107043	+	2.50234	4.24212	1.31139	3.17e-06	0.00011905			MER20_8025	chrX	3307670	3307885	+	9.49083	-2.68721	0.447365	1.90146e-10	1.44139e-08
Charlie19a_89	chr1	89056519	89056633	+	10.3876	2.14119	0.441482	1e-07	4.99e-06			L3_32066	chr11	119415436	119415655	-	13.0186	-2.68207	0.402016	2.52495e-12	2.43816e-10
Charlie19a_90	chr1	89422506	89422590	-	3.08088	6.85972	2.45012	1.09e-08	6.34e-07			MIRc_81874	chr15	68347718	68347838	+	1.34642	-2.68161	1.33426	0.00156207	0.0273424
Charlie19a_467	chr5	39106016	39106177	+	1.43403	3.37897	1.43742	0.00029784	0.00676829			L1MB7_1304	chr1	201922028	201922758	+	4.99039	-2.68154	0.596557	7.68861e-07	3.26549e-05
Charlie19a_789	chr9	21508502	21508556	+	3.08016	1.47926	0.717318	0.00309841	0.0477094			AluSx_86689	chr15	69413570	69413867	+	2.98224	-2.68058	0.870899	0.000238897	0.00559784
MLT1-int_34	chr2	162309434	162310095	-	50.4047	4.47472	0.281459	2.11e-57	3.27e-54			MIR_49425	chr4	150084957	150085195	-	3.72996	-2.68054	0.67613	8.19391e-06	0.000281335
THE1A-int_14	chr1	46057368	46058928	+	4.96536	1.4432	0.563718	0.00087387	0.0168947			L1M4c_803	chr4	140878473	140879569	-	1.11245	-2.67744	1.75676	0.00282813	0.0443217
THE1A-int_34	chr1	66027460	66029037	-	3.43421	2.17913	0.75114	0.00035109	0.00779882			L2b_1883	chr1	31581188	31581649	-	1.15167	-2.67694	1.65419	0.00242991	0.0392025
THE1A-int_130	chr2	46903354	46904869	+	1833.33	1.19405	0.0827613	8.18e-49	8.7e-46			MER47C_318	chr8	23137122	23137204	-	26.7762	-2.67675	0.288367	1.38875e-21	3.2209e-19
THE1A-int_253	chr3	45076710	45078291	+	2.57888	4.15272	1.34763	9.02e-06	0.000307			Tigger12A_416	chr11	12531677	12531924	-	104.047	-2.6745	0.155253	1.32125e-67	2.69099e-64
THE1A-int_694	chr7	130860373	130861923	+	40.3001	1.81928	0.205221	7.56e-20	1.51e-17			MADE2_2286	chr16	84323485	84323550	+	1.43129	-2.67434	1.69618	0.00291904	0.045467
THE1A-int_1094	chr12	65920828	65921253	+	8.96705	1.41216	0.465573	0.0002113	0.00503842			G-rich_1756	chr2	186590241	186590299	+	57.7893	-2.67382	0.321861	5.60804e-18	9.52278e-16
THE1A-int_1095	chr12	65921546	65922709	+	19.115	1.30956	0.31293	3.18e-06	0.00011945			MIR_78031	chr8	1783705	1783912	-	13.485	-2.67229	0.428448	4.51137e-11	3.73107e-09
Charlie4z_874	chr2	190990783	190990881	-	10.416	2.596	0.425446	1.28e-10	9.93e-09			U6_908	chr9	127699578	127699651	+	1.1664	-2.67196	1.61735	0.00196718	0.0330242
Charlie4z_1074	chr3	44113908	44114022	-	19.7707	1.8846	0.270557	2.98e-13	3.16e-11			AluSx_27896	chr4	141067952	141068244	-	1.06914	-2.67048	1.6372	0.00221824	0.0363839
Charlie4z_1184	chr3	101861485	101861594	-	5.67944	1.78838	0.501459	3.37e-05	0.00100236			U2_21	chr1	53075540	53075574	+	2.54091	-2.66529	0.897076	0.000307931	0.00696623
Charlie4z_1526	chr4	80285005	80285069	-	1.10044	4.80534	2.34497	0.00013963	0.00352684			AluSx1_56653	chrX	649026	649337	-	27.0772	-2.66454	0.285608	9.31593e-22	2.19802e-19
Charlie4z_1754	chr5	53058798	53058963	-	4.31769	1.69065	0.630825	0.00057554	0.0118998			MIRb_193874	chr17	49583640	49583798	+	4.58196	-2.66432	0.638063	2.30877e-06	8.90113e-05
Charlie4z_2218	chr6	72771917	72772022	+	1.28283	2.92394	1.51818	0.00095401	0.01817			MARNA_1087	chr5	77072283	77072637	+	1.74655	-2.66387	1.07469	0.00109204	0.0203525
Charlie4z_2414	chr7	22411277	22411428	+	1.08537	3.65124	2.3104	0.00169398	0.0292354			L2b_16953	chr3	8511474	8511604	-	4.66105	-2.66313	0.656004	4.91441e-06	0.000176811
Charlie4z_2599	chr7	130911197	130911263	+	48.4854	1.37966	0.18357	6.59e-15	8.43e-13			MER65A_692	chr7	134982831	134983249	-	2.98071	-2.66268	0.798474	9.21954e-05	0.00245548
Charlie4z_2943	chr9	32435340	32435460	-	3.19047	3.66953	1.03988	1.31e-05	0.00042767			MLT1C_9154	chr8	101251996	101252429	-	1.05008	-2.66103	1.62143	0.00198776	0.0333048
Charlie4z_4002	chr11	123191005	123191162	+	4.71621	1.88946	0.577842	0.00010052	0.00264648			MIR3_73851	chr16	84329407	84329534	+	563.336	-2.65787	0.149151	1.15473e-72	2.72814e-69
MLT1F2_134	chr1	65924519	65925059	-	1.58022	4.9791	2.32335	5.2e-05	0.00147731			MIR_40872	chr4	8597792	8597951	-	6.87203	-2.65734	0.600158	7.56905e-07	3.2191e-05
MLT1F2_1666	chr4	176665000	176665501	-	3.11655	1.53	0.748394	0.00311671	0.047937			MER58D_182	chr3	8561213	8561560	-	4.67599	-2.65605	0.641736	3.47965e-06	0.000129314
MLT1F2_2126	chr6	25974006	25974591	-	6.50712	1.88268	0.49092	1.22e-05	0.00040118			L1MC5_10109	chr12	10240846	10241339	-	1.12263	-2.6516	1.62887	0.00207543	0.034511
MLT1F2_2585	chr7	130872324	130872950	-	32.4105	1.28816	0.226001	1.49e-09	9.91e-08			MIRb_31514	chr2	127657838	127658030	-	7.33651	-2.6514	0.489981	6.86315e-09	4.14556e-07
MLT1F2_2991	chr9	32432736	32433220	-	12.757	4.5043	0.583353	5.47e-15	7.05e-13			MLT1J2_6335	chr20	44107329	44107609	+	9.29644	-2.64962	0.440469	1.92798e-10	1.45993e-08
MLT1F2_2992	chr9	32474349	32474850	+	4.26399	3.12299	0.739239	4.24e-06	0.00015493			MLT1A0_13861	chr11	10603637	10603996	+	4.10773	-2.6494	0.671261	9.08109e-06	0.000308789
Charlie4a_259	chr1	236063806	236063860	+	1.48564	2.91638	1.48206	0.00084753	0.0164649			AluSx1_32762	chr5	149426601	149426899	-	6.72924	-2.64882	0.567469	2.97593e-07	1.36816e-05
Charlie4a_1151	chr6	27134946	27135350	-	3.88029	1.34162	0.610165	0.00239751	0.038761			THE1D_37	chr1	12607289	12607667	+	4.81343	-2.64575	0.634214	2.66883e-06	0.000101545
Charlie4a_1218	chr6	72747068	72747474	+	3.15049	3.61001	1.0296	1.3e-05	0.00042623			L2c_26090	chr3	8503557	8503635	+	5.59642	-2.64426	0.569341	2.99841e-07	1.37784e-05
Charlie4a_1715	chr9	114414034	114414486	+	1.8061	2.10725	1.21526	0.00313412	0.0481566			L1M1_7695	chr16	84337075	84337938	+	1.6965	-2.64315	1.21758	0.00134106	0.0240955
Charlie4a_2297	chr12	68813847	68814056	-	12.972	1.2499	0.316796	9.2e-06	0.00031228			MER1B_2355	chr7	55466902	55467234	-	11.7497	-2.64204	0.422032	4.19923e-11	3.49412e-09
MLT1F1_1071	chr5	173454342	173455503	+	3.97313	1.6585	0.630605	0.00068613	0.0137967			MLT1A0_16296	chr13	106377285	106377651	+	1.93801	-2.6405	1.19562	0.000941673	0.0179823
MLT1F1_2486	chr15	49438919	49439512	-	4.03049	1.89385	0.737491	0.00088839	0.0171299			MER5A_11507	chr5	149408851	149408914	+	8.42265	-2.63741	0.459603	1.05239e-09	7.16664e-08
MLT1F1_2637	chr16	86490289	86490466	-	7.59865	1.9536	0.456823	1.84e-06	7.23e-05			AluJo_58449	chr15	80799844	80800021	-	2.93321	-2.63358	0.798809	0.000105756	0.00276571
MLT1F1_2986	chr21	41381834	41382101	-	17.1182	5.37324	0.657282	3.83e-16	5.55e-14			MLT1A0_12999	chr10	7560150	7560307	-	2.09262	-2.633	1.22299	0.00104424	0.0195976
ERVL-E-int_68	chr1	29335059	29337837	+	1.5718	2.70991	1.44287	0.00115173	0.0212659			L1MA2_5694	chr14	32739240	32744292	-	5.53207	-2.62843	0.580953	6.00861e-07	2.60919e-05
ERVL-E-int_596	chr1	207685206	207685768	-	1.12189	2.52406	1.74493	0.0030596	0.0472349			L1MEd_18177	chr18	8791036	8791159	+	1.51951	-2.62706	1.52806	0.00171968	0.0296127
ERVL-E-int_1426	chr3	44101985	44102464	+	2.85942	1.58052	0.738423	0.00247755	0.0398315			Tigger3b_1239	chr3	156524841	156525506	+	10.9921	-2.62585	0.439737	2.84321e-10	2.11457e-08
ERVL-E-int_2011	chr4	80793516	80799041	-	3.74198	1.90975	0.747723	0.00084728	0.016461			AluSz_71015	chr13	40552719	40553066	+	1.87848	-2.62299	1.18993	0.000922903	0.0176705
ERVL-E-int_2658	chr5	33045136	33046529	+	1.87115	3.38192	1.39718	0.00024209	0.00565876			MIRb_196544	chr18	316404	316509	+	3.73675	-2.62272	0.700767	1.84315e-05	0.000583408
ERVL-E-int_3109	chr6	27128640	27128925	-	2.21795	2.60632	0.972529	0.00079972	0.0156909			Plat_L3_133	chr1	115048592	115048713	-	3.29182	-2.62149	0.79437	0.000110459	0.00287283
ERVL-E-int_3110	chr6	27129207	27129713	-	4.58457	2.04401	0.688732	0.00024128	0.00564293			MIRc_33960	chr5	149416404	149416518	-	12.6024	-2.61963	0.379642	5.73115e-13	5.93523e-11
ERVL-E-int_3520	chr7	67231	68014	-	2.25177	6.00175	2.32374	6.28e-07	2.71e-05			AluSc_21687	chr11	9815160	9815467	+	1.47657	-2.61843	1.27104	0.00127789	0.0231596
LTR43-int_40	chr8	143053274	143053798	+	13.5526	1.04208	0.296652	6.18e-05	0.00171738			L2b_3434	chr1	53065801	53065879	+	5.69834	-2.61783	0.567996	3.93596e-07	1.77011e-05
X7A_LINE_148	chr2	162291670	162291881	-	2.09944	3.29026	1.10914	0.0001015	0.0026687			L1P2_1277	chr15	68394914	68395670	+	2.18037	-2.61676	0.953413	0.000287892	0.00656739
LTR54B_595	chr12	76260340	76260781	-	4.05499	2.73636	0.695248	1.13e-05	0.00037611			L1MA1_1516	chr6	147753416	147755354	-	2.03218	-2.61672	1.04773	0.000795665	0.0156217
MER2B_962	chr10	96594222	96594551	-	2.21095	4.12833	1.33934	9.15e-06	0.00031073			MIR_6201	chr1	64144838	64145076	+	2.54107	-2.61537	0.915142	0.000281538	0.00644071
MER41-int_646	chr9	89138710	89142277	-	3.51131	1.72058	0.72725	0.0014743	0.0260622			THE1C_7475	chr12	106103657	106104024	+	4.95823	-2.61045	0.644123	5.7167e-06	0.000202855
MER41-int_832	chr10	108245178	108250025	+	1.80556	3.67126	1.39784	8.09e-05	0.00218715			AluSx4_88	chr1	15775256	15775554	+	2.72722	-2.61037	0.829318	0.000163691	0.00404868
MER41-int_1023	chr15	33046189	33048576	+	2.43886	2.4225	1.00524	0.00134623	0.0241696			AluSp_40543	chr16	84299086	84299397	+	3.24736	-2.61013	0.809751	0.000124228	0.00318494
L1MA4A_146	chr1	78621791	78622370	-	38.4773	10.7937	2.60276	5.66e-26	1.83e-23			L3_13290	chr4	150259767	150260450	+	4.83674	-2.61003	0.643848	5.3064e-06	0.000189625
L1MA4A_356	chr1	212054994	212060454	+	10.6749	2.32747	0.439878	1.05e-08	6.17e-07			L2_4224	chr1	201915733	201915884	+	1.11909	-2.60845	1.67972	0.00294289	0.045756
L1MA4A_406	chr1	240248469	240251898	-	13.2229	1.1021	0.321235	7.42e-05	0.00202236			G-rich_118	chr1	3479667	3479767	+	4.80986	-2.60579	0.65094	6.33017e-06	0.000222485
L1MA4A_1577	chr4	168189805	168192783	+	1.50263	4.852	2.37841	9.85e-05	0.00260128			MIRc_89661	chr18	477641	477851	-	1.85531	-2.60578	1.20551	0.00116779	0.021512
L1MA4A_2091	chr6	56847880	56848165	-	5.54706	1.11745	0.476621	0.00209431	0.0347485			G-rich_5374	chr9	86946800	86946840	+	24.8919	-2.60552	0.411777	1.40727e-11	1.24027e-09
L1MA4A_3026	chr9	110953681	110956058	+	6.90509	1.02648	0.437606	0.00222494	0.0364703			MSTD_7275	chr21	28770479	28770850	+	1.55888	-2.6032	1.21811	0.00109051	0.0203283
L1MA4A_3818	chr10	78322204	78329277	-	1.78077	2.40698	1.16523	0.00136532	0.0244455			AluSg_12957	chr6	132164920	132165227	-	1.41578	-2.60296	1.2754	0.00134784	0.0241923
L1MA4A_4319	chr12	88415784	88416026	+	4.77304	1.90509	0.597775	0.00013977	0.00352984			MLT1A0_1918	chr2	48601899	48602258	-	1.62134	-2.60082	1.58004	0.00210913	0.0349468
L1MA4A_4839	chr15	49153287	49154174	+	8.69191	1.07211	0.380535	0.0006159	0.0126129			MIRb_67422	chr5	54551599	54551705	-	2.55575	-2.60054	0.983342	0.00056121	0.0116538
L1MA4A_5268	chr18	59651819	59652249	-	2.17435	3.2276	1.1558	0.00020576	0.00492232			AluSg4_5163	chr14	71310533	71310704	+	1.56339	-2.60025	1.21795	0.00115371	0.0212936
HERVIP10FH-int_16	chr1	159022896	159025513	-	21.4103	1.67103	0.270047	5.59e-11	4.57e-09			MLT1D_17057	chr16	84309550	84310072	-	3.84677	-2.59877	0.693838	1.86284e-05	0.000588959
HERVIP10FH-int_252	chr14	61114842	61121155	-	15.0887	1.38345	0.326529	2.31e-06	8.92e-05			MLT1A0_15736	chr13	40550037	40550381	-	3.45455	-2.59611	0.739011	4.67181e-05	0.00134276
HERVIP10FH-int_302	chr19	48868422	48868672	-	54.7459	2.50422	0.216009	3.82e-32	1.77e-29			L2_19793	chr5	149428175	149428376	-	29.524	-2.59597	0.268964	4.04565e-23	1.0628e-20
BSR/Beta_1276	chr19	21840400	21841881	+	17.4344	1.10584	0.276129	8.55e-06	0.00029216			L1MA3_7962	chr21	28369052	28371578	-	1.90853	-2.5945	1.21477	0.00146999	0.0259938
BSR/Beta_1278	chr19	21842438	21843342	+	10.8362	1.34881	0.391335	5.66e-05	0.00158966			AluSx_8764	chr1	223701731	223702019	+	19.8582	-2.59102	0.308666	4.71927e-18	8.05218e-16
BSR/Beta_1289	chr19	21850585	21851229	+	4.88484	1.30236	0.518208	0.00113683	0.0210488			MIR_139090	chr15	68368595	68368823	+	12.8415	-2.58935	0.38157	9.61107e-13	9.73427e-11
BSR/Beta_1415	chr19	23095025	23097856	-	12.6131	1.07419	0.339107	0.00020245	0.00485379			MIRb_73603	chr5	149430275	149430385	-	31.9305	-2.58711	0.271707	9.96197e-23	2.53619e-20
BSR/Beta_1433	chr19	23307085	23308712	-	10.0206	1.21831	0.366112	0.0001043	0.0027312			MIR_58821	chr5	149411302	149411554	+	12.2029	-2.58679	0.360266	7.246e-14	8.25949e-12
MER67D_883	chr16	21302436	21302894	-	5.54934	1.29915	0.500508	0.0009047	0.0173942			MIRb_134088	chr10	88943254	88943510	-	16.2094	-2.58647	0.324394	1.50634e-16	2.26581e-14
Charlie15b_363	chr3	122722517	122722598	-	6.51272	3.83309	0.693979	1.13e-08	6.58e-07			Charlie1b_2557	chr16	84324138	84324390	-	2.939	-2.5855	0.810303	0.000143816	0.00361795
Charlie15b_1224	chr12	7079996	7080251	+	33.7932	1.71578	0.38711	6.42e-07	2.77e-05			L2_28734	chr8	101316960	101317485	+	1.21786	-2.58489	1.67272	0.00223464	0.0365954
AluYk4_726	chr12	88379888	88380189	-	33.8277	1.70409	0.248302	6.38e-13	6.57e-11			AluY_9657	chr2	30256515	30256825	-	3.54294	-2.58365	0.744855	5.27289e-05	0.00149562
AluYk4_926	chr18	50392721	50393028	-	9.87173	1.83713	0.447089	3.35e-06	0.00012488			AluSx_31192	chr5	75055401	75055709	-	2.89381	-2.5824	0.877373	0.000345616	0.00769258
AluYk2_66	chr2	110084983	110085294	+	269.585	2.24604	0.286981	1.54e-16	2.32e-14			MIR_108997	chr11	10644538	10644649	+	2.72631	-2.5809	0.863508	0.00032201	0.00723899
L1M3de_309	chr11	59692061	59693365	+	1.46453	2.71314	1.49399	0.00133007	0.0239482			L1PB1_5002	chr7	55460934	55461396	+	24.384	-2.57937	0.293358	1.39705e-19	2.71446e-17
L1M3de_380	chr22	18162850	18163361	-	1.26825	4.52563	2.39755	0.00033879	0.00756204			AluSq_15305	chr17	1703943	1704253	+	6.56461	-2.57898	0.538761	1.94369e-07	9.22601e-06
L1M3de_381	chr22	18163671	18164037	-	4.33267	5.19911	1.26289	6.97e-09	4.2e-07			L1PA15_5774	chr11	89456406	89459462	+	2.74563	-2.57663	0.820246	0.000165962	0.00409543
L1M3de_382	chr22	18164135	18165146	-	7.29746	6.01184	1.25743	1.15e-11	1.03e-09			AluJr_23963	chr5	149431630	149431809	+	15.5985	-2.57541	0.401883	8.66018e-12	7.84592e-10
MER8_1011	chr8	25274752	25274984	+	8.35934	1.41283	0.39201	3.07e-05	0.00092259			LTR79_3598	chr18	67453747	67453920	-	1.17382	-2.57371	1.6975	0.00319221	0.0488649
L1ME3D_147	chr1	115243680	115244024	+	1.10469	4.62544	2.41999	0.00030013	0.00681549			MLT1D_8605	chr7	134889105	134889537	-	16.9264	-2.57291	0.334794	1.39611e-15	1.91545e-13
L1ME3D_148	chr1	115244146	115245476	+	1.79544	2.52467	1.11625	0.00151294	0.0266469			L1MEb_1509	chr18	67485880	67486095	-	12.6812	-2.57204	0.405675	2.84797e-11	2.41975e-09
L1ME3D_150	chr1	115252344	115253846	+	2.38365	3.21136	1.11132	0.00017108	0.00420356			MIR3_28944	chr5	149418209	149418344	-	17.8314	-2.57153	0.323839	1.91049e-16	2.84954e-14
L1ME3D_968	chr4	88480090	88481047	-	1.2644	5.21308	2.44302	5.27e-05	0.0014945			AluJr_80851	chr20	44172481	44172787	-	2.84802	-2.57103	0.850785	0.000196854	0.00473702
L1ME3D_1816	chr7	152645938	152646288	-	3.88439	2.7931	0.844619	0.0001286	0.00328222			MIRb_61828	chr4	119037952	119038134	-	4.04198	-2.56895	0.685135	1.92232e-05	0.000606355
L1ME3D_2055	chr9	32472143	32472217	-	2.45675	6.147	2.3504	1.07e-07	5.3e-06			AluJb_27593	chr3	195174346	195174636	-	1.01754	-2.56874	1.73407	0.00289353	0.045137
L1ME3D_2689	chr11	69368653	69368970	-	9.67993	2.65048	0.456958	7.26e-10	5.09e-08			L1PA4_7564	chr11	17339356	17343300	-	35.3317	-2.56725	0.26107	6.93094e-24	1.92796e-21
L1ME3D_3802	chr20	49259728	49260131	-	2.45643	2.24226	0.903782	0.00125028	0.0227723			G-rich_2235	chr3	52533583	52533630	+	11.2992	-2.56595	0.431486	2.37851e-10	1.78092e-08
L1ME3D_3828	chr21	41433012	41433138	+	3.08399	6.62019	2.40032	1.14e-08	6.63e-07			MamRep564_261	chr5	149431122	149431251	+	21.1592	-2.56555	0.288007	4.9904e-20	1.01464e-17
L1ME3D_3829	chr21	41433327	41433808	+	15.0372	4.76084	0.566152	3.22e-17	5.12e-15			AluJo_22450	chr5	168664232	168664397	+	6.64009	-2.56405	0.534772	1.55632e-07	7.49675e-06
MER34A1_290	chr6	25985061	25985589	+	106.835	1.83751	0.146726	3.3e-37	2.04e-34			GA-rich_27605	chr19	11540468	11540516	+	4.26691	-2.56147	0.640922	6.85182e-06	0.000238904
MER34A1_323	chr6	160113156	160113695	+	1.56222	2.52282	1.49937	0.00273212	0.0431008			AluJr_71965	chr17	60140531	60140835	+	2.43709	-2.56113	0.891073	0.000419608	0.00909219
MLT1H2_1098	chr4	20304410	20304900	+	4.00981	1.48752	0.682695	0.00210434	0.0348854			GA-rich_11450	chr6	125258583	125258625	+	3.90663	-2.55922	0.79457	9.83548e-05	0.00259728
MLT1H2_1730	chr6	72727989	72728167	-	1.46342	2.88824	1.45631	0.00083575	0.0162806			L2c_90151	chr11	10617643	10618396	+	5.27087	-2.55785	0.599765	1.92478e-06	7.54301e-05
MLT1H2_2358	chr9	21516912	21517023	+	4.42474	1.84534	0.610113	0.00020525	0.00491116			AluSx3_19581	chr11	10630368	10630494	-	5.51572	-2.55577	0.612588	2.65035e-06	0.000100896
MLT1H2_3930	chr16	86489395	86489812	+	14.6873	2.60119	0.395756	5.33e-12	4.95e-10			L2b_90335	chr20	44166942	44167376	+	1.67434	-2.55305	1.07621	0.000844492	0.0164187
MLT1H2_4522	chr21	41410157	41410340	-	3.86555	7.04385	2.43076	6.09e-10	4.32e-08			AluSx_92951	chr16	84908679	84908988	-	107.199	-2.55301	0.188942	7.78077e-43	6.53409e-40
L1PBa_60	chr1	159025514	159026286	-	2.6079	2.2484	0.82032	0.0005815	0.012011			AluSz_92024	chr19	10282731	10283016	+	1.30023	-2.55074	1.58828	0.00293224	0.0456257
L1PBa_61	chr1	159026599	159029679	-	12.9011	2.66105	0.400517	3.12e-12	2.98e-10			L1ME1_26588	chr19	6036582	6037002	+	1.14036	-2.55071	1.65657	0.00236958	0.0383745
L1PBa_62	chr1	159029981	159031725	-	13.7093	1.57134	0.327185	1.57e-07	7.57e-06			AluSz6_17090	chr6	147565465	147565759	-	44.0134	-2.55035	0.230815	1.74474e-29	6.93949e-27
L1PBa_133	chr2	31305912	31311995	-	1.19717	2.43987	1.57788	0.00258372	0.0412299			LTR79_3356	chr15	39200940	39201090	+	1.24327	-2.55006	1.35108	0.00184035	0.0312712
L1PBa_509	chr4	141702187	141703696	-	5.9485	2.08716	0.565925	2.2e-05	0.00068343			AluSx3_9875	chr5	149431917	149432211	+	27.2865	-2.5493	0.303927	3.10571e-18	5.38462e-16
MER67B_392	chr17	56832246	56832821	+	23.2819	1.40322	0.241012	6.51e-10	4.6e-08			MIRb_138752	chr11	10663813	10663974	-	4.89533	-2.54853	0.649731	9.18136e-06	0.00031169
LTR16C_1016	chr3	44110864	44111091	-	3.08046	1.9701	0.755593	0.00074662	0.0148089			L3_37953	chr15	68345028	68345585	-	4.96858	-2.54682	0.622686	4.26023e-06	0.000155549
LTR16C_1247	chr3	122556568	122556821	-	5.322	3.0401	0.66791	9e-07	3.77e-05			Charlie4z_3735	chr11	10626924	10627051	+	4.7141	-2.54646	0.63406	6.59744e-06	0.000230811
LTR16C_1714	chr4	168473764	168473834	+	4.28227	2.69047	0.727782	2.33e-05	0.00072109			MLT1J1_1002	chr3	113244055	113244157	-	1.21019	-2.54632	1.64655	0.00237225	0.0384123
LTR16C_1727	chr4	176755198	176755633	+	19.0212	2.70304	0.330878	4.16e-17	6.58e-15			AluSc5_3892	chr10	7559844	7560149	-	1.43326	-2.54605	1.60253	0.00231468	0.0376418
LTR16C_4208	chr12	121026376	121026569	-	2.97188	6.68808	2.41326	8.8e-09	5.22e-07			L2c_12569	chr1	203490808	203490979	-	5.43253	-2.54602	0.579699	1.195e-06	4.88573e-05
LTR16C_4210	chr12	121032453	121032738	+	2.53732	6.15835	2.45579	6.9e-07	2.96e-05			AluJo_26466	chr7	2439889	2440018	-	1.66271	-2.54601	1.22017	0.00133116	0.0239606
LTR16B_253	chr5	39105531	39105647	-	3.33797	2.99873	0.860501	6.66e-05	0.00183667			AluY_91224	chr18	317971	318278	-	6.99871	-2.54581	0.517732	8.14128e-08	4.11635e-06
LTR16A_69	chr1	65795473	65795883	+	1.87378	2.16484	1.06582	0.003176	0.048657			AluSp_21539	chr8	37758702	37758999	+	1.96526	-2.54488	1.05588	0.000642677	0.0130511
LTR16A_501	chr2	178429489	178429811	-	5.42595	1.2925	0.54716	0.00165073	0.0286088			AluSz_68341	chr12	106104065	106104365	-	3.29056	-2.54484	0.804309	0.000160958	0.00399028
LTR16A_721	chr3	45221885	45222258	-	1.55255	4.13901	2.26596	0.00050742	0.0106986			MamRep605_256	chr1	185745036	185745605	+	1.19958	-2.54455	1.60148	0.00210607	0.0349092
LTR16A_1107	chr4	80296620	80296928	+	18.6401	1.58569	0.338051	2.48e-07	1.15e-05			L1MA8_1423	chr3	8573255	8573419	-	2.68382	-2.5444	0.768037	8.41833e-05	0.0022637
LTR16A_1108	chr4	80297073	80297140	+	10.6619	2.23403	0.439573	3.68e-08	1.98e-06			L1PA16_11973	chr18	67458025	67458473	-	3.07115	-2.54222	0.966642	0.000839565	0.0163352
LTR16A_3096	chr12	112918874	112919317	-	30.6426	10.4436	2.63487	3.16e-24	9.09e-22			AluSz6_39334	chr16	84317013	84317293	+	3.57507	-2.54028	0.748145	6.47406e-05	0.00179173
LTR16B2_574	chr6	31463420	31463715	-	24.7258	3.2075	0.356785	1.69e-20	3.56e-18			MER117_1334	chr5	149429605	149429673	-	8.52306	-2.54005	0.461346	3.54955e-09	2.2343e-07
LTR16B2_955	chr10	89422021	89422423	+	5.52628	3.0423	0.625291	1.95e-07	9.25e-06			L1ME2z_2640	chr7	55469030	55469131	+	22.1231	-2.54001	0.301279	3.69456e-18	6.37698e-16
MARNA_16	chr1	27663835	27664045	+	1.26878	4.57942	2.33389	0.00021948	0.00520286			MIR3_27111	chr5	75053862	75053961	-	23.0346	-2.53704	0.296317	8.62418e-19	1.57216e-16
MARNA_557	chr3	11260973	11261076	-	16.6978	1.77336	0.314764	1.66e-09	1.1e-07			LTR72B_57	chr7	134975368	134975793	-	3.98262	-2.53664	0.705341	3.13251e-05	0.0009395
MARNA_558	chr3	11261981	11262075	+	11.9257	1.12389	0.329003	8.2e-05	0.00221283			AluSg7_393	chr1	110008010	110008306	-	5.82365	-2.5358	0.534975	2.21072e-07	1.03919e-05
MARNA_973	chr4	184694229	184694374	+	7.70943	2.1133	0.472901	6.53e-07	2.82e-05			MIRb_163837	chr13	32203996	32204434	-	2.40397	-2.53556	0.894187	0.000461146	0.00985895
MARNA_1262	chr6	72665859	72666004	+	2.37015	1.87816	0.872705	0.00236029	0.0382588			MIR3_53981	chr10	88950028	88950203	-	5.11644	-2.53452	0.581125	1.22079e-06	4.97964e-05
MARNA_1266	chr6	72874938	72875158	-	1.31691	2.69034	1.60372	0.00249532	0.0400682			Tigger12_897	chr21	26977232	26978071	+	1.74051	-2.53441	1.20738	0.00123436	0.0225263
MARNA_1713	chr9	21553172	21553485	+	12.2854	2.17438	0.374028	5.7e-10	4.06e-08			AluSg7_1413	chr3	40466399	40466520	+	19.1683	-2.53149	0.306597	1.6993e-17	2.77386e-15
MARNA_2067	chr10	99617796	99618261	-	17.2759	1.94136	0.279638	3.92e-13	4.12e-11			MamTip2_2741	chr6	101487003	101487116	-	1.11553	-2.53079	1.63193	0.00252713	0.0404964
MARNA_2162	chr11	96386035	96386353	+	14.8867	1.12045	0.303975	3.04e-05	0.00091575			L2a_157989	chr20	50122715	50122791	+	3.21817	-2.53041	0.897434	0.000495473	0.0104829
MARNA_2396	chr13	42916911	42917060	-	1.02716	4.43456	2.46239	0.00066864	0.0134962			L1ME4a_22152	chr11	10598031	10598425	-	6.12038	-2.53013	0.594457	1.99701e-06	7.80033e-05
MARNA_2672	chr16	21967109	21967299	+	3.74437	1.80832	0.66747	0.00061518	0.0126018			L2b_54121	chrX	136200597	136200657	-	3.33452	-2.52887	0.839533	0.000212972	0.00507082
MARNA_2844	chr18	23837991	23838083	-	3.13067	1.71465	0.840995	0.00264179	0.0419619			AluSx1_22569	chr3	177551171	177551483	+	1.06033	-2.5265	1.75509	0.00315316	0.0483778
MARNA_2978	chr20	36752354	36752673	+	21.5962	1.00074	0.26911	3e-05	0.00090593			Tigger1_2252	chr3	112601965	112603244	+	171.363	-2.52561	0.162921	1.75945e-55	2.56593e-52
MER44A_490	chr3	132604120	132604445	+	16.195	1.52268	0.322558	2.19e-07	1.03e-05			L1ME4b_18138	chr16	84310488	84310810	-	3.9264	-2.52502	0.672533	1.65605e-05	0.00052885
MER44A_1434	chr10	16467097	16467427	+	2.76007	1.85425	0.868673	0.00254265	0.0406885			AluJr_5961	chr1	220649228	220649528	-	1.35476	-2.52478	1.61562	0.00243589	0.0392865
MER44A_1520	chr10	99999481	99999814	+	6.56409	1.66714	0.545238	0.0002008	0.00481946			MIRc_18492	chr3	8502940	8503087	+	10.8341	-2.52449	0.450045	1.09835e-09	7.46097e-08
MER44A_1965	chr15	89603667	89603986	-	1.27993	2.96713	1.47449	0.00118915	0.0218374			L2c_67122	chr8	73084434	73084743	+	1.96916	-2.52344	0.939388	0.000624867	0.0127641
MER58D_305	chr4	168430999	168431098	+	3.00816	2.38561	0.791624	0.00027599	0.00633453			MIR3_2833	chr1	53065376	53065461	-	6.52465	-2.52162	0.522379	1.2633e-07	6.18021e-06
MER58D_351	chr5	120527110	120527455	-	2.47413	2.09624	1.01558	0.00274163	0.0432185			AluJb_32288	chr4	150229068	150229338	+	8.53141	-2.52099	0.428432	4.03004e-10	2.93684e-08
MER58C_317	chr2	112658502	112658616	+	23.0846	1.75445	0.298542	3.89e-10	2.84e-08			AluJo_70998	chr19	37737487	37737622	+	1.14829	-2.52098	1.67994	0.00255515	0.0408457
MER58C_536	chr3	98821024	98821193	+	3.74305	2.12317	0.728217	0.0003636	0.00803576			L2b_76072	chr15	68423106	68423735	-	4.51422	-2.52042	0.626562	5.17572e-06	0.000185254
MER58C_1069	chr6	160013244	160013417	+	6.63356	1.11776	0.504335	0.00266865	0.0423202			L1ME3B_1030	chr2	158520663	158521357	-	1.80526	-2.52007	1.04447	0.000941616	0.0179821
MER58C_1909	chr13	48979728	48979943	-	4.01468	1.68448	0.648331	0.00076882	0.0151812			MIRb_194831	chr17	58337648	58337737	-	1.88744	-2.51968	1.06573	0.00128716	0.0232962
MER58B_478	chr1	243141235	243141537	-	4.88585	1.19452	0.531383	0.00233556	0.0379239			L2b_5819	chr1	109443217	109443421	-	1.47138	-2.51962	1.25643	0.00158437	0.0276575
MER58B_504	chr2	6892800	6893117	+	7.22511	8.15574	2.51278	2.17e-13	2.34e-11			MIRb_86799	chr6	147567482	147567635	+	30.3943	-2.51841	0.250279	6.32703e-25	1.92299e-22
MER58B_899	chr2	162317106	162317371	-	1.77935	5.88567	2.45207	3.17e-06	0.00011892			MIRb_175569	chr15	38873914	38874141	+	19.4138	-2.51689	0.320904	4.1209e-16	5.94135e-14
MER58B_2452	chr6	72647050	72647190	+	2.16116	2.8828	1.18182	0.00052311	0.010985			L2b_61352	chr11	64740334	64740672	-	2.03116	-2.51568	0.918262	0.000554701	0.0115308
MER58B_3229	chr8	123526867	123527189	-	14.4247	1.2564	0.331828	1.72e-05	0.00054628			MLT1G3_964	chr5	156356117	156356652	-	1.96856	-2.51541	1.22594	0.00138077	0.024666
MER58B_3351	chr9	32470291	32470583	-	1.89288	2.60217	1.1296	0.00079046	0.0155342			AluJb_11553	chr1	245219452	245219767	+	1.84111	-2.51506	1.34378	0.00163424	0.0283674
MER58B_4203	chr10	104271881	104272029	+	15.1224	1.09009	0.320224	8.42e-05	0.00226421			MIR_58820	chr5	149409081	149409278	-	15.4173	-2.5124	0.33775	1.0437e-14	1.30237e-12
MER58B_4658	chr12	65871163	65871404	+	9.21206	1.10669	0.402706	0.00071052	0.0142011			MLT1E1A_2176	chr10	68272527	68272843	-	1.56949	-2.51115	1.64488	0.00249503	0.0400653
MER58B_4792	chr12	113004417	113004489	+	4.00842	7.12726	2.4947	2.9e-10	2.15e-08			AluSq2_26096	chr8	28755467	28755763	+	3.663	-2.51055	0.752209	8.37526e-05	0.00225366
MER58A_307	chr1	65921541	65921746	-	2.34462	2.9103	1.18346	0.00044196	0.00951012			AluSx1_27528	chr4	150223462	150223743	+	2.44545	-2.51039	0.974276	0.000769882	0.0151997
MER58A_354	chr1	78627455	78627638	+	10.0693	8.56638	2.51986	8.83e-16	1.24e-13			AluSx_4036	chr1	58277028	58277339	-	1.6098	-2.51017	1.2145	0.00151172	0.0266335
MER58A_400	chr1	89013467	89013646	-	7.45459	1.36586	0.430838	0.00015472	0.00385591			LTR13_57	chr3	46835026	46836001	-	4.11663	-2.50994	0.659891	1.37828e-05	0.00044836
MER58A_401	chr1	89052024	89052222	+	6.07458	1.73226	0.508212	5.65e-05	0.00158745			MIRb_68683	chr5	75044454	75044535	+	5.46979	-2.50968	0.560389	7.55157e-07	3.21345e-05
MER58A_402	chr1	89058279	89058493	-	16.1379	1.44233	0.314856	4.59e-07	2.04e-05			L2c_12451	chr1	201942183	201942461	-	6.4901	-2.50945	0.546096	4.77563e-07	2.11446e-05
MER58A_603	chr1	169387574	169387652	+	82.3493	1.44497	0.14168	2.1e-25	6.58e-23			AluSz_48075	chr9	72641087	72641392	-	1.23587	-2.50874	1.59563	0.00225938	0.0369163
MER58A_1900	chr2	230502747	230502948	+	1.99851	2.69593	1.14842	0.00083065	0.0161963			AluSx1_75798	chr12	101793861	101794142	-	1.12705	-2.50821	1.63928	0.00267246	0.0423655
MER58A_1913	chr2	233851334	233851504	+	6.3048	2.01424	0.52172	9.84e-06	0.00033126			MLT1C_4925	chr4	150227865	150228284	-	12.148	-2.50777	0.365188	6.34509e-13	6.54426e-11
MER58A_3372	chr4	82352607	82352785	-	4.82839	1.31119	0.547091	0.00129948	0.0234862			L2a_124360	chr13	32298441	32299008	-	8.46373	-2.50744	0.449286	2.43585e-09	1.57696e-07
MER58A_5014	chr6	109370951	109371038	-	5.05973	1.18007	0.536228	0.00272032	0.042955			L2_37646	chr11	10600345	10600574	+	5.23621	-2.5071	0.574478	1.38641e-06	5.59147e-05
MER58A_5021	chr6	110882313	110882486	-	3.35164	2.02228	0.807475	0.00116155	0.021416			MIR3_2835	chr1	53087329	53087413	+	7.6462	-2.50708	0.503531	6.10774e-08	3.16539e-06
MER58A_5265	chr7	209329	209530	-	8.48836	1.5347	0.480835	0.00011939	0.00307826			AluJr4_12134	chr10	87045258	87045543	-	1.7135	-2.50566	1.25601	0.00156593	0.0273964
MER58A_5682	chr7	106249586	106249780	-	118.949	1.21404	0.180818	2.19e-12	2.13e-10			MIRb_46420	chr3	99796802	99796847	-	161.583	-2.50472	0.184289	1.89977e-43	1.63015e-40
MER58A_7879	chr10	4761607	4761733	-	12.2546	3.95759	0.698338	6.66e-10	4.7e-08			LTR16A1_980	chr6	39810437	39810878	+	3.00477	-2.5035	0.774806	0.000116462	0.0030128
MER58A_8255	chr10	94570835	94571074	-	3.52211	1.61586	0.677468	0.00137309	0.0245499			MER21A_471	chr4	150215131	150216007	-	15.3857	-2.50338	0.382814	4.77582e-12	4.46447e-10
MER58A_9409	chr12	105321854	105322071	-	2.32001	2.47565	0.999468	0.001025	0.019298			L1PA3_3580	chr6	74484532	74488786	+	1.93614	-2.50134	1.03554	0.00117861	0.0216866
MER58A_9479	chr12	112916243	112916458	-	3.32533	6.8772	2.48578	2.46e-09	1.59e-07			L1MEi_4155	chr15	39062360	39063883	-	6.62651	-2.49875	0.54681	5.08165e-07	2.23988e-05
MER58A_10381	chr14	96263423	96263645	-	1.54007	3.37504	2.22141	0.00192578	0.032449			L1MC4_3759	chr3	8571836	8572889	-	13.293	-2.49765	0.377595	3.43262e-12	3.26131e-10
MER58A_11493	chr17	13588115	13588295	+	2.24586	1.94454	0.930576	0.00315941	0.0484633			AluSz6_14426	chr5	149413956	149414273	+	4.3158	-2.49671	0.650725	1.10865e-05	0.000368323
MER58A_12114	chr18	61841826	61842029	-	1.67235	4.59095	2.24371	0.00012164	0.00312657			L2b_50449	chr9	124698567	124698636	+	1.68	-2.49521	1.21824	0.00166838	0.0288639
MER58A_12385	chr19	47481588	47481802	+	8.06276	1.30213	0.399234	0.00012022	0.00309632			Charlie20a_538	chr11	12530924	12531638	+	211.632	-2.49399	0.132212	1.02143e-80	2.80603e-77
MamGypLTR2c_188	chr3	122531714	122532155	+	19.5066	2.85721	0.312821	8.71e-21	1.87e-18			MER45A_20	chr1	12597800	12597927	-	2.87931	-2.49387	0.894274	0.000534578	0.011184
MamGypLTR2c_189	chr3	122532418	122532612	+	13.4176	3.1475	0.405716	1.52e-15	2.08e-13			L1MB3_1315	chr1	230852361	230852443	+	1.14528	-2.49354	1.66148	0.00313476	0.048163
MamGypLTR2c_910	chr17	27638655	27638962	-	2.66845	2.7325	0.925154	0.00030174	0.00684369			AluJr_6143	chr1	225492084	225492338	-	23.3774	-2.49329	0.285346	2.33927e-19	4.4666e-17
L2_877	chr1	43361241	43361490	+	18.8897	1.17335	0.35025	9.29e-05	0.00247047			MIR3_28232	chr5	128020763	128020837	+	1.9404	-2.49311	1.00598	0.00100872	0.019042
L2_1490	chr1	65813261	65813544	-	1.6787	2.85832	1.4001	0.00066731	0.0134743			AluJb_94011	chr15	38871448	38871733	-	8.68759	-2.49265	0.4827	2.52316e-08	1.3917e-06
L2_1551	chr1	68474568	68474793	+	12.7658	1.37594	0.40248	6.01e-05	0.00167643			UCON132b_831	chr10	95313104	95313210	+	4.06108	-2.49248	0.720761	4.78228e-05	0.00137106
L2_1770	chr1	78649311	78649545	-	48.0761	8.84833	1.26091	1.13e-24	3.36e-22			MIRb_31515	chr2	127662098	127662286	+	6.79841	-2.49022	0.500188	6.05159e-08	3.1395e-06
L2_1771	chr1	78661994	78662149	-	22.74	5.59613	0.594748	9.15e-21	1.96e-18			MIRb_73598	chr5	149411828	149412030	-	21.7151	-2.4897	0.287794	5.63764e-19	1.04383e-16
L2_2146	chr1	93582524	93582592	+	111.147	1.10538	0.149174	1.78e-14	2.16e-12			MIR3_28945	chr5	149422276	149422407	-	14.2716	-2.48733	0.36054	5.06002e-13	5.271e-11
L2_2550	chr1	109920811	109920958	-	3.54437	2.30087	0.77783	0.00032729	0.00733429			MER21C_2298	chr7	102844629	102845454	-	1.06227	-2.48519	1.66728	0.00318931	0.0488289
L2_3059	chr1	154592455	154592860	-	7.03755	1.04869	0.422375	0.00163269	0.0283461			MIRc_3014	chr1	53092000	53092120	-	1.37576	-2.48395	1.76974	0.00286352	0.0447511
L2_3077	chr1	155325989	155326107	+	4.32682	1.81904	0.610192	0.00026164	0.00604852			L1PB1_6176	chr9	73066571	73072322	+	1.05015	-2.48291	1.7234	0.00279252	0.0438703
L2_3227	chr1	163339016	163339233	-	2.80092	1.60466	0.787111	0.00309097	0.047618			L2b_16956	chr3	8569414	8569714	-	7.40686	-2.48263	0.515328	1.21757e-07	5.97959e-06
L2_3426	chr1	170673473	170673944	+	19.5048	1.10525	0.291739	2.25e-05	0.00069984			AluSz6_18423	chr7	66716762	66717070	-	1.47391	-2.48206	1.3264	0.00265223	0.0420937
L2_3733	chr1	183240694	183240923	-	1.28229	2.63972	1.50195	0.00160258	0.0279095			AluSq2_39952	chr12	42572152	42572478	+	1.1669	-2.4811	1.68686	0.00327962	0.0499526
L2_4053	chr1	196716457	196717183	-	3.8304	1.41407	0.616094	0.00177429	0.0303657			L2_3783	chr1	185996899	185997308	-	1.26528	-2.48099	1.3369	0.0021965	0.0360977
L2_4070	chr1	197087561	197087863	+	3.16837	1.66192	0.730789	0.00180269	0.0307686			AluY_99563	chr20	49504843	49505141	+	10.97	-2.48089	0.456835	4.15043e-09	2.59044e-07
L2_5900	chr2	37084801	37085085	+	3.91754	1.44226	0.617994	0.00159517	0.0278018			MIR_157102	chr19	11548003	11548201	-	1.83154	-2.48063	0.943493	0.000745165	0.0147867
L2_5903	chr2	37152581	37153117	+	16.4935	2.7119	0.339553	1.74e-16	2.61e-14			Tigger2a_2241	chr11	12533524	12533886	-	105.08	-2.47992	0.150955	8.6441e-62	1.55499e-58
L2_5905	chr2	37154860	37155169	+	10.8029	2.07857	0.377078	3.42e-09	2.16e-07			MIRc_70606	chr12	10228604	10228670	+	1.31897	-2.47979	1.31004	0.00194085	0.0326502
L2_6648	chr2	75278492	75278719	+	8.25156	1.07805	0.447937	0.00185676	0.0315048			L2c_20779	chr2	127630200	127630481	-	5.35338	-2.47928	0.622107	7.21612e-06	0.000250397
L2_7310	chr2	120261107	120262480	-	3.8779	1.34661	0.634633	0.00287077	0.0448432			MLT1I_8431	chr14	32504750	32505066	-	2.9802	-2.47903	0.775265	0.000124983	0.00320122
L2_8377	chr2	184608777	184609377	-	5.44545	1.49791	0.577421	0.00084481	0.0164219			MamRTE1_2663	chr4	141047855	141048450	+	1.74085	-2.47721	1.29392	0.00236196	0.0382803
L2_8440	chr2	187465590	187465692	-	45.4435	1.04717	0.192065	7e-09	4.22e-07			L2_2598	chr1	111971533	111972030	+	1.30122	-2.47703	1.72445	0.0027939	0.0438843
L2_9233	chr2	230205175	230205394	-	6.34428	2.51459	0.550498	6.02e-07	2.61e-05			MIRb_15450	chr1	154443521	154443756	+	1.4835	-2.47675	1.22625	0.00151827	0.0267169
L2_9234	chr2	230205690	230205884	-	5.17596	2.39838	0.573978	3.08e-06	0.00011572			L2c_115370	chr15	68382579	68382643	-	1.66667	-2.47665	1.07346	0.000996126	0.0188333
L2_9235	chr2	230206169	230206507	+	7.26566	3.47419	0.607646	2.44e-09	1.58e-07			L2b_31983	chr5	149423273	149423349	-	17.0115	-2.47551	0.348144	9.72362e-14	1.09151e-11
L2_9236	chr2	230207486	230207991	+	157.156	3.59535	0.147219	1.26e-132	6.67e-129			L1PA6_375	chr1	210953900	210960045	-	3.07938	-2.47422	0.776974	0.000129175	0.00329573
L2_9238	chr2	230209155	230209687	-	5.26427	2.50279	0.600457	3.12e-06	0.00011725			MIRb_73604	chr5	149432457	149432694	-	42.8113	-2.4738	0.217978	5.65456e-31	2.46481e-28
L2_9243	chr2	230472850	230473094	+	7.97076	1.7454	0.438375	6.26e-06	0.00022057			MER21C_777	chr2	182200142	182200871	+	3.98005	-2.47316	0.684871	2.69657e-05	0.00082183
L2_9379	chr2	237372460	237373176	-	13.0011	1.0023	0.320735	0.00025696	0.00595722			AluSx_8075	chr1	203488234	203488536	+	7.36706	-2.47226	0.592671	2.57149e-06	9.81366e-05
L2_9409	chr2	238909325	238909392	+	5.6441	1.63241	0.49649	9.61e-05	0.00254616			MIRb_117822	chr9	124810576	124810726	-	12.4497	-2.47191	0.416529	2.60411e-10	1.9449e-08
L2_11105	chr3	98789892	98790870	-	3.1025	2.35782	0.841054	0.00044092	0.00949314			MER102c_1516	chr8	1783305	1783456	+	17.7396	-2.47104	0.333333	1.18727e-14	1.4727e-12
L2_11106	chr3	98809361	98809666	-	4.16098	2.06435	0.639431	0.0001134	0.00294035			AluJb_95881	chr15	68298834	68299047	+	10.3104	-2.46999	0.402116	7.93533e-11	6.34513e-09
L2_11542	chr3	122560987	122561176	+	1.69897	2.43969	1.19164	0.00163907	0.0284332			MIRc_77726	chr14	44907143	44907186	+	1.2449	-2.46846	1.3203	0.00191621	0.032317
L2_11543	chr3	122561475	122562153	+	3.7091	1.69118	0.706935	0.00136304	0.024412			L2a_47912	chr4	141120040	141120301	-	2.64802	-2.46805	0.895855	0.000566728	0.0117535
L2_11549	chr3	122684257	122684389	+	8.15206	4.16031	0.67991	4.1e-10	2.98e-08			MSTA_3856	chr3	177756841	177757238	-	6.86218	-2.46749	0.498041	7.14296e-08	3.65223e-06
L2_11550	chr3	122689070	122689231	+	6.1194	2.77983	0.585655	2.67e-07	1.24e-05			MIRc_5716	chr1	111772017	111772216	+	18.4254	-2.46621	0.370686	1.7788e-12	1.75155e-10
L2_13354	chr4	17827089	17827759	-	1.16306	3.50885	2.39202	0.00268006	0.0424556			AluJr_32025	chr7	74043968	74044270	+	2.33511	-2.46584	0.90747	0.000638082	0.0129779
L2_13404	chr4	20400208	20400779	-	2.96839	2.06769	0.854958	0.00105043	0.0196892			AluSq2_14734	chr4	118299399	118299685	+	2.73518	-2.46553	0.864388	0.000347491	0.00772848
L2_14069	chr4	54050943	54051355	+	3.72676	1.57868	0.653502	0.001282	0.0232175			Tigger2a_2242	chr11	12534196	12534250	-	39.2917	-2.4637	0.221404	8.17095e-30	3.30555e-27
L2_14593	chr4	76031432	76031603	+	3.07378	7.0749	2.54028	1.04e-08	6.11e-07			MIRb_117823	chr9	124813249	124813501	-	9.15308	-2.46288	0.436251	1.67287e-09	1.10894e-07
L2_14801	chr4	88430104	88430307	-	1.62638	3.59119	1.40923	0.00012124	0.00311787			AluJb_95880	chr15	68296929	68297248	-	12.4089	-2.46182	0.372038	3.56408e-12	3.38077e-10
L2_14802	chr4	88491266	88491771	-	1.2957	3.04951	1.51725	0.00083912	0.0163284			AluSx1_18078	chr3	20079203	20079503	-	1.52149	-2.46153	1.25206	0.00178848	0.030576
L2_16560	chr4	168289212	168290136	+	5.8818	3.50318	0.706585	1.75e-07	8.38e-06			AluYh3_1097	chr7	30756238	30756402	-	1.93974	-2.4613	1.10677	0.00165903	0.0287275
L2_16565	chr4	168396173	168396432	+	3.63898	3.64459	0.876434	7.01e-06	0.00024386			AluJb_32274	chr4	150100970	150101262	+	4.21192	-2.4596	0.723807	6.26415e-05	0.00173907
L2_16566	chr4	168454769	168454938	-	4.42045	2.93456	0.698728	3.29e-06	0.00012302			L2b_59461	chr11	10675677	10675765	+	6.32678	-2.45957	0.560812	1.22625e-06	4.99673e-05
L2_16734	chr4	176686076	176686583	-	9.08788	2.18875	0.411321	1.08e-08	6.32e-07			AluJb_964	chr1	12574165	12574471	-	3.01653	-2.45851	0.757123	0.000110208	0.00286775
L2_16735	chr4	176710180	176710262	-	7.82929	2.08306	0.459155	5.53e-07	2.42e-05			GA-rich_6195	chr3	140566152	140566190	+	1.15785	-2.4581	1.32865	0.00202907	0.0338626
L2_16736	chr4	176713571	176713921	-	19.2249	2.10096	0.320808	5.74e-12	5.32e-10			G-rich_6230	chrX	154373080	154373122	+	6.32628	-2.45781	0.537282	5.14489e-07	2.26353e-05
L2_16737	chr4	176720253	176720432	+	6.86311	2.60237	0.546997	2.31e-07	1.08e-05			L2c_3767	chr1	53082434	53082563	-	2.93916	-2.45751	0.78314	0.000145852	0.00366269
L2_16740	chr4	176767697	176768416	-	22.6355	1.95475	0.313539	3.5e-11	2.94e-09			MIRc_16108	chr2	174435922	174436057	-	10.6352	-2.45552	0.407737	1.79932e-10	1.3663e-08
L2_17765	chr5	39055764	39056169	-	2.23756	1.94617	0.960048	0.00311356	0.0478989			MER57A-int_1453	chr18	28058835	28059343	+	1.62935	-2.45403	1.24054	0.00177443	0.0303666
L2_17979	chr5	52991986	52992834	+	30.0881	2.86796	0.299047	9.24e-23	2.36e-20			AluSz_39018	chr7	75028117	75028420	-	47.8781	-2.4536	0.215994	6.19719e-31	2.68812e-28
L2_17980	chr5	52995178	52996167	-	29.6729	3.11241	0.325389	1.24e-22	3.13e-20			MIR_93061	chr9	129322650	129322856	-	1.4465	-2.45242	1.27019	0.00165105	0.0286131
L2_18525	chr5	80627701	80627840	+	14.374	1.1665	0.299163	1.24e-05	0.00040783			AluJr_175	chr1	6604961	6605166	+	3.53034	-2.45153	0.706168	4.98116e-05	0.00142164
L2_18855	chr5	98791626	98791703	-	18.4002	1.93186	0.297978	8.97e-12	8.1e-10			MER5A_18534	chr9	116417343	116417482	-	2.37377	-2.45131	1.08874	0.00127982	0.0231887
L2_19518	chr5	132296263	132296549	-	10.4975	1.03669	0.353091	0.00045058	0.00966445			L1MEd_18504	chr18	67495526	67496060	+	2.36683	-2.4501	1.18354	0.00139652	0.0249047
L2_20197	chr5	177502044	177502574	-	15.3278	1.59554	0.31773	4.99e-08	2.62e-06			MER5B_3911	chr3	8538031	8538114	+	1.57209	-2.44984	1.1526	0.00163553	0.0283829
L2_20198	chr5	177502721	177503087	-	9.73058	1.61981	0.377282	1.69e-06	6.69e-05			L2a_28418	chr3	8519037	8519362	-	5.71437	-2.44907	0.545422	6.95743e-07	2.97995e-05
L2_20861	chr6	31469593	31470361	-	7.05373	3.19661	0.567893	3.27e-09	2.07e-07			HAL1_10958	chr8	73063115	73063235	-	6.66121	-2.4484	0.526342	3.61644e-07	1.63742e-05
L2_20862	chr6	31470434	31470523	-	1.51765	2.94767	1.43234	0.00081089	0.015881			AluSq2_49701	chr16	84304254	84304527	-	2.17467	-2.44379	1.04202	0.00105356	0.0197412
L2_20864	chr6	31471325	31472047	-	6.67147	2.00981	0.508063	6.3e-06	0.00022175			MamGypLTR3a_538	chr7	55468321	55468657	+	29.2685	-2.44357	0.260706	6.42046e-22	1.53841e-19
L2_21351	chr6	56658834	56660334	-	23.3776	1.05168	0.250081	3.63e-06	0.00013454			MIRb_73596	chr5	149408348	149408539	+	34.0496	-2.44317	0.234644	1.79128e-26	6.03999e-24
L2_21626	chr6	72655555	72655933	-	7.52145	3.09539	0.589367	1.74e-08	9.85e-07			AluSz_82661	chr16	68543864	68544147	-	1.43676	-2.44236	1.28273	0.00223597	0.0366104
L2_21627	chr6	72659170	72659411	+	1.62709	2.72019	1.18645	0.00085589	0.0166			MER33_2572	chr4	140865066	140865339	+	61.6891	-2.44215	0.204785	7.62371e-34	3.99073e-31
L2_21629	chr6	72711422	72712018	-	5.74946	4.10027	0.868741	4.68e-07	2.08e-05			L1MCc_2670	chr15	101621723	101623953	+	9.34171	-2.44121	0.449767	5.31225e-09	3.25988e-07
L2_21630	chr6	72712155	72712358	-	1.79195	4.15125	2.21749	0.00038664	0.00847152			AluJr4_3508	chr3	8560118	8560252	+	6.98221	-2.43923	0.484382	4.34261e-08	2.30901e-06
L2_21631	chr6	72766990	72767218	-	1.03373	3.98058	2.33005	0.00103447	0.0194453			LTR8B_1493	chr20	44172924	44173633	+	7.39423	-2.43886	0.483214	4.41362e-08	2.34401e-06
L2_21632	chr6	72768237	72768679	-	3.94221	2.62625	0.742872	5.68e-05	0.00159568			AluJr_12938	chr3	8564280	8564563	-	1.87067	-2.43755	1.07593	0.00149133	0.0263277
L2_21893	chr6	85464513	85465048	-	8.77345	1.8942	0.453792	2.87e-06	0.00010825			AluSz_56572	chr10	17601034	17601333	-	1.40396	-2.43747	1.29927	0.00168139	0.0290522
L2_21895	chr6	85476020	85476268	+	6.95483	1.68652	0.480522	4.66e-05	0.00133901			L1PA16_5207	chr6	147994912	147995945	+	3.19298	-2.43673	0.824226	0.000309055	0.00698721
L2_23219	chr6	143789808	143790060	-	5.78534	1.45058	0.523027	0.00051541	0.0108496			MLT1I_5080	chr8	8151489	8151653	-	1.42957	-2.43521	1.57677	0.00262189	0.0417056
L2_23411	chr6	152980529	152980844	-	2.91628	2.90377	0.960336	0.00012822	0.00327368			MLT1B_12740	chr12	70433481	70433656	-	6.46965	-2.43421	0.52765	3.94837e-07	1.77456e-05
L2_25426	chr7	93882633	93882744	-	5.41514	2.32495	0.573597	5.23e-06	0.00018704			MIR3_81738	chr20	44174146	44174304	-	5.87034	-2.43349	0.517119	2.39805e-07	1.1213e-05
L2_26337	chr7	131055653	131056305	+	6.82723	1.38128	0.454698	0.00023881	0.00559622			MIRc_81872	chr15	68341346	68341527	-	5.00606	-2.43301	0.656172	1.68793e-05	0.000538412
L2_26349	chr7	131528596	131529241	-	1.18009	2.69849	1.56093	0.00197166	0.0330853			L3_30751	chr11	44930169	44930568	-	3.75251	-2.43113	0.721643	7.27062e-05	0.00198658
L2_26507	chr7	140059619	140059739	+	3.23418	3.06982	0.832055	3.63e-05	0.00107196			L2b_72223	chr14	32507295	32507345	-	1.66682	-2.43051	1.104	0.00146807	0.0259675
L2_26571	chr7	142565288	142565733	+	12.0104	1.8669	0.36463	2.89e-08	1.58e-06			L2a_121352	chr12	106100175	106100678	+	4.02838	-2.43021	0.665215	2.52533e-05	0.000774772
L2_26572	chr7	142566307	142566645	+	29.1531	1.45218	0.264692	4.07e-09	2.54e-07			GA-rich_24287	chr15	68302037	68302055	+	32.2726	-2.43012	0.270416	1.91854e-20	4.01596e-18
L2_28587	chr8	94878659	94879118	+	4.1004	1.80749	0.638474	0.00043033	0.00929669			MIRb_134084	chr10	88936069	88936273	-	2.37045	-2.42986	0.839109	0.00033963	0.0075779
L2_29219	chr8	121626138	121626329	-	1.90146	3.89015	1.47216	0.0001829	0.00444724			MIRb_63357	chr4	150180133	150180315	+	2.04421	-2.42914	1.11268	0.00141337	0.0251647
L2_29642	chr8	140970309	140970818	+	2.71763	2.32182	0.989934	0.00181977	0.031001			MIRc_81878	chr15	68366179	68366423	-	19.0732	-2.42621	0.323335	4.82117e-15	6.23741e-13
L2_30038	chr9	21495672	21495738	-	3.71385	1.56187	0.718878	0.00230861	0.0375723			AluJb_103039	chr17	1706484	1706803	+	11.6069	-2.42579	0.392531	6.47377e-11	5.23553e-09
L2_30225	chr9	32467083	32467405	-	13.8282	2.64382	0.359073	2.14e-14	2.58e-12			MLT1A0_9212	chr7	55465911	55466267	+	48.0862	-2.42453	0.218225	9.68537e-30	3.90928e-27
L2_31226	chr9	107735584	107736372	+	1.93752	2.89795	1.12586	0.00042724	0.00923726			MIRb_162393	chr12	122972913	122973044	+	2.85024	-2.424	0.823339	0.000304494	0.0068995
L2_35884	chr10	32928611	32928730	-	3.66226	1.62946	0.683108	0.00131688	0.0237497			L2b_16952	chr3	8509474	8509597	-	4.58498	-2.42333	0.594544	4.60905e-06	0.000166807
L2_35890	chr10	32953970	32954360	+	27.3281	1.07792	0.230774	4.41e-07	1.96e-05			MamRTE1_1366	chr2	186602117	186602175	-	266.597	-2.42306	0.138019	2.12831e-70	4.74365e-67
L2_36132	chr10	48478724	48479176	+	8.91349	1.32699	0.421534	0.0001635	0.00404539			MIRc_92318	chr19	11541311	11541442	-	2.89318	-2.42204	0.775806	0.000163095	0.00403705
L2_36136	chr10	48589404	48589783	+	2.27371	2.14727	1.02697	0.00246411	0.0396676			MER113_1037	chr5	149425593	149425831	-	51.4094	-2.4214	0.215501	1.55908e-30	6.57756e-28
L2_36427	chr10	67951325	67952308	+	16.6409	1.17967	0.288793	5.68e-06	0.00020165			AluSx1_32761	chr5	149416659	149416930	+	16.1843	-2.42134	0.33354	3.6042e-14	4.2505e-12
L2_36798	chr10	91227247	91227619	+	54.2808	2.20938	0.188688	1.09e-32	5.29e-30			L2b_75097	chr15	38878206	38878320	+	7.78567	-2.42122	0.548867	9.38777e-07	3.91721e-05
L2_36880	chr10	96528782	96528988	-	5.99268	1.27142	0.496803	0.0010759	0.020095			AluJb_24886	chr3	112600511	112600806	-	54.9742	-2.42113	0.222863	1.29224e-28	4.85117e-26
L2_37576	chr11	7827422	7828344	-	1.71012	2.15825	1.2936	0.00289184	0.0451167			L3_36172	chr14	32832528	32832897	-	25.6741	-2.42057	0.25964	1.14734e-21	2.6856e-19
L2_38002	chr11	28094853	28094948	+	1.53397	2.87643	1.46233	0.00094141	0.0179792			MER58B_1418	chr3	140570547	140570810	-	1.76464	-2.41841	1.14626	0.00199962	0.033461
L2_38426	chr11	57535654	57535795	+	1.45916	2.23987	1.29131	0.00284013	0.0444606			MIRb_73600	chr5	149420258	149420473	-	18.0525	-2.41596	0.314144	1.25926e-15	1.73981e-13
L2_38448	chr11	58903875	58904388	+	2.99713	1.8719	0.770215	0.00128006	0.0231908			X7A_LINE_406	chr7	74043534	74043680	+	1.13669	-2.41544	1.67162	0.0029829	0.0462462
L2_39334	chr11	102383498	102383766	-	3.37218	1.4317	0.68715	0.00300833	0.0465915			X8_LINE_145	chr11	101469402	101469528	-	9.31056	-2.4152	0.414066	4.99198e-10	3.5884e-08
L2_39380	chr11	104954087	104954322	-	3.06069	2.06945	0.801167	0.00095042	0.018118			AluJr_81876	chr21	28626564	28626693	+	5.2328	-2.41444	0.601051	4.79316e-06	0.000172879
L2_39386	chr11	105032543	105032887	-	3.00665	2.61258	0.954395	0.00047496	0.0101158			AluSq_6985	chr7	47825248	47825550	+	3.51406	-2.41007	0.72762	8.18115e-05	0.00220785
L2_39799	chr11	125656637	125656781	+	18.8537	1.45496	0.310523	2.62e-07	1.22e-05			L1M3c_323	chr6	148091005	148092813	+	2.16489	-2.40957	0.939056	0.000613656	0.0125778
L2_41293	chr12	65916915	65917342	-	9.1734	1.02212	0.436114	0.00229535	0.0373935			MIRb_12052	chr1	85475102	85475303	+	4.16027	-2.40879	0.665585	2.75372e-05	0.000837736
L2_41347	chr12	68838259	68838438	-	8.33412	1.14058	0.414589	0.00063363	0.0129052			AluSp_12813	chr4	141064860	141065164	-	1.56053	-2.40814	1.22953	0.00176902	0.0303011
L2_41803	chr12	88556277	88556686	-	3.97825	1.51148	0.678791	0.00222278	0.0364432			MIR_91782	chr9	116410527	116410751	-	1.3006	-2.40745	1.2975	0.00206871	0.0344124
L2_41978	chr12	96392523	96392839	-	7.12047	1.06636	0.487798	0.0030285	0.0468548			MIRb_68682	chr5	75035434	75035581	+	2.20442	-2.40743	1.05289	0.00150035	0.0264633
L2_42027	chr12	98512862	98513927	-	4.18937	1.44511	0.690584	0.00281391	0.0441496			MIRb_73597	chr5	149409402	149409639	-	28.7873	-2.40537	0.255242	4.77027e-22	1.15551e-19
L2_42280	chr12	111423032	111423212	-	4.11738	1.57073	0.660176	0.00143266	0.0254493			L1PA11_3664	chr20	14007993	14010152	+	3.50381	-2.40534	0.756133	0.000137964	0.00348958
L2_42636	chr13	21153380	21153818	+	4.94591	1.66602	0.650321	0.00082042	0.0160305			MER1A_578	chr3	123611526	123612044	-	45.4758	-2.40517	0.236558	2.49858e-25	7.78082e-23
L2_43150	chr13	42882616	42882819	+	1.06649	4.72852	2.43786	0.00028941	0.00659829			MIRb_18903	chr1	201943702	201943945	-	6.83761	-2.40497	0.541597	6.0852e-07	2.63986e-05
L2_43152	chr13	42933340	42933636	+	2.17316	5.87663	2.4245	1.38e-06	5.55e-05			AluJr4_655	chr1	53067637	53067935	+	19.1716	-2.4045	0.303561	2.30089e-16	3.4046e-14
L2_43153	chr13	42934975	42935582	+	3.12525	6.04457	2.27296	7.88e-08	4e-06			AluSz6_12195	chr4	150112831	150113111	-	1.67973	-2.40265	1.07054	0.00194496	0.0327038
L2_43154	chr13	42935892	42937011	+	5.35017	7.41847	2.45022	2.29e-11	1.97e-09			MER51A_652	chr12	105005169	105005765	-	4.7102	-2.40225	0.730087	0.000104141	0.00272752
L2_46626	chr15	40657016	40657149	+	19.3835	1.70085	0.34423	6.81e-08	3.5e-06			MLT1K_10226	chr11	10653029	10653399	+	8.31642	-2.40202	0.486927	7.61412e-08	3.87357e-06
L2_47192	chr15	74037197	74037551	+	10.6891	1.94375	0.382542	3.77e-08	2.02e-06			MLT1H2_4573	chr22	45317819	45318008	-	1.14989	-2.40169	1.67882	0.00296639	0.0460435
L2_47193	chr15	74037724	74038173	+	12.1307	2.48002	0.382904	1.03e-11	9.28e-10			HAL1ME_3751	chr7	55467235	55467613	-	35.1226	-2.40143	0.232197	3.83339e-26	1.26254e-23
L2_48054	chr16	22038381	22038890	-	2.77615	2.14824	0.888641	0.00152664	0.0268336			MER117_1388	chr5	156766449	156766522	-	24.1878	-2.40088	0.273277	1.6488e-19	3.18078e-17
L2_48448	chr16	57075796	57075854	-	2.64667	1.56133	0.771826	0.00326936	0.0498243			AluSx1_43414	chr7	75029361	75029643	-	58.1112	-2.4008	0.186827	1.00378e-38	6.69917e-36
L2_49735	chr17	42102505	42102783	+	14.7912	2.10299	0.328202	1.68e-11	1.46e-09			L2c_26091	chr3	8515562	8515640	+	3.04408	-2.4002	0.777306	0.000177193	0.0043303
L2_50580	chr18	10372192	10372967	+	3.69583	2.73542	0.836174	0.00015184	0.00379458			L2c_3762	chr1	53063891	53064051	+	24.4466	-2.3986	0.302194	1.55558e-16	2.33491e-14
L2_51375	chr18	59608707	59609692	+	4.88039	1.46239	0.529943	0.00052119	0.0109486			L1PA5_8371	chr14	32517314	32523327	+	22.7494	-2.39818	0.263939	1.06861e-20	2.2827e-18
L2_51427	chr18	62010936	62011891	-	2.66988	1.93955	0.840707	0.00168835	0.0291582			MLT1J_2122	chr2	190943049	190943175	-	4.58608	-2.39815	0.559981	1.70717e-06	6.76651e-05
L2_52300	chr19	37908839	37909135	+	6.1221	1.28691	0.465344	0.00058783	0.0121241			L1MB5_2267	chr5	149428461	149428678	+	12.6699	-2.39797	0.358616	2.20079e-12	2.14089e-10
L2_52858	chr20	3804094	3804486	+	10.1235	1.21038	0.403797	0.00029649	0.00674191			L1ME3G_13198	chr15	68296430	68296634	-	2.87264	-2.3969	0.815665	0.00029133	0.00663644
L2_52864	chr20	4074768	4075139	+	1.40613	3.18841	1.42585	0.00037422	0.0082351			MIR3_28943	chr5	149417829	149417979	+	13.9431	-2.39667	0.377442	1.50686e-11	1.32245e-09
L2_52865	chr20	4084289	4084575	-	2.67014	4.46801	1.33984	3.76e-06	0.00013876			MIRc_81879	chr15	68368906	68369143	+	18.9874	-2.39611	0.303102	2.31814e-16	3.42869e-14
L2_53694	chr20	49253119	49253554	-	7.71025	1.33533	0.409886	0.0001169	0.00302265			HERVL-int_803	chr6	74537167	74542840	+	1.44501	-2.39488	1.63299	0.00300685	0.0465726
Charlie7_1803	chr8	89763559	89763980	-	7.14857	1.26657	0.464644	0.00062372	0.0127457			MIRb_10151	chr1	64146813	64147038	-	6.19062	-2.39398	0.54602	1.11265e-06	4.57645e-05
Charlie7_2804	chr15	32918954	32919699	+	1.98759	2.51165	1.01544	0.00110841	0.0206196			AluY_74066	chr13	49913511	49913824	-	4.93521	-2.39389	0.617767	1.05458e-05	0.000352275
Charlie7_2821	chr15	44714000	44714100	-	14.534	2.1379	0.327755	6.84e-12	6.27e-10			AluSz_18984	chr3	99797273	99797571	-	182.448	-2.39286	0.161368	1.99064e-51	2.41593e-48
Charlie5_782	chr6	27141901	27142270	+	2.7999	1.74272	0.791666	0.00221763	0.0363755			L4_A_Mam_1604	chr4	57205062	57205792	-	1.05957	-2.39146	1.67926	0.00299987	0.0464788
MER39B_418	chr6	26231016	26231632	+	3.93042	1.6786	0.670757	0.00108311	0.0202083			MER8_634	chr5	75035983	75036224	-	3.60127	-2.39139	0.74649	9.89364e-05	0.00261088
MER39B_420	chr6	27897623	27898301	+	2.09581	3.84112	1.3749	3.93e-05	0.00114969			MER5A_9387	chr4	128268916	128269080	-	3.13574	-2.39128	0.745395	0.000129704	0.00330781
Charlie8_690	chr3	179421654	179422034	+	2.43839	2.46947	0.954861	0.00102064	0.0192302			L1PA2_3205	chr11	89313261	89319255	-	3.20811	-2.39003	0.840349	0.000377275	0.00829306
Charlie8_2075	chr12	112940621	112940720	+	1.07368	4.24136	2.42542	0.00087944	0.0169825			MIR_29129	chr3	8542705	8542929	+	1.68891	-2.38828	1.28529	0.00283681	0.0444204
Charlie8_2077	chr12	112941367	112941512	+	1.18735	4.52334	2.40472	0.00045465	0.00974125			L3_29298	chr10	94276635	94277014	-	1.27908	-2.38678	1.72244	0.00327638	0.049914
Charlie8_2595	chr17	27643044	27643194	+	1.45868	5.38549	2.48528	5.62e-05	0.00158083			MER5B_9609	chr6	143190913	143190973	-	3.48006	-2.38667	0.826623	0.000371846	0.00818845
Charlie8_2630	chr17	80829391	80829521	-	10.701	1.0687	0.430681	0.00133209	0.0239753			MLT1G1_2841	chr15	68356549	68357104	+	5.7138	-2.38531	0.53873	8.23527e-07	3.47684e-05
Charlie9_461	chr6	33650492	33650595	+	1.64453	2.25117	1.23482	0.00233366	0.0378982			L3_13867	chr5	10214826	10215586	+	3.10374	-2.38508	0.786776	0.000209513	0.00500224
Charlie9_481	chr6	72737561	72737631	+	1.35114	3.9091	2.33689	0.00114031	0.0211066			L1MB5_5455	chr11	10677647	10677993	-	11.1719	-2.38456	0.407045	4.04846e-10	2.94905e-08
MER101-int_89	chr2	6870230	6873927	+	14.7841	7.21201	1.27855	3.88e-16	5.61e-14			L1MC5a_5390	chr5	141176473	141177030	+	1.80705	-2.38316	1.2814	0.00209951	0.0348178
MER101-int_90	chr2	6874361	6876489	+	11.4238	8.80887	2.54716	1.33e-16	2.02e-14			L3_37951	chr15	68301253	68301337	+	13.4159	-2.38056	0.357037	2.24069e-12	2.1791e-10
MER101-int_468	chr8	23187660	23188055	-	3.46137	1.80493	0.678543	0.0006847	0.0137704			MLT1J_1698	chr2	99992843	99993193	+	1.87224	-2.3793	1.11033	0.00158554	0.0276753
LTR43_178	chr8	142699824	142700158	-	17.5003	1.51391	0.291865	2.22e-08	1.24e-06			LTR33A_619	chr4	141074404	141074830	-	1.76211	-2.37876	1.255	0.00200168	0.033486
LTR41_53	chr1	65849515	65849935	-	1.08464	4.09679	2.43703	0.00118195	0.0217288			MER45C_136	chr2	99623237	99624057	-	2.0691	-2.37725	0.932132	0.000922467	0.0176653
LTR41_202	chr2	162261317	162262016	-	1.75698	5.27849	2.44466	4.73e-05	0.00135805			L2c_90149	chr11	10600066	10600241	+	3.03159	-2.37581	0.914402	0.000707458	0.0141518
LTR44_52	chr2	230513153	230513502	-	9.15938	2.30563	0.444955	2.42e-08	1.34e-06			MIRc_20983	chr3	72977412	72977470	-	12.2146	-2.37531	0.430343	2.57768e-09	1.65998e-07
LTR44_53	chr2	230520656	230521096	-	22.2735	1.73838	0.276647	3.51e-11	2.95e-09			L1PA10_5190	chr14	32788355	32790593	+	6.88156	-2.37287	0.500835	2.05126e-07	9.69635e-06
LTR44_138	chr11	94127747	94128236	+	4.8546	2.37403	0.603123	9e-06	0.00030615			AluSc8_13352	chr11	12533887	12534195	+	42.0046	-2.37207	0.2108	2.12408e-30	8.92931e-28
LTR49_390	chr4	88388570	88388971	-	1.56664	2.68055	1.18216	0.0008795	0.0169825			L1PA17_4158	chr19	21282826	21283301	-	1.66953	-2.37183	1.10213	0.00227508	0.0371237
LTR49_450	chr5	42958018	42958472	-	3.21235	1.94987	0.765961	0.00101189	0.0190948			G-rich_716	chr1	111775351	111775391	+	9.3358	-2.37097	0.455959	1.90706e-08	1.07168e-06
LTR48_916	chr22	35660853	35661131	-	23.6121	2.54962	0.31977	1.44e-16	2.17e-14			L1MB4_5288	chr10	71755864	71755994	+	4.20696	-2.36998	0.631153	1.61503e-05	0.000517582
LTR48_917	chr22	35661962	35662303	-	50.6187	2.7518	0.223033	5.52e-36	3.23e-33			AluSx_92893	chr16	84323839	84324137	+	1.93566	-2.3698	1.07042	0.00146244	0.0258861
AluYb8_836	chr5	39070184	39070492	+	1.44368	2.84687	1.4326	0.00090944	0.0174665			THE1D_2957	chr4	41564709	41565068	+	1.43049	-2.3683	1.5935	0.00275697	0.043408
AluYb8_2074	chr12	65848575	65848875	+	5.11266	2.58679	0.621834	3.95e-06	0.00014514			MLT1B_4897	chr4	150158030	150158415	-	2.10264	-2.36611	0.926552	0.000850907	0.0165223
LTR24_165	chr10	89384790	89385233	+	1.11706	4.51744	2.39141	0.00052648	0.011046			MIR3_73850	chr16	84301788	84301837	+	2.7589	-2.36595	0.827431	0.000348828	0.00775572
LTR75_1_62	chr8	143039025	143039470	+	10.3432	1.24119	0.361036	6.28e-05	0.00174157			LTR85a_689	chr6	39815686	39815840	-	1.49851	-2.36592	1.26978	0.00185521	0.0314896
LTR75_1_68	chr11	5684182	5684428	+	2.91919	3.35497	1.05144	5.53e-05	0.00155779			AluSz_3618	chr1	64146194	64146505	+	4.40744	-2.365	0.692294	5.49319e-05	0.00154918
Alu_3471	chr16	46698132	46698159	+	2.55532	2.15303	1.0045	0.00226954	0.0370555			MamRTE1_4026	chr6	147525691	147526159	+	2.45703	-2.36345	0.934767	0.00101991	0.0192183
MER20_732	chr1	161713684	161713908	+	5.64706	1.67495	0.546242	0.00019707	0.00474096			AluSx3_9873	chr5	149412488	149412789	+	29.5059	-2.36149	0.285055	8.90506e-18	1.4893e-15
MER20_1509	chr2	74841181	74841441	+	3.2929	1.65613	0.668215	0.00109859	0.0204605			AluSx_33230	chr5	149429310	149429604	-	5.44047	-2.36136	0.528932	7.54831e-07	3.21245e-05
MER20_1986	chr2	190971327	190971544	+	11.5332	1.92572	0.356336	6.89e-09	4.16e-07			MIRb_7797	chr1	53064393	53064499	+	5.23767	-2.36123	0.576018	3.8368e-06	0.000141475
MER20_1987	chr2	190999282	190999494	+	17.0203	2.86024	0.337164	2.96e-18	5.14e-16			AluJb_47932	chr7	66155536	66155836	-	2.49418	-2.36008	1.01349	0.00121353	0.0222135
MER20_3022	chr3	98983680	98983896	+	1.25049	4.65441	2.35695	0.00021576	0.00512511			AluY_81412	chr15	68382991	68383298	+	1.49577	-2.35909	1.28436	0.00212976	0.0352344
MER20_3253	chr3	146529286	146529486	+	6.51753	5.1872	0.981791	8.43e-10	5.84e-08			L2b_80843	chr16	84302772	84302888	+	3.39969	-2.35765	0.726638	9.8119e-05	0.00259163
MER20_3821	chr4	74370921	74371093	-	3.17845	1.79503	0.781301	0.00174322	0.0299492			MIRb_31511	chr2	127627962	127628113	-	5.25915	-2.35691	0.572588	3.47637e-06	0.000129232
MER20_3890	chr4	88436438	88436654	-	1.36617	4.57962	2.29589	0.00020095	0.00482272			AluJo_30800	chr7	134897690	134897971	-	3.84538	-2.35628	0.667697	3.70062e-05	0.00108996
MER20_4086	chr4	143531452	143531667	-	5.51598	1.42843	0.516077	0.00053743	0.0112277			L1MB8_11124	chr12	106131178	106131757	-	7.09124	-2.35574	0.464071	3.8923e-08	2.08459e-06
MER20_4099	chr4	145161603	145161781	+	1.98103	2.87848	1.44185	0.00077359	0.0152619			L1MB5_2684	chr7	5440480	5440519	+	1.75945	-2.35555	1.12091	0.00246354	0.0396603
MER20_4590	chr5	53003980	53004206	-	6.44957	3.15313	0.637017	1.18e-07	5.81e-06			AluSz_31706	chr6	17537784	17538086	+	1.28215	-2.3547	1.34563	0.00246818	0.0397144
MER20_4591	chr5	53093381	53093595	-	276.169	2.46762	0.235441	3.8e-27	1.32e-24			AluSq2_55955	chr19	39427338	39427629	-	7.16584	-2.35406	0.480438	9.93416e-08	4.94038e-06
MER20_5437	chr6	29727994	29728210	+	9.67805	3.89962	0.571798	2.46e-12	2.37e-10			Tigger19a_1083	chr4	140865757	140866023	-	123.058	-2.35295	0.173805	9.06409e-43	7.57589e-40
MER20_5980	chr6	152976810	152977034	-	3.34974	2.41711	0.851991	0.00048999	0.0103903			L1PBa_1604	chr19	21270818	21273643	-	1.78627	-2.35269	1.10454	0.00182031	0.0310053
MER20_6664	chr7	139074985	139075173	+	4.70975	3.70836	0.783549	6.04e-07	2.62e-05			MIR_132273	chr14	32549623	32549809	-	1.58195	-2.35128	1.26412	0.00239919	0.0387846
MER20_7394	chr9	5453767	5453958	-	3.06833	1.70258	0.822643	0.00254858	0.0407608			MIR_108995	chr11	10628205	10628307	-	1.87176	-2.35098	1.22228	0.00218867	0.0359939
MER20_7458	chr9	21549772	21549949	+	8.66264	2.47711	0.531494	3.16e-07	1.45e-05			MIR3_2832	chr1	53062757	53062827	-	4.46115	-2.35095	0.610331	9.26612e-06	0.000314177
MER20_9218	chr10	3122796	3122985	+	14.94	1.16212	0.30099	1.39e-05	0.00045085			MER5A_10674	chr5	75048938	75048999	-	4.23514	-2.35083	0.689566	5.14897e-05	0.00146517
MER20_10861	chr12	96197215	96197403	+	3.84196	1.78499	0.737248	0.00086027	0.0166657			MIR3_70272	chr15	68321226	68321313	-	4.20311	-2.35067	0.586999	5.48746e-06	0.000195543
MER20_11021	chr12	113007085	113007125	-	1.46954	4.66961	2.36187	0.00015374	0.00383534			L2a_12085	chr1	186072394	186074105	-	5.90611	-2.34885	0.558989	2.29721e-06	8.85754e-05
MER20_11022	chr12	113009437	113009548	-	324.517	9.05036	0.48611	7.1e-76	1.78e-72			AmnSINE1_1613	chr10	94283342	94283418	+	2.7205	-2.34775	0.861843	0.000523245	0.0109865
MER20_11023	chr12	113009950	113010134	-	393.177	9.70191	0.584037	8.33e-61	1.43e-57			AluJb_37773	chr5	141226830	141227131	-	2.23634	-2.34731	1.1362	0.00236574	0.038326
MER20_12544	chr15	88647343	88647526	+	3.53088	3.89158	1.05795	5.75e-06	0.00020405			L2b_3438	chr1	53076742	53076956	-	3.35854	-2.34717	0.788386	0.000251375	0.00584422
MER20_13023	chr16	22076368	22076552	+	13.7229	1.17751	0.321946	2.93e-05	0.00088558			LTR52_762	chr12	70433987	70434338	+	4.00492	-2.34268	0.761523	0.000204406	0.0048945
MER20_13478	chr16	84502209	84502422	+	5.67862	1.08112	0.489663	0.00308591	0.0475603			AluSz_732	chr1	12607897	12608176	-	2.75366	-2.34227	0.785433	0.000240643	0.00563054
MER20_14019	chr17	76500154	76500378	-	6.77512	1.10678	0.462461	0.00192006	0.0323726			L1PA4_3682	chr5	141111372	141114525	-	2.0256	-2.34226	1.23851	0.00269651	0.0426628
MER20_14050	chr17	80201305	80201385	+	9.35195	1.85934	0.403717	4.11e-07	1.84e-05			L2a_106269	chr11	10583472	10584094	-	9.6394	-2.34216	0.415456	1.5316e-09	1.01968e-07
MER20_14053	chr17	80377974	80378170	-	6.13608	1.65438	0.497771	7.59e-05	0.00206555			LTR16A_3926	chr20	44106894	44107125	+	2.63444	-2.34186	0.890163	0.000594885	0.0122469
MER20_15949	chr21	41388785	41389024	+	6.50016	4.58949	0.839687	2.28e-08	1.26e-06			FRAM_5729	chr15	90082800	90082951	-	13.2453	-2.34163	0.354484	3.40607e-12	3.23869e-10
MER20_15950	chr21	41433927	41434098	+	8.31478	6.42189	1.27251	5.08e-13	5.29e-11			LTR16C_354	chr1	245434494	245434939	+	1.73769	-2.34148	1.08165	0.00156556	0.0273926
MER20_16125	chr22	35649794	35650006	-	1.94395	2.4795	1.05471	0.00103837	0.0195061			MIRb_130347	chr10	44978300	44978500	+	2.08577	-2.34125	0.980072	0.00127148	0.0230718
L1MB8_1237	chr2	37099623	37100142	+	261.473	2.39501	0.132983	4.51e-74	1.11e-70			L2a_46759	chr4	119048357	119049207	-	3.03988	-2.34097	0.827604	0.00042059	0.00910957
L1MB8_1362	chr2	55688873	55689835	+	2.54939	1.85426	0.83176	0.00200292	0.0335009			AluSc_72	chr1	6609874	6610143	-	5.56165	-2.34013	0.627902	1.67581e-05	0.000534741
L1MB8_1629	chr2	101896534	101896910	-	7.89906	1.21601	0.434655	0.00052871	0.0110822			MIRb_47655	chr3	119642071	119642274	-	10.4438	-2.3379	0.380359	7.58066e-11	6.08212e-09
L1MB8_2238	chr2	230431869	230432970	-	3.97195	1.62171	0.615548	0.00068732	0.0138169			AluSx_67338	chr10	117488498	117488795	-	6.4359	-2.33653	0.523139	7.96004e-07	3.37229e-05
L1MB8_2406	chr3	14514829	14515453	-	7.35215	4.2486	0.708445	6.39e-10	4.52e-08			AluSx1_93927	chr17	5027119	5027429	-	2.62955	-2.33601	0.917689	0.000983199	0.0186267
L1MB8_3352	chr4	17585708	17585966	-	3.6962	3.9002	1.03032	3.83e-06	0.00014134			MLT1B-int_394	chr12	70433672	70433986	-	3.63964	-2.33567	0.7154	0.000102213	0.00268495
L1MB8_3618	chr4	80316233	80318222	+	9.65413	2.96956	0.524352	1.94e-09	1.27e-07			AluJo_35763	chr9	72890778	72890895	+	2.13061	-2.33011	1.19451	0.00202745	0.0338403
L1MB8_3644	chr4	85972553	85973820	-	2.17304	2.56135	1.15652	0.00096441	0.0183335			L2c_48517	chr5	149413191	149413404	-	30.9635	-2.32875	0.269857	3.65961e-19	6.88748e-17
L1MB8_3658	chr4	88420794	88421435	-	1.58467	5.35536	2.37114	2.25e-05	0.00069736			MIR3_8425	chr1	245708524	245708812	+	47.129	-2.32862	0.2296	2.55104e-25	7.93721e-23
L1MB8_4048	chr4	186087824	186088053	+	1.8898	2.82095	1.17449	0.00053938	0.0112658			MIR_13298	chr1	201907144	201907311	+	1.148	-2.32756	1.38753	0.00307194	0.0473923
L1MB8_4947	chr5	179821968	179822360	-	119.897	1.41653	0.18242	7.26e-16	1.03e-13			AluSz6_41725	chr17	83104322	83104419	+	13.75	-2.32715	0.39421	2.68789e-10	2.00326e-08
L1MB8_5290	chr6	72767257	72768131	+	4.04096	2.30789	0.639426	2.95e-05	0.00089109			L2b_58430	chr10	116059199	116059247	-	3.53931	-2.32684	0.808879	0.000326577	0.00732077
L1MB8_5606	chr7	213433	214043	-	12.0338	1.50998	0.358424	2.78e-06	0.0001052			MLT1F_1770	chr7	75030490	75030540	-	26.5027	-2.32566	0.293992	2.17631e-16	3.22564e-14
L1MB8_5740	chr7	24974599	24975009	+	5.55535	1.88535	0.536568	3.81e-05	0.00111833			Tigger13a_2182	chr12	106120022	106120120	+	1.37178	-2.32549	1.33492	0.00258074	0.0411916
L1MB8_6313	chr7	130869866	130870362	+	19.8982	1.66181	0.272919	1.17e-10	9.14e-09			MLT1E2_2573	chr11	10572490	10572753	-	9.44665	-2.32503	0.438937	1.06725e-08	6.24741e-07
L1MB8_7325	chr9	32501895	32502544	-	5.24526	4.7425	0.992588	2.17e-08	1.21e-06			AluSq2_1942	chr1	53072779	53073053	+	12.7876	-2.32469	0.392703	2.27686e-10	1.7095e-08
L1MB8_9836	chr10	109916673	109917922	+	1.70592	2.30057	1.19028	0.00187203	0.0317152			Charlie4z_2002	chr5	156765387	156765481	-	19.6426	-2.32222	0.328989	1.11059e-13	1.23883e-11
L1MB8_10213	chr11	57842368	57844067	+	2.04239	2.683	1.11574	0.00061276	0.012563			AluJb_71899	chr10	74711122	74711429	+	4.11534	-2.32199	0.69018	7.77302e-05	0.00210987
L1MB8_11011	chr12	65807757	65808461	-	5.90723	1.53828	0.559673	0.00053623	0.0112094			Tigger17c_189	chr4	118307556	118307994	+	6.49666	-2.32154	0.51091	4.66948e-07	2.07316e-05
L1MB8_11012	chr12	65949761	65950738	+	11.7719	1.75753	0.392151	6.94e-07	2.97e-05			MIR_124346	chr12	106125388	106125595	+	3.45912	-2.32131	0.699689	8.87282e-05	0.00237367
L1MB8_11797	chr14	20478924	20479301	-	1.96362	2.35744	1.04536	0.00188177	0.0318434			AluSx1_20804	chr3	112603245	112603521	+	7.20722	-2.32047	0.564559	3.66061e-06	0.00013547
L1MB8_12356	chr15	44729723	44730435	-	4.59361	4.64899	0.99122	3.09e-08	1.68e-06			AluJb_62700	chrX	3334001	3334277	-	2.31898	-2.31962	1.00718	0.00122014	0.0223163
L1MB8_13940	chr18	23562881	23563444	-	3.30148	1.6243	0.728314	0.00199568	0.0334107			L2b_29712	chr5	75039638	75040141	+	6.32632	-2.31929	0.508297	4.21343e-07	1.88485e-05
L1MB8_13943	chr18	23564623	23565352	-	4.18393	1.95879	0.622601	0.00013893	0.00351167			L2c_115366	chr15	68346343	68346589	+	3.61511	-2.3189	0.694914	6.8531e-05	0.00188413
L1MB8_13944	chr18	23565653	23565880	-	2.41973	3.12628	1.07764	0.00015331	0.00382659			MIR_124345	chr12	106122348	106122533	+	3.58048	-2.31865	0.677358	5.4144e-05	0.00153091
L1MB8_14448	chr19	44097276	44097740	-	9.15375	1.20376	0.3849	0.00019687	0.00473708			L2c_55585	chr6	116442484	116442723	-	7.28133	-2.31634	0.490433	2.32327e-07	1.08921e-05
L1MB8_14685	chr20	23627014	23628086	-	17.3781	1.58898	0.278687	1.21e-09	8.18e-08			AluJb_84165	chr12	106093795	106094108	-	3.03825	-2.31526	0.776088	0.000258653	0.00599102
L1MB8_14961	chr21	17609868	17610341	+	2.09144	2.25798	1.04297	0.00201216	0.0336359			L2c_124575	chr18	316033	316129	-	1.83057	-2.31452	1.10086	0.00200152	0.0334848
L1MB1_87	chr1	78650832	78650882	-	1.93946	4.08785	1.3922	2.96e-05	0.00089404			AluSz_18611	chr3	72979646	72979949	-	11.6412	-2.31316	0.373486	5.57878e-11	4.56169e-09
L1MB1_88	chr1	78651593	78651832	-	1.9774	5.57971	2.34462	3.55e-06	0.00013175			AluSc_5890	chr3	44976820	44977030	+	2.22045	-2.31294	1.02368	0.00136179	0.0243941
L1MB1_3609	chr10	104258862	104259449	+	13.7245	1.31293	0.307132	2.2e-06	8.53e-05			AluSx1_56652	chrX	648340	648528	-	13.2923	-2.31245	0.358241	1.10845e-11	9.92108e-10
L1MB1_4599	chr15	32930287	32932116	-	1.29326	3.57106	2.35808	0.00231447	0.0376418			MIR3_58511	chr11	76659455	76659575	+	24.9205	-2.31105	0.284677	2.92769e-17	4.67567e-15
L1MB1_4600	chr15	32932393	32934589	-	1.86635	3.52696	1.38585	0.00020323	0.00486936			L2_53562	chr20	44175945	44176322	+	6.46043	-2.3083	0.493449	2.65499e-07	1.23137e-05
L1MB3_624	chr1	89015776	89016225	+	2.88573	2.98337	0.926317	0.00015068	0.00376965			L2a_68941	chr6	147581142	147582019	-	2.4053	-2.30793	0.928097	0.00112496	0.0208683
L1MB3_629	chr1	89060496	89062666	+	11.9148	1.59774	0.41754	1.02e-05	0.00034215			MIRb_177788	chr15	68366623	68366695	+	11.8656	-2.30709	0.365362	2.33325e-11	2.00248e-09
L1MB3_1682	chr2	37110847	37111331	+	7.45883	3.17073	0.528648	3.76e-10	2.75e-08			CER_8	chr5	93619092	93619130	+	23.3106	-2.30647	0.280784	1.81329e-17	2.95178e-15
L1MB3_2056	chr2	110098199	110098697	-	2.52216	2.51735	1.1332	0.00104662	0.0196319			MIRb_21208	chr1	230850291	230850389	+	2.78851	-2.30632	0.830839	0.000487026	0.0103375
L1MB3_2255	chr2	151272431	151273122	+	5.08119	2.04122	0.557455	2.3e-05	0.00071229			MIRb_39052	chr3	8504891	8505095	+	6.69775	-2.30579	0.497795	3.0953e-07	1.41887e-05
L1MB3_2560	chr2	230203830	230204026	+	4.82442	3.27401	0.671435	2.14e-07	1.01e-05			MIRb_154459	chr12	31445286	31445396	+	1.28007	-2.30428	1.34429	0.0028297	0.0443326
L1MB3_2636	chr2	238869302	238869676	+	35.6526	1.09138	0.221718	1.12e-07	5.52e-06			G-rich_1839	chr2	219571262	219571346	+	7.09941	-2.30296	0.558464	2.69353e-06	0.000102375
L1MB3_4601	chr5	42963049	42963981	+	10.1481	1.89612	0.401407	2.44e-07	1.14e-05			AluJb_9539	chr1	201932470	201932763	+	3.04349	-2.30264	0.763743	0.000239979	0.00561909
L1MB3_4945	chr5	137431983	137432768	+	3.42696	1.43608	0.714533	0.00312245	0.0480128			AluSx1_30660	chr5	75039104	75039393	-	4.95993	-2.3025	0.583172	7.58106e-06	0.00026216
L1MB3_5441	chr6	25971432	25971852	-	18.5988	1.5437	0.293254	1.25e-08	7.22e-07			AluJo_35765	chr9	72933822	72934201	-	4.38876	-2.30234	0.656798	4.26336e-05	0.00123751
L1MB3_5477	chr6	32833151	32833734	+	18.9174	1.89962	0.281472	1.41e-12	1.4e-10			X6A_LINE_329	chr4	150130483	150130547	+	4.09685	-2.30112	0.637253	2.63055e-05	0.000804061
L1MB3_5478	chr6	32834080	32834679	+	33.6463	1.80227	0.21416	3.97e-18	6.84e-16			MIR_54695	chr5	75049939	75050173	-	6.26615	-2.29912	0.514022	6.87699e-07	2.9508e-05
L1MB3_5620	chr6	73007420	73008986	+	2.33096	2.19515	0.923953	0.00120933	0.0221494			MLT1L_9589	chr15	90078242	90078562	-	11.3837	-2.29807	0.377927	1.19525e-10	9.30121e-09
L1MB3_5621	chr6	73009292	73012656	+	5.60379	3.20977	0.658637	1.7e-07	8.14e-06			A-rich_20325	chr5	128289930	128289967	+	148.419	-2.29687	0.128978	4.78683e-72	1.11604e-68
L1MB3_6417	chr7	55147609	55148097	-	7.37989	1.16192	0.467815	0.00143998	0.0255627			L2a_129293	chr14	32831304	32831352	+	1.35466	-2.29679	1.48448	0.00258518	0.0412495
L1MB3_6549	chr7	87898819	87900051	+	4.7615	1.78722	0.657051	0.00052512	0.01102			MLT1L_10972	chr20	44105859	44106122	-	2.67285	-2.29645	0.84779	0.000587544	0.0121196
L1MB3_6778	chr7	139082291	139082846	+	8.41208	3.79639	0.578723	1.21e-11	1.07e-09			L2c_132176	chr21	28378208	28379507	-	1.8755	-2.2962	1.12422	0.00223299	0.03657
L1MB3_7172	chr8	25272682	25273008	-	12.8778	1.10881	0.324397	8.29e-05	0.00223335			FRAM_2776	chr7	55469906	55470062	+	17.211	-2.29606	0.31902	6.10421e-14	7.00759e-12
L1MB3_7173	chr8	25302477	25303090	+	2.53787	2.14947	0.986852	0.00193232	0.0325231			Tigger1_2253	chr3	112603581	112604642	+	150.55	-2.29426	0.155649	2.4921e-50	2.86741e-47
L1MB3_7245	chr8	38310026	38310514	-	1.49804	4.34775	2.27353	0.00036731	0.00810413			LTR50_2076	chr15	38872747	38873366	-	22.9658	-2.29399	0.301145	2.25973e-15	3.0403e-13
L1MB3_8571	chr9	135916675	135917549	+	28.0712	1.1486	0.239664	2.19e-07	1.03e-05			L1PA6_374	chr1	210885127	210891548	+	3.65391	-2.29301	0.661578	4.31588e-05	0.00125121
L1MB3_9511	chr10	4759073	4759395	+	11.3246	3.77234	0.545654	9.76e-13	9.88e-11			L2a_106268	chr11	10582958	10583219	-	1.39691	-2.29291	1.33331	0.00257169	0.041073
L1MB3_9793	chr10	48460328	48461152	+	8.79312	1.10774	0.43917	0.00128174	0.0232152			MIR1_Amn_3599	chr5	149429153	149429228	+	5.43569	-2.29278	0.558674	3.48112e-06	0.000129355
L1MB3_9794	chr10	48472778	48473444	+	4.81109	1.2395	0.564013	0.00266657	0.0422948			L2a_135745	chr15	68363924	68364082	+	3.98245	-2.2883	0.67793	6.3834e-05	0.0017694
L1MB3_9862	chr10	68019520	68020484	+	17.1349	1.04343	0.283865	3.37e-05	0.00100339			AluSx1_68031	chr11	9792155	9792444	+	3.43061	-2.28686	0.722028	0.00013577	0.00344119
L1MB3_9865	chr10	68022548	68023726	+	11.7864	1.81153	0.353786	3.31e-08	1.79e-06			MER50_1438	chrX	136201179	136201742	-	9.75872	-2.28671	0.418809	3.73433e-09	2.34478e-07
L1MB3_9994	chr10	89398544	89399678	-	9.49053	4.93452	0.745852	2.73e-11	2.32e-09			MIR1_Amn_6964	chr11	10656355	10656415	-	2.83938	-2.28657	0.8399	0.000579883	0.0119826
L1MB3_9995	chr10	89400081	89401092	-	8.17393	3.95742	0.593191	8.27e-12	7.52e-10			MSTA_16307	chr15	39277972	39278372	+	2.33973	-2.285	1.04314	0.00134267	0.0241204
L1MB3_10540	chr11	57555014	57555580	+	2.26855	2.20386	1.21182	0.00236738	0.0383473			MLT1D_12803	chr11	10661378	10661889	-	6.30322	-2.28461	0.532951	1.74248e-06	6.89416e-05
L1MB3_10823	chr11	104941952	104942692	-	4.35795	1.29358	0.560813	0.00195802	0.0328969			L2c_14939	chr1	245164388	245164790	-	3.62215	-2.28432	0.719752	0.00012483	0.00319823
L1MB3_11572	chr12	115332129	115332181	+	3.52387	1.87189	0.743653	0.00089152	0.0171845			MER5B_19930	chr15	68300360	68300504	+	14.2852	-2.28415	0.35689	1.4017e-11	1.23568e-09
L1MB3_12994	chr15	43153269	43153983	-	5.99082	2.04979	0.538001	1.36e-05	0.00044284			MIRb_51872	chr3	177763366	177763590	+	1.32234	-2.28195	1.37507	0.00290041	0.0452265
L1MB3_13179	chr15	74028461	74029227	-	17.8463	1.25605	0.269723	3.74e-07	1.69e-05			L2c_32681	chr3	156528375	156528825	-	24.2843	-2.28159	0.306651	8.04774e-15	1.0193e-12
L1MB3_16133	chr21	41392213	41392684	+	2.8678	4.45934	1.29901	8.96e-07	3.76e-05			AluY_3855	chr1	85519089	85519370	-	1.85758	-2.28133	1.26822	0.00252824	0.0405075
L1MB3_16134	chr21	41442679	41443135	+	34.2971	7.59774	0.951595	4.63e-20	9.44e-18			AluSp_42922	chr17	62451610	62451910	+	2.39854	-2.28113	1.02925	0.0022735	0.0371031
L1MB3_16135	chr21	41457678	41457999	-	8.8044	6.41639	1.27274	5.03e-13	5.24e-11			AluJr_63861	chr15	68333107	68333391	-	1.38935	-2.28112	1.35111	0.00311297	0.0478961
L1MB2_1205	chr2	237402015	237402401	+	8.70909	1.89255	0.457341	3.81e-06	0.00014074			AluJr_78139	chr19	39484254	39484416	+	1.76806	-2.28105	1.09168	0.0021721	0.035774
L1MB2_1566	chr3	160550568	160551264	-	5.78241	1.30035	0.575638	0.00197938	0.0331881			L2b_3437	chr1	53071297	53071386	+	2.18268	-2.2774	0.940178	0.00122398	0.0223689
L1MB2_2119	chr4	176647581	176648547	+	2.23568	3.33359	1.11481	9.53e-05	0.00252696			AluSz_48795	chr9	95015869	95016001	-	6.57619	-2.27733	0.524151	1.26018e-06	5.11966e-05
L1MB2_2435	chr5	132297955	132298624	+	10.2458	1.21957	0.365068	9.23e-05	0.00245765			L2a_25057	chr2	190942379	190942723	-	13.5761	-2.27696	0.343527	3.48245e-12	3.30777e-10
L1MB2_3522	chr7	135729767	135730027	+	80.7081	1.89248	0.200541	3.19e-22	7.81e-20			MER44A_2078	chr17	20929846	20930143	-	3.18059	-2.27663	0.736235	0.000164681	0.00406892
L1MB2_3641	chr8	23058879	23059509	-	6.13035	1.09135	0.461169	0.00211835	0.0350767			MIRb_191297	chr17	19386185	19386323	-	172.655	-2.27593	0.153298	4.62129e-51	5.55158e-48
L1MB2_3662	chr8	25224878	25225431	+	3.97428	1.35912	0.647243	0.00311402	0.0479032			AluSz_6194	chr1	171323382	171323678	+	2.64325	-2.27174	0.781272	0.000326763	0.00732402
L1MB2_4032	chr9	32494523	32495190	-	4.09614	7.2363	2.43137	8.32e-11	6.64e-09			MIRb_25208	chr2	30253969	30254086	+	2.31137	-2.2716	0.837737	0.000471938	0.0100618
L1MB2_4034	chr9	32495931	32496269	-	1.95993	2.07811	0.982649	0.00267004	0.0423354			L2b_34116	chr6	17521527	17521665	-	2.47406	-2.27084	0.903596	0.00112947	0.0209314
L1MB2_4035	chr9	32496759	32497465	-	5.93773	4.91471	0.976068	3.7e-09	2.32e-07			AluSx1_92774	chr16	84313808	84314071	+	6.70299	-2.26988	0.471672	1.35244e-07	6.58447e-06
L1MB2_6922	chr16	57062749	57063102	-	7.28871	1.3409	0.432385	0.00020202	0.00484553			MLT1F1_1014	chr5	111727739	111728082	+	35.7403	-2.26826	0.256892	7.69199e-20	1.534e-17
L1MB5_9	chr1	1011415	1012064	-	5.38099	1.22329	0.503343	0.00145297	0.0257482			AluSx1_37858	chr6	112102202	112102509	+	3.49999	-2.26805	0.643749	3.80999e-05	0.00111902
L1MB5_525	chr1	228454130	228454678	-	2.67073	1.78809	0.850316	0.00248561	0.0399357			MIRb_138732	chr11	10584676	10584891	+	3.17465	-2.26741	0.80495	0.000458857	0.00981956
L1MB5_662	chr2	37150967	37151796	+	8.56213	1.8857	0.423959	8.26e-07	3.48e-05			AluJb_32276	chr4	150123760	150124032	+	4.25693	-2.26714	0.634919	3.26931e-05	0.000976151
L1MB5_730	chr2	61494367	61494761	+	4.21758	1.77294	0.58765	0.00022859	0.00539135			LTR67B_3391	chr20	19829584	19829807	-	1.38095	-2.26699	1.26367	0.00253155	0.040547
L1MB5_1125	chr2	178433155	178433646	-	38.086	1.22872	0.198321	7.49e-11	6.01e-09			AluY_65368	chr11	62686662	62686968	-	2.61618	-2.26575	0.841068	0.000640799	0.0130249
L1MB5_1246	chr2	237352796	237353280	+	15.5439	1.06582	0.284145	2.51e-05	0.0007708			MIRb_868	chr1	12620403	12620515	-	1.81365	-2.26443	1.24632	0.00231202	0.0376088
L1MB5_1638	chr3	196501035	196501716	+	4.15282	1.25089	0.585445	0.00310478	0.047788			L1MA3_5922	chr11	89410598	89413927	+	6.51717	-2.26344	0.530196	1.66779e-06	6.62303e-05
L1MB5_2504	chr6	57328195	57329448	-	3.68149	1.44005	0.633345	0.00191925	0.0323606			MIRb_159625	chr12	106129708	106129970	-	2.52837	-2.26341	0.784757	0.000330773	0.00740219
L1MB5_2994	chr7	130849601	130850110	-	5.90924	1.13069	0.507483	0.00273252	0.0431036			AluSx_8870	chr1	225490332	225490576	+	21.742	-2.26101	0.28591	2.43873e-16	3.59355e-14
L1MB5_4025	chrX	1338314	1338809	+	6.70991	1.42312	0.468723	0.00024356	0.00568833			L2a_60076	chr5	169179871	169180600	-	3.83128	-2.25994	0.653749	5.34918e-05	0.00151423
L1MB5_5221	chr10	89394661	89394946	-	6.31613	5.05495	0.975368	1.33e-09	8.95e-08			AluSz_86328	chr17	45153209	45153503	-	1.44296	-2.25912	1.38515	0.0032576	0.0496728
L1MB5_5222	chr10	89395839	89396254	-	7.45243	5.51786	0.990534	1.03e-10	8.06e-09			AluSx1_34839	chr6	16415218	16415529	-	1.54044	-2.2588	1.29843	0.00241278	0.0389759
L1MB5_5223	chr10	89396718	89396978	-	2.52206	3.59328	1.07201	2.41e-05	0.00074238			MIRb_10150	chr1	64145766	64145986	-	3.54863	-2.25776	0.750151	0.000250572	0.00582823
L1MB5_5405	chr10	132983598	132984039	-	1.08636	3.72952	2.38441	0.00198376	0.0332474			MLT1E2-int_88	chr11	10571842	10572386	-	13.6345	-2.25771	0.375795	1.53883e-10	1.17783e-08
L1MB5_7487	chr17	6762975	6763323	-	8.94706	3.80375	0.575819	1.09e-11	9.73e-10			AluJr_31805	chr7	72831879	72831988	+	1.76617	-2.25613	1.07749	0.0027784	0.0436911
L1MB5_8045	chr18	73359812	73364317	-	5.40659	2.39715	0.625268	1.23e-05	0.00040503			MIRb_138755	chr11	10679401	10679589	-	3.84924	-2.25448	0.714944	0.000144795	0.00363871
L1MB5_8600	chr20	2459426	2461125	-	18.2257	1.04506	0.268464	1.39e-05	0.00045106			G-rich_121	chr1	3503242	3503278	+	1.75144	-2.25435	1.12805	0.00211122	0.034975
L1MB5_8606	chr20	4075634	4076741	-	1.84356	5.62407	2.35579	5.47e-06	0.00019501			L3_13157	chr4	140893529	140893659	-	2.10953	-2.25415	1.08301	0.00199318	0.03338
L1MB5_8608	chr20	4077574	4079194	-	2.62899	6.11823	2.36932	2.71e-07	1.25e-05			L1MA4A_2393	chr7	55462918	55465186	-	224.215	-2.25399	0.141905	1.99673e-58	3.15897e-55
L1MB5_8612	chr20	4081393	4082128	-	4.32881	4.47469	1.04234	3.08e-07	1.41e-05			AluY_103162	chr22	37947825	37948134	+	8.55536	-2.25252	0.484565	3.16621e-07	1.44894e-05
L1MB5_8613	chr20	4082431	4083830	-	6.943	3.71794	0.681758	1.04e-08	6.12e-07			MIRb_112527	chr9	78327698	78327843	-	1.93516	-2.25168	1.10415	0.00212109	0.0351155
L1MB4_372	chr1	169388411	169388702	+	3.67123	1.40687	0.656416	0.00255042	0.040781			FLAM_C_7163	chr5	149426902	149427031	-	16.7146	-2.25014	0.320618	1.84532e-13	2.00908e-11
L1MB4_373	chr1	169389319	169390103	+	16.1381	1.58801	0.309885	2.82e-08	1.55e-06			MIR3_295	chr1	12611690	12611796	-	3.91541	-2.24899	0.663649	6.3708e-05	0.00176619
L1MB4_595	chr2	20259292	20260256	-	10.1162	1.10216	0.368272	0.00035431	0.00785743			AluSc_10903	chr5	150139700	150139994	+	4.60863	-2.24882	0.642826	4.2309e-05	0.00122869
L1MB4_640	chr2	37153516	37154013	-	9.4399	2.36803	0.450801	1.55e-08	8.82e-07			MIRb_197910	chr18	27964621	27964845	-	2.20118	-2.24774	0.932529	0.00133385	0.0239968
L1MB4_1971	chr4	88403831	88404189	-	2.57868	4.33066	1.33212	3.33e-06	0.00012438			L2a_67114	chr6	116441821	116442477	-	12.4277	-2.24629	0.379121	3.02567e-10	2.24133e-08
L1MB4_2470	chr5	132461506	132462278	+	11.3936	1.75503	0.356791	8.32e-08	4.2e-06			L2a_12060	chr1	185741277	185741856	-	3.15023	-2.24598	0.790362	0.000383063	0.00840257
L1MB4_6815	chr15	73693329	73693431	+	3.58525	1.51127	0.728623	0.0030378	0.0469556			MER1B_3773	chr12	12469962	12470082	+	2.13102	-2.245	0.938357	0.00141928	0.0252433
L1MB4_7485	chr17	80275320	80275649	+	4.34381	1.9789	0.581274	6.39e-05	0.00177211			MLT1A0_5912	chr4	150241614	150241973	-	10.6269	-2.24492	0.405377	2.54969e-09	1.64315e-07
AluJr4_584	chr1	47263266	47263561	+	1.59715	2.81026	1.42112	0.00094007	0.0179555			AluSp_35295	chr13	98159457	98159770	-	4.30162	-2.24409	0.610128	1.9482e-05	0.000613593
AluJr4_940	chr1	93576873	93577168	+	6.44388	1.2609	0.47074	0.00073822	0.0146662			MER11A_398	chr6	169354649	169355794	-	1.51583	-2.24239	1.33213	0.00321016	0.0490887
AluJr4_1125	chr1	149881307	149881564	+	2.49273	2.11951	0.88444	0.00126829	0.0230329			L1ME3_1450	chr3	8514140	8515002	+	9.40749	-2.24235	0.402303	1.92391e-09	1.2633e-07
AluJr4_1230	chr1	159038389	159038658	-	4.35192	1.55621	0.626728	0.00105654	0.0197845			L1MB5_5457	chr11	10679228	10679400	-	3.45443	-2.24123	0.7102	0.000141264	0.00356312
AluJr4_1965	chr2	10126012	10126192	+	2.48546	2.84822	1.0925	0.00033243	0.00743645			X6A_LINE_663	chrX	136204261	136204343	+	9.27555	-2.24007	0.452721	6.27264e-08	3.24231e-06
AluJr4_2152	chr2	37091343	37091535	+	1.88291	2.67584	1.13366	0.00066343	0.0134104			AluYc_3039	chr11	114315206	114315329	+	2.44699	-2.23959	0.908639	0.000983909	0.0186362
AluJr4_2154	chr2	37101981	37102251	+	23.7369	1.03518	0.224905	6.6e-07	2.84e-05			L1MC3_1860	chr3	8563631	8564264	+	10.0449	-2.23928	0.380322	3.7366e-10	2.73481e-08
AluJr4_2298	chr2	55674979	55675303	+	9.22235	1.63501	0.399333	4.09e-06	0.00014998			AluSg4_4557	chr12	12984870	12985160	+	1.87168	-2.23868	1.05867	0.00225257	0.0368226
AluJr4_2589	chr2	101417194	101417500	-	19.0775	1.95941	0.294569	2.93e-12	2.8e-10			MIR_44088	chr4	52713731	52713762	-	6.55306	-2.23842	0.530646	2.16009e-06	8.37961e-05
AluJr4_3405	chr2	230176268	230176394	-	4.27615	4.26598	0.996922	3.1e-07	1.42e-05			L2c_40316	chr4	118332486	118332748	+	2.66206	-2.23642	0.781163	0.000361227	0.00799286
AluJr4_3406	chr2	230194319	230194450	+	1.14301	4.05387	2.36028	0.00094481	0.0180373			MIR3_18510	chr3	112601092	112601156	+	20.2751	-2.23624	0.292608	1.92677e-15	2.61116e-13
AluJr4_3460	chr2	238869677	238869966	+	5.96666	1.32575	0.543808	0.00128724	0.0232962			AluSx_31191	chr5	75037583	75037904	+	5.47723	-2.23524	0.512189	1.21353e-06	4.95228e-05
AluJr4_3527	chr3	10242702	10242806	-	14.3212	1.97387	0.348284	1.32e-09	8.91e-08			MIRb_63361	chr4	150227064	150227196	-	7.8766	-2.2342	0.473068	1.81794e-07	8.67093e-06
AluJr4_4243	chr3	122686464	122686766	-	3.62789	6.82894	2.33675	1.14e-09	7.76e-08			MIRb_145702	chr11	76669447	76669860	-	6.9711	-2.23195	0.543291	2.83693e-06	0.000107319
AluJr4_5668	chr4	176728867	176729000	-	11.174	1.52415	0.373474	4.44e-06	0.00016132			Plat_L3_1321	chr6	147564321	147564606	+	44.8317	-2.23191	0.198766	2.6059e-30	1.08774e-27
AluJr4_6042	chr5	65556192	65556503	+	1.53001	3.04198	1.46911	0.00067911	0.0136766			MER94B_26	chr1	110005016	110005115	-	4.75024	-2.23122	0.593109	1.48876e-05	0.000480417
AluJr4_6301	chr5	98792452	98792792	+	21.2234	1.67067	0.260998	1.54e-11	1.35e-09			L1MA4A_2392	chr7	55461716	55462655	-	115.719	-2.23047	0.163901	2.0887e-43	1.77933e-40
AluJr4_7261	chr6	72656958	72657259	+	3.50971	6.93164	2.36061	9.58e-10	6.58e-08			MLT1H_911	chr2	69231524	69231987	-	3.91999	-2.23016	0.680354	8.98799e-05	0.00240121
AluJr4_7263	chr6	72729879	72730200	+	2.25216	2.12273	1.00606	0.00293281	0.0456272			MIRb_134085	chr10	88938891	88939120	-	9.86219	-2.22973	0.428835	1.75857e-08	9.93358e-07
AluJr4_8491	chr7	93117294	93117578	-	5.17026	3.43617	0.710354	3.02e-07	1.39e-05			MIR3_63931	chr12	118421310	118421411	-	2.00668	-2.22951	1.05638	0.00205535	0.0342366
AluJr4_8869	chr7	139056165	139056330	-	3.17597	3.38256	0.923435	4.01e-05	0.00116966			MER103C_5773	chr10	117484701	117484902	+	8.41201	-2.2289	0.447188	5.64707e-08	2.94386e-06
AluJr4_8870	chr7	139103050	139103400	-	4.83401	5.59698	1.32191	2.87e-09	1.83e-07			L2c_90148	chr11	10599778	10599947	+	6.0893	-2.22869	0.525855	2.20099e-06	8.52082e-05
AluJr4_11762	chr10	33322362	33322681	-	8.05332	1.24576	0.406829	0.00024639	0.00574503			AluSz6_32430	chr12	106128124	106128428	-	3.66577	-2.22856	0.68944	0.00010542	0.00275775
AluJr4_13315	chr11	128513771	128513894	+	8.96716	1.49831	0.387727	1.15e-05	0.00038069			MamRep605_2034	chr7	134982360	134982497	-	1.43222	-2.22706	1.33616	0.00319821	0.0489419
AluJr4_14183	chr12	112992113	112992418	+	1.17146	4.25133	2.4084	0.00078463	0.0154401			MER57A1_855	chr15	38872255	38872687	+	13.0215	-2.22652	0.372412	2.13505e-10	1.60814e-08
AluJr4_14266	chr12	120256139	120256425	+	5.74275	1.62409	0.549202	0.0002835	0.00647773			MER110A_195	chr5	75047367	75047561	-	9.44061	-2.22644	0.396166	1.7809e-09	1.17528e-07
AluJr4_14519	chr13	42988851	42989160	-	1.99102	3.41219	1.37903	0.00014859	0.00372523			AluSq2_29721	chr9	101563689	101563988	-	2.31549	-2.22585	0.951115	0.00135928	0.0243559
AluJr4_15480	chr14	100337569	100337888	+	5.16938	1.79881	0.552684	0.0001042	0.00272888			AluJr_20224	chr4	150221957	150222253	-	2.37746	-2.22445	0.950084	0.00158845	0.0277083
AluJr4_17358	chr17	42107080	42107382	+	4.23397	2.26895	0.66774	7.7e-05	0.00209148			MamRTE1_3118	chr5	75024046	75024186	-	2.40932	-2.22443	0.892375	0.000990411	0.0187423
AluJr4_17546	chr17	56910984	56911287	+	5.54684	3.10004	0.670981	6.83e-07	2.93e-05			AluSx_85074	chr15	38875614	38875911	-	4.62324	-2.22322	0.673632	7.56486e-05	0.00205841
AluJr4_17547	chr17	56911624	56911910	+	3.97992	3.54937	0.876538	8.19e-06	0.00028119			MIRb_159624	chr12	106126417	106126619	+	3.50602	-2.22279	0.657666	6.01206e-05	0.0016771
AluJr4_17690	chr17	64571415	64571709	-	10.0083	1.03477	0.413203	0.00141663	0.025212			MIRb_126464	chrX	136208197	136208416	+	2.10588	-2.22257	0.994412	0.00176796	0.030291
AluJr4_17692	chr17	64648502	64648780	+	13.8368	1.19968	0.342981	5.45e-05	0.00153976			L2a_753	chr1	12609182	12609256	+	3.19839	-2.22086	0.744319	0.000236156	0.00554424
AluJr4_17813	chr17	80327216	80327498	+	4.72534	2.48988	0.626918	8.19e-06	0.00028133			Tigger4b_2321	chr19	5042091	5042178	-	1.86148	-2.21945	1.07932	0.00258949	0.0413014
AluJr4_17999	chr18	23569336	23569607	-	3.38859	1.71626	0.790306	0.00221418	0.0363376			L1MA5A_2221	chr11	10571251	10571841	-	10.9898	-2.21818	0.410423	5.37232e-09	3.29379e-07
AluJr4_18843	chr19	48839459	48839699	-	1.98609	2.43143	1.0335	0.00148382	0.026207			L1PA15_6751	chr15	38927305	38931271	-	23.285	-2.21804	0.278354	1.39248e-16	2.10437e-14
AluJr4_19010	chr20	5118301	5118545	+	5.98313	1.43864	0.514767	0.0004846	0.010294			MLT1A0_16452	chr14	32836164	32836504	-	2.66776	-2.21695	0.902392	0.00132565	0.023875
AluJr4_19024	chr20	5994620	5994927	+	25.9434	1.10707	0.241059	6e-07	2.6e-05			MIRb_177787	chr15	68358981	68359202	+	2.61153	-2.21679	0.781994	0.00038108	0.00836529
MamRep4096_372	chr5	96918620	96918713	-	9.3588	2.0783	0.420621	6.74e-08	3.47e-06			GA-rich_18758	chr10	87659773	87659814	+	9.38472	-2.21589	0.402725	3.58442e-09	2.25544e-07
MamRep4096_1028	chr17	42101391	42101461	-	31.0188	3.08878	0.274128	2.72e-30	1.13e-27			AluSx1_8337	chr1	225491147	225491442	-	9.27056	-2.21572	0.422353	1.50781e-08	8.60875e-07
MER135_245	chr5	53085655	53085723	-	2.6963	2.58078	0.96118	0.00084982	0.0165067			L1MD2_7205	chr12	45973039	45974003	+	6.85859	-2.21545	0.496453	6.09631e-07	2.64371e-05
MER135_563	chr12	13216892	13216962	+	2.72727	1.9891	0.98732	0.00206579	0.0343735			FLAM_A_2135	chr2	164837901	164838028	+	4.94452	-2.21398	0.584542	1.29256e-05	0.000423388
MIR_41	chr1	1039000	1039158	-	7.62411	1.6726	0.460791	2.13e-05	0.00066459			L2a_52959	chr5	54552662	54553342	-	4.00669	-2.21366	0.692111	9.90538e-05	0.00261379
MIR_1107	chr1	16209227	16209445	-	1.17916	4.78881	2.46128	0.00027786	0.00637092			L1PA7_3188	chr4	141112168	141117152	-	23.0167	-2.21333	0.276764	1.1487e-16	1.74938e-14
MIR_2598	chr1	27665441	27665481	-	4.22143	5.08582	1.28724	1.94e-08	1.09e-06			L1MEd_2277	chr2	69162386	69162610	+	1.97999	-2.21293	1.09487	0.00203212	0.0339087
MIR_2599	chr1	27667693	27667788	+	2.08749	5.75939	2.42635	3.38e-06	0.00012584			MER103C_8007	chr18	58490102	58490156	-	2.13094	-2.21119	1.07617	0.00296069	0.0459722
MIR_2600	chr1	27668094	27668188	+	9.11445	8.34614	2.44103	2.42e-15	3.24e-13			MIRb_39064	chr3	8554179	8554268	-	1.52188	-2.21057	1.14058	0.00250285	0.0401654
MIR_2601	chr1	27669625	27669803	+	54.0316	9.17199	1.26838	2e-26	6.7e-24			MLT1J_3715	chr4	41369201	41369481	-	3.82101	-2.20956	0.683819	0.000106588	0.0027842
MIR_2615	chr1	27884080	27884296	-	1.9238	2.30689	1.02872	0.00222771	0.0364987			AluY_91200	chr17	83102586	83102885	+	15.0356	-2.20523	0.352665	2.90262e-11	2.46147e-09
MIR_4367	chr1	45610310	45610450	-	6.58723	1.08769	0.448631	0.00169723	0.0292802			L1MC5_4499	chr5	126446161	126446327	+	1.7463	-2.20488	1.105	0.00324466	0.0495172
MIR_6348	chr1	66012865	66013088	-	1.15832	2.74554	1.52671	0.00150187	0.0264888			L1MA9_10181	chr11	10634212	10634753	-	2.87367	-2.20435	0.916635	0.00145452	0.0257738
MIR_6402	chr1	66531679	66532078	+	1.27097	4.16458	2.36156	0.0008739	0.0168947			HUERS-P1-int_168	chr6	147541250	147542334	-	3.2177	-2.20093	0.815722	0.000509061	0.0107306
MIR_7171	chr1	78635895	78636073	+	1.72484	5.51484	2.40913	7.86e-06	0.00027113			AluSz_7072	chr1	201941047	201941256	-	2.84814	-2.20014	0.769602	0.000370405	0.00816331
MIR_7172	chr1	78648871	78648993	+	3.988	7.04089	2.49233	6.91e-10	4.86e-08			L2c_115376	chr15	68429818	68429902	+	3.15172	-2.1993	0.715707	0.000166394	0.00410408
MIR_7173	chr1	78659634	78659784	+	23.7365	6.43272	0.714706	8.17e-19	1.49e-16			Tigger20a_1226	chr21	28441353	28442172	+	6.75653	-2.19904	0.497945	7.44916e-07	3.17178e-05
MIR_7174	chr1	78662144	78662349	-	24.2233	4.73925	0.435846	8.38e-28	3e-25			L5_500	chr11	10670093	10670331	-	7.27531	-2.19829	0.487593	5.71648e-07	2.49211e-05
MIR_7613	chr1	85271642	85271801	+	3.42125	1.86012	0.699237	0.00064248	0.0130487			FLAM_A_12177	chr17	441896	442017	-	214.651	-2.19775	0.252653	2.304e-19	4.40401e-17
MIR_9542	chr1	115276700	115276853	-	2.33594	4.26915	1.35127	7.33e-06	0.00025415			L1M5_6643	chr2	138014545	138014869	-	1.36731	-2.19756	1.31454	0.00302075	0.0467512
MIR_9543	chr1	115281178	115281319	-	1.9138	3.1759	1.12182	0.00015677	0.0038995			MIRb_65340	chr5	149422071	149422208	+	23.6517	-2.19745	0.268432	2.28491e-17	3.68565e-15
MIR_9544	chr1	115282153	115282375	-	3.34862	2.71064	0.756401	3.51e-05	0.00104057			SVA_D_1007	chr14	31436759	31438230	-	5.69733	-2.1972	0.562817	9.39453e-06	0.000317952
MIR_10328	chr1	149884037	149884195	+	10.1779	1.26099	0.39693	0.00014618	0.00366954			L1PB1_464	chr1	173219407	173220055	+	2.13475	-2.19657	0.958348	0.00126301	0.0229523
MIR_10823	chr1	159033451	159033675	-	6.09886	1.59914	0.505005	0.00014253	0.00359051			L2a_149680	chr18	58575282	58575399	-	3.30358	-2.19543	0.832002	0.000735557	0.0146255
MIR_11549	chr1	170737665	170737842	+	476.341	1.14936	0.127268	2.24e-20	4.67e-18			L2c_94702	chr11	86920345	86920652	-	10.2093	-2.19441	0.397908	2.98858e-09	1.90384e-07
MIR_12989	chr1	196674715	196674952	+	2.51753	2.18155	0.863968	0.00086252	0.0167029			L4_C_Mam_1746	chr5	169190835	169191029	-	2.46885	-2.194	0.881734	0.000966385	0.0183612
MIR_14777	chr1	224692603	224692815	-	2.13959	1.96923	1.03589	0.00325652	0.0496591			L2a_145221	chr17	49582636	49582678	+	4.2374	-2.19243	0.671374	0.000103154	0.00270525
MIR_16237	chr2	6850164	6850325	-	5.32097	7.68326	2.53693	7.27e-12	6.65e-10			AluJr_18525	chr4	57050554	57050857	-	1.63043	-2.19203	1.08816	0.00246011	0.0396177
MIR_16238	chr2	6850498	6850714	+	6.71374	8.32535	2.6109	6.83e-14	7.81e-12			AluSz_64484	chr11	119416470	119416752	-	37.9384	-2.19184	0.2383	2.84229e-21	6.42798e-19
MIR_16239	chr2	6864126	6864361	-	9.92554	5.89878	0.973155	2.69e-12	2.59e-10			MER20_5372	chr6	16427194	16427358	-	1.78826	-2.19023	1.25905	0.00260219	0.0414536
MIR_18985	chr2	55678074	55678149	-	5.03657	1.2828	0.540129	0.00162051	0.0281761			L1PA7_3240	chr4	150270913	150277428	+	84.8152	-2.18917	0.183906	8.28119e-34	4.30944e-31
MIR_21026	chr2	101286799	101286894	+	6.6614	1.32851	0.45195	0.00032652	0.00732003			AluSc_23531	chr12	48780919	48781226	+	5.46348	-2.18766	0.552499	6.54803e-06	0.000229278
MIR_21048	chr2	101826629	101826875	+	2.94041	1.73391	0.80877	0.00248478	0.0399242			OldhAT1_3521	chr14	88627711	88627772	-	3.59496	-2.18664	0.765557	0.000393557	0.00860412
MIR_24143	chr2	162284289	162284465	+	1.01678	3.88655	2.46147	0.00188456	0.0318757			LTR79_3656	chr20	50131037	50131209	+	7.53628	-2.1866	0.521125	2.37857e-06	9.13645e-05
MIR_24144	chr2	162307853	162308058	-	3.68802	3.63784	0.895856	5.81e-06	0.00020576			L1MB8_3127	chr3	156529127	156529497	+	10.7755	-2.1852	0.404015	6.13242e-09	3.73024e-07
MIR_24145	chr2	162312311	162312506	-	1.86093	3.14526	1.45811	0.00048161	0.0102379			LTR12C_1382	chr8	18750178	18751302	-	3.59749	-2.18447	0.915941	0.00153341	0.0269326
MIR_24146	chr2	162317426	162317617	+	1.18122	4.73535	2.41696	0.00023026	0.00542276			MER58A_8112	chr10	62016133	62016322	+	1.55647	-2.18352	1.32865	0.00323664	0.0494127
MIR_24147	chr2	162321576	162321783	+	1.20712	2.87557	1.50219	0.0010878	0.0202819			MSTD-int_142	chr3	177507046	177508670	+	2.85428	-2.18339	0.757043	0.000304922	0.00690698
MIR_25009	chr2	178435729	178435902	+	26.8285	1.27855	0.229908	3.68e-09	2.31e-07			BC200_3	chr1	85533323	85533453	-	3.02252	-2.18328	0.787623	0.000467852	0.00998251
MIR_25267	chr2	183027098	183027343	+	2.34362	2.08824	1.03216	0.00205731	0.0342653			AluJb_3226	chr1	36325042	36325330	-	2.89888	-2.18258	0.856148	0.000872517	0.0168772
MIR_25572	chr2	190973246	190973483	+	32.0243	2.73861	0.247716	1.94e-29	7.67e-27			AluJr_32230	chr7	75029876	75030004	+	32.4722	-2.18241	0.260989	4.57268e-18	7.82466e-16
MIR_25573	chr2	190987237	190987426	+	5.16853	2.91092	0.633916	6.88e-07	2.95e-05			MLT1F_1771	chr7	75030580	75030808	-	51.0777	-2.1808	0.223073	6.70797e-24	1.87034e-21
MIR_27933	chr2	230170920	230171097	-	1.85756	2.98378	1.14333	0.00030326	0.00687325			AluJb_24887	chr3	112601536	112601707	+	18.8582	-2.18058	0.321503	1.00466e-12	1.01521e-10
MIR_27934	chr2	230171391	230171592	-	13.1909	4.5789	0.577636	1.34e-15	1.84e-13			MIRc_14848	chr2	127628848	127629006	-	2.58715	-2.17988	0.898134	0.000966964	0.0183692
MIR_27935	chr2	230217500	230217758	-	3.99569	4.35448	1.00212	2.19e-07	1.03e-05			L1ME4a_10598	chr5	75037963	75038155	-	2.67013	-2.17886	0.782763	0.00044795	0.00961577
MIR_28105	chr2	233853493	233853637	-	2.5584	2.27163	0.901055	0.0010177	0.0191836			L2_1233	chr1	53072590	53072677	+	3.01058	-2.17833	0.740472	0.00026484	0.00611397
MIR_29750	chr3	14511530	14511742	+	2.16234	2.87744	1.02966	0.00031748	0.00715123			MSR1_141	chr19	48834341	48835779	-	18.9784	-2.17759	0.320012	9.34144e-13	9.4693e-11
MIR_31426	chr3	44016043	44016265	+	4.2088	2.48446	0.626932	7.93e-06	0.00027315			AluSx1_27527	chr4	150216362	150216648	+	3.58556	-2.17737	0.70883	0.000146143	0.00366894
MIR_31432	chr3	44109277	44109524	-	4.74181	2.038	0.630757	9.11e-05	0.0024293			L1M5_13798	chr4	118300557	118300828	+	3.6528	-2.17669	0.671415	7.78422e-05	0.00211274
MIR_31433	chr3	44116843	44116917	-	13.9705	2.0387	0.325916	3.97e-11	3.32e-09			L2c_31316	chr3	128540090	128540263	-	3.17852	-2.17651	0.77902	0.000448676	0.00962727
MIR_34822	chr3	98805896	98805984	+	3.55344	1.51156	0.727611	0.00297447	0.0461438			MER66A_86	chr6	17524389	17524847	-	4.54953	-2.17534	0.635135	5.03344e-05	0.00143529
MIR_34823	chr3	98806019	98806137	+	4.09419	2.1545	0.689514	0.00017533	0.0042904			MLT1L_7471	chr11	10590776	10591236	+	7.62854	-2.17361	0.443286	8.85214e-08	4.44469e-06
MIR_34824	chr3	98823715	98823888	-	1.71807	2.70027	1.58082	0.00241561	0.0390092			MARNA_1344	chr6	147517552	147517802	-	1.55347	-2.17318	1.16367	0.00293232	0.0456257
MIR_34829	chr3	98899716	98899874	+	9.73878	2.51765	0.472697	1.13e-08	6.56e-07			L2c_115361	chr15	68323693	68323836	+	6.57849	-2.17268	0.477933	4.6382e-07	2.06004e-05
MIR_34963	chr3	101857819	101857914	+	24.5421	1.60628	0.246016	6.7e-12	6.16e-10			L1MB8_12481	chr15	69403237	69403552	-	11.8615	-2.17212	0.350125	5.32011e-11	4.36327e-09
MIR_36050	chr3	122541690	122541853	-	2.19034	5.83799	2.3723	1.47e-06	5.9e-05			MLT1I_8789	chr15	38871812	38871954	-	4.5548	-2.17177	0.617985	3.48388e-05	0.00103222
MIR_36055	chr3	122574507	122574730	-	246.522	3.15418	0.125527	1.13e-140	6.9e-137			AluJb_118663	chr20	44176520	44176814	+	2.01126	-2.17111	0.963137	0.00178829	0.0305742
MIR_36067	chr3	122692948	122693158	-	3.27987	4.74024	1.28765	1.66e-07	7.96e-06			MIRc_33961	chr5	149420814	149420951	+	22.556	-2.16984	0.297862	2.39718e-14	2.87293e-12
MIR_36068	chr3	122697323	122697465	-	3.21803	3.31697	0.908427	4.07e-05	0.00118664			MIRb_20922	chr1	225490068	225490151	-	8.80727	-2.16963	0.431899	4.8094e-08	2.53666e-06
MIR_36069	chr3	122698539	122698770	+	3.61641	3.98444	1.00795	1.68e-06	6.66e-05			MLT2B4_3952	chr18	67478148	67478654	-	7.19652	-2.1694	0.510319	1.92862e-06	7.55636e-05
MIR_37511	chr3	146519097	146519239	-	14.5241	3.33282	0.396647	8.41e-18	1.41e-15			AluJb_110746	chr18	57547969	57548275	+	2.26366	-2.16888	1.06193	0.00223581	0.0366095
MIR_37512	chr3	146528234	146528387	+	18.695	3.32881	0.346728	1.62e-22	4.06e-20			AluJo_30799	chr7	134878678	134878985	+	14.2882	-2.16884	0.349632	4.96848e-11	4.08623e-09
MIR_37514	chr3	146543689	146543917	-	20.9784	3.34828	0.342878	2.59e-23	6.89e-21			AluSz_39017	chr7	75026190	75026489	-	94.0347	-2.16817	0.157026	1.80289e-44	1.59729e-41
MIR_37641	chr3	149374909	149375089	+	1.24315	4.9346	2.46237	0.00025181	0.00585308			L1PA4_4817	chr7	110655136	110661233	-	3.02959	-2.16809	0.796892	0.000519591	0.0109247
MIR_38028	chr3	155167737	155167921	-	5.59043	1.15244	0.50589	0.00225392	0.0368362			Tigger14a_598	chr7	134923240	134923494	-	5.40281	-2.16762	0.545572	6.12197e-06	0.000215917
MIR_40300	chr4	1937598	1937655	-	4.54755	1.96675	0.606952	0.00012191	0.00313257			L4_B_Mam_403	chr2	164894430	164894669	+	17.9538	-2.16736	0.34129	1.66097e-11	1.44802e-09
MIR_41298	chr4	14126984	14127113	+	11.0429	1.76794	0.363268	1.02e-07	5.06e-06			MIRc_70655	chr12	12480469	12480617	-	3.64914	-2.16597	0.708435	0.000202319	0.00485173
MIR_41691	chr4	17584164	17584322	+	3.03744	1.93722	0.792017	0.00120441	0.0220843			L2_23317	chr6	148051383	148052524	-	2.79508	-2.16547	0.729985	0.000253379	0.00588696
MIR_41903	chr4	20275266	20275464	+	3.07197	1.7384	0.692878	0.00101772	0.0191836			MER117_3351	chr15	80908189	80908367	-	4.38796	-2.16529	0.649451	6.77812e-05	0.00186539
MIR_41904	chr4	20279539	20279743	+	3.81069	1.50304	0.632229	0.00151267	0.0266448			L2b_49825	chr9	116424888	116425175	+	3.29224	-2.16293	0.704503	0.000169605	0.00417369
MIR_41930	chr4	20608132	20608354	-	3.33378	1.60589	0.73824	0.00241194	0.0389694			MIR_76967	chr7	134974420	134974631	-	5.25118	-2.16027	0.531791	3.95603e-06	0.000145386
MIR_44923	chr4	67663239	67663413	-	6.58088	1.24692	0.437536	0.00049099	0.0104049			MIR3_8424	chr1	245708307	245708392	-	3.05422	-2.15962	0.752154	0.000315084	0.00710583
MIR_45705	chr4	80188262	80188628	-	3.29914	1.95674	0.684934	0.00038402	0.00842236			AluSx1_93067	chr16	88684495	88684789	-	14.3641	-2.15937	0.348912	5.18131e-11	4.25436e-09
MIR_45706	chr4	80189617	80189793	-	2.37128	2.22337	0.896643	0.00127471	0.0231186			MER1B_3774	chr12	12470368	12470648	+	3.84108	-2.15913	0.678611	0.000127374	0.00325517
MIR_45712	chr4	80279157	80279335	+	11.2776	1.7903	0.352362	4.46e-08	2.37e-06			L2_26400	chr7	134812584	134812992	-	10.56	-2.15865	0.387803	2.51418e-09	1.62293e-07
MIR_46108	chr4	85976307	85976537	+	3.82643	1.71273	0.811162	0.00273041	0.0430817			Penelope1_Vert_864	chr13	101399008	101399070	+	3.1977	-2.15761	0.717451	0.000202511	0.00485468
MIR_46247	chr4	88264487	88264764	+	11.7304	1.9783	0.366785	6.57e-09	3.98e-07			AluJb_90208	chr14	49572787	49573095	+	8.24083	-2.15745	0.431883	5.71694e-08	2.97941e-06
MIR_46255	chr4	88378539	88378735	-	1.21913	2.46964	1.57084	0.00245742	0.0395815			AluSq2_25010	chr7	134875356	134875626	+	2.99563	-2.15596	0.755221	0.00039392	0.00860927
MIR_46258	chr4	88398766	88399007	-	9.15931	5.23594	0.83997	2.47e-10	1.85e-08			MIRc_82979	chr15	88880400	88880574	-	4.19837	-2.15591	0.587579	1.93147e-05	0.000608701
MIR_50367	chr4	168266103	168266317	+	2.00253	3.7459	1.35506	4.47e-05	0.00129092			AluSp_19736	chr7	74045767	74046047	+	2.90234	-2.15574	0.77939	0.00042356	0.00916829
MIR_50373	chr4	168374768	168374998	-	2.64869	3.77837	1.09102	1.78e-05	0.00056592			L2_47075	chr15	68388680	68389069	+	2.33981	-2.15463	0.881124	0.00111931	0.0207777
MIR_50375	chr4	168388468	168388716	-	2.68045	6.10497	2.28889	9.79e-08	4.87e-06			L2b_59455	chr11	10618399	10619139	-	5.32891	-2.15459	0.601225	3.18209e-05	0.000952919
MIR_50377	chr4	168402485	168402665	-	1.21252	2.48987	1.56959	0.00230188	0.0374818			MIR_102916	chr10	47763279	47763403	+	10.2082	-2.15382	0.404482	8.31623e-09	4.95402e-07
MIR_50378	chr4	168407813	168407909	+	1.38052	2.74079	1.515	0.00189286	0.0319932			L1ME3D_115	chr1	85415315	85415918	+	3.04874	-2.15351	0.722445	0.00022808	0.00538066
MIR_50380	chr4	168415897	168416082	+	1.83026	3.78034	1.43854	9.11e-05	0.00243009			LTR21A_22	chr4	52713763	52714175	+	37.7161	-2.15232	0.229495	6.08182e-22	1.46024e-19
MIR_50381	chr4	168454357	168454529	+	2.70748	2.20797	0.951718	0.00167905	0.0290198			AluSq2_35673	chr10	86735498	86735801	+	2.36082	-2.15201	0.936697	0.00170055	0.0293289
MIR_50382	chr4	168455483	168455552	+	1.79581	3.82839	1.37215	4.15e-05	0.00120706			L2b_29711	chr5	75038924	75039001	+	1.97613	-2.15154	1.08018	0.00265071	0.0420772
MIR_50383	chr4	168461451	168461554	+	1.55503	2.59012	1.2279	0.00120523	0.0220926			AluSg_29895	chr17	440803	441061	+	221.532	-2.15087	0.129764	7.06623e-63	1.30425e-59
MIR_50384	chr4	168475067	168475285	+	1.43727	4.87713	2.36723	0.00013559	0.00343749			L2c_90145	chr11	10586840	10586887	+	2.70243	-2.15081	0.988954	0.00211363	0.0350052
MIR_50753	chr4	176661333	176661557	+	4.57317	2.84436	0.692527	5.74e-06	0.00020373			G-rich_10217	chr17	45132421	45132491	+	5.01859	-2.15028	0.791365	0.000445911	0.00957965
MIR_50755	chr4	176703802	176703924	+	4.90927	2.17948	0.579808	1.56e-05	0.00050198			L2b_58513	chr10	117487878	117487962	+	3.0633	-2.14934	0.820365	0.000692751	0.0139031
MIR_50757	chr4	176736360	176736582	+	3.97964	2.05151	0.680824	0.00023577	0.00553734			MIR_33007	chr3	65599466	65599679	+	1.6149	-2.14854	1.22256	0.00327719	0.04992
MIR_51171	chr4	184700301	184700537	-	2.23485	2.11964	1.04469	0.00283144	0.044356			MIRb_204050	chr19	58586979	58587170	-	2.8568	-2.14819	0.833003	0.000870557	0.0168411
[truncated: 6,342 more rows]

## Sheet: Dataset4
TBLASTN of bidirectional L1s to ORF1												Up L1s to consensus
[truncated: 316 more rows]
